# Supplementary material for: Rats exhibit similar biases in foraging and intertemporal choice tasks
Source: eLife. 2019 Sep 18;8:e48429. doi: 10.7554/eLife.48429 (PMC6794087; doi:10.7554/eLife.48429)
Supplement: Figure 1—source data 1. [file elife-48429-fig1-data1.csv]

X	Subject	Group	Date	Travel	Treatment	Trial	Decision	DecisionRT	DecisionTime	HandlingTime	RewardTime	RewardVolume_s	RewardVolume_mL	TravelTime	ITI	TrialTime	CumulativeTime	CumulativeReward_mL	InstantRate	CumulativeRate	Omission	PressPatch	PressPatch_Inv	startVolume	PatchTime	Experiment	RelValForage	ForageNext	PriorPresses	StateInPatch	State
1	391		31616	10	Travel_10	1	0	0.92	0.93	0.4	1.33	1.494	0.09	0	8.68	10	10	0.09	0.009	0.00614412827225934	0	1	-8	0.09	20	Travel	-0.00285587172774066	0	0	0	7
2	391		31616	10	Travel_10	2	0	0.34	10.36	0.42	10.78	1.361	0.082	0	9.24	10	20	0.172	0.0082	0.00614412827225934	0	2	-7	0.09	30	Travel	-0.00205587172774066	0	1	1	8
3	391		31616	10	Travel_10	3	0	1.23	21.26	0.38	21.64	1.229	0.074	0	8.39	10	30	0.246	0.0074	0.00614412827225934	0	3	-6	0.09	40	Travel	-0.00125587172774066	0	2	2	9
4	391		31616	10	Travel_10	4	0	0.26	30.3	0.53	30.83	1.096	0.066	0	9.21	10	40	0.312	0.0066	0.00614412827225934	0	4	-5	0.09	50	Travel	-0.000455871727740656	0	3	3	10
5	391		31616	10	Travel_10	5	0	0.46	40.51	0.32	40.83	0.963	0.058	0	9.22	10	50	0.37	0.0058	0.00614412827225934	0	5	-4	0.09	60	Travel	0.000344128272259344	0	4	4	11
6	391		31616	10	Travel_10	6	0	0.65	50.71	0.31	51.02	0.83	0.05	0	9.04	10	60	0.42	0.005	0.00614412827225934	0	6	-3	0.09	70	Travel	0.00114412827225934	0	5	5	12
7	391		31616	10	Travel_10	7	0	0.66	60.73	0.29	61.02	0.697	0.042	0	9.05	10	70	0.462	0.0042	0.00614412827225934	0	7	-2	0.09	80	Travel	0.00194412827225934	0	6	6	13
8	391		31616	10	Travel_10	8	0	1.29	71.37	0.28	71.65	0.564	0.034	0	8.43	10	80	0.496	0.0034	0.00614412827225934	0	8	-1	0.09	90	Travel	0.00274412827225934	1	7	7	14
9	391		31616	10	Travel_10	9	1	1.12	81.21	0	0	0	0.026	10	0	11.12	91.12	0.496	0.0026	0.00614412827225934	0	9	0	0.09	91.12	Travel	0.00614412827225934	0	8	8	15
10	391		31616	10	Travel_10	10	0	0.73	91.95	0.3	92.25	1.992	0.12	0	8.97	10	101.12	0.616	0.012	0.00614412827225934	0	1	-10	0.12	20	Travel	-0.00585587172774066	0	0	0	18
11	391		31616	10	Travel_10	11	0	0.11	101.34	0.55	101.89	1.859	0.112	0	9.34	10	111.12	0.728	0.0112	0.00614412827225934	0	2	-9	0.12	30	Travel	-0.00505587172774066	0	1	1	19
12	391		31616	10	Travel_10	12	0	1.29	112.53	0.35	112.88	1.727	0.104	0	8.36	10	121.12	0.832	0.0104	0.00614412827225934	0	3	-8	0.12	40	Travel	-0.00425587172774066	0	2	2	20
13	391		31616	10	Travel_10	13	0	0.9	122.15	0.55	122.7	1.594	0.096	0	8.55	10	131.12	0.928	0.0096	0.00614412827225934	0	4	-7	0.12	50	Travel	-0.00345587172774066	0	3	3	21
14	391		31616	10	Travel_10	14	0	0.04	131.3	0.54	131.84	1.461	0.088	0	9.42	10	141.12	1.016	0.0088	0.00614412827225934	0	5	-6	0.12	60	Travel	-0.00265587172774066	0	4	4	22
15	391		31616	10	Travel_10	15	0	0.16	141.43	0.38	141.81	1.328	0.08	0	9.46	10	151.12	1.096	0.008	0.00614412827225934	0	6	-5	0.12	70	Travel	-0.00185587172774066	0	5	5	23
16	391		31616	10	Travel_10	16	0	0.01	151.29	0.39	151.68	1.195	0.072	0	9.6	10	161.12	1.168	0.0072	0.00614412827225934	0	7	-4	0.12	80	Travel	-0.00105587172774066	0	6	6	24
18	391		31616	10	Travel_10	18	0	1.24	172.54	0.37	172.91	1.063	0.064	0	8.39	10	181.12	1.232	0.0064	0.00614412827225934	0	8	-3	0.12	100	Travel	-0.000255871727740656	0	7	7	25
19	391		31616	10	Travel_10	19	0	0.22	181.53	0.35	181.88	0.93	0.056	0	9.43	10	191.12	1.288	0.0056	0.00614412827225934	0	9	-2	0.12	110	Travel	0.000544128272259344	0	8	8	26
20	391		31616	10	Travel_10	20	0	2.18	193.5	0.42	193.92	0.797	0.048	0	7.4	10	201.12	1.336	0.0048	0.00614412827225934	0	10	-1	0.12	120	Travel	0.00134412827225934	1	9	9	27
21	391		31616	10	Travel_10	21	1	1.04	202.37	0	0	0	0.04	10	0	11.04	212.16	1.336	0.004	0.00614412827225934	0	11	0	0.12	121.04	Travel	0.00614412827225934	0	10	10	28
22	391		31616	10	Travel_10	22	0	0.77	213.15	0.35	213.5	0.996	0.06	0	8.88	10	222.16	1.396	0.006	0.00614412827225934	0	1	-3	0.06	20	Travel	0.000144128272259344	0	0	0	0
23	391		31616	10	Travel_10	23	0	0.85	223.24	0.36	223.6	0.863	0.052	0	8.79	10	232.16	1.448	0.0052	0.00614412827225934	0	2	-2	0.06	30	Travel	0.000944128272259344	0	1	1	1
25	391		31616	10	Travel_10	25	0	1.27	243.68	0.32	244	0.73	0.044	0	8.41	10	252.16	1.492	0.0044	0.00614412827225934	0	3	-1	0.06	50	Travel	0.00174412827225934	1	2	2	2
26	391		31616	10	Travel_10	26	1	1.21	253.63	0	0	0	0.036	10	0	11.21	263.37	1.492	0.0036	0.00614412827225934	0	4	0	0.06	51.21	Travel	0.00614412827225934	0	3	3	3
27	391		31616	10	Travel_10	27	0	0.82	264.46	0.53	264.99	1.494	0.09	0	8.65	10	273.37	1.582	0.009	0.00614412827225934	0	1	-6	0.09	20	Travel	-0.00285587172774066	0	0	0	7
28	391		31616	10	Travel_10	28	0	0.43	274.08	0.35	274.43	1.361	0.082	0	9.22	10	283.37	1.664	0.0082	0.00614412827225934	0	2	-5	0.09	30	Travel	-0.00205587172774066	0	1	1	8
29	391		31616	10	Travel_10	29	0	0.55	284.21	0.33	284.54	1.229	0.074	0	9.12	10	293.37	1.738	0.0074	0.00614412827225934	0	3	-4	0.09	40	Travel	-0.00125587172774066	0	2	2	9
30	391		31616	10	Travel_10	30	0	0.6	294.27	0.5	294.77	1.096	0.066	0	8.9	10	303.37	1.804	0.0066	0.00614412827225934	0	4	-3	0.09	50	Travel	-0.000455871727740656	0	3	3	10
31	391		31616	10	Travel_10	31	0	0.55	304.23	0.26	304.49	0.963	0.058	0	9.19	10	313.37	1.862	0.0058	0.00614412827225934	0	5	-2	0.09	60	Travel	0.000344128272259344	0	4	4	11
32	391		31616	10	Travel_10	32	0	0.76	314.45	0.33	314.78	0.83	0.05	0	8.91	10	323.37	1.912	0.005	0.00614412827225934	0	6	-1	0.09	70	Travel	0.00114412827225934	1	5	5	12
33	391		31616	10	Travel_10	33	1	1.77	325.47	0	0	0	0.042	10	0	11.77	335.14	1.912	0.0042	0.00614412827225934	0	7	0	0.09	71.77	Travel	0.00614412827225934	0	6	6	13
34	391		31616	10	Travel_10	34	0	1.7	337.18	0.41	337.59	0.996	0.06	0	7.89	10	345.14	1.972	0.006	0.00614412827225934	0	1	-5	0.06	20	Travel	0.000144128272259344	0	0	0	0
35	391		31616	10	Travel_10	35	0	0.84	346.33	0.44	346.77	0.863	0.052	0	8.72	10	355.14	2.024	0.0052	0.00614412827225934	0	2	-4	0.06	30	Travel	0.000944128272259344	0	1	1	1
36	391		31616	10	Travel_10	36	0	0.09	355.59	0.45	356.04	0.73	0.044	0	9.46	10	365.14	2.068	0.0044	0.00614412827225934	0	3	-3	0.06	40	Travel	0.00174412827225934	0	2	2	2
37	391		31616	10	Travel_10	37	0	0.63	366.14	0.28	366.42	0.598	0.036	0	9.09	10	375.14	2.104	0.0036	0.00614412827225934	0	4	-2	0.06	50	Travel	0.00254412827225934	0	3	3	3
38	391		31616	10	Travel_10	38	0	0.91	376.43	0.25	376.68	0.465	0.028	0	8.84	10	385.14	2.132	0.0028	0.00614412827225934	0	5	-1	0.06	60	Travel	0.00334412827225934	1	4	4	4
39	391		31616	10	Travel_10	39	1	2.14	387.67	0	0	0	0.02	10	0	12.14	397.28	2.132	0.002	0.00614412827225934	0	6	0	0.06	62.14	Travel	0.00614412827225934	0	5	5	5
40	391		31616	10	Travel_10	40	0	0.24	397.92	0.48	398.4	1.992	0.12	0	9.28	10	407.28	2.252	0.012	0.00614412827225934	0	1	-10	0.12	20	Travel	-0.00585587172774066	0	0	0	18
41	391		31616	10	Travel_10	41	0	0.11	407.8	0.43	408.23	1.859	0.112	0	9.46	10	417.28	2.364	0.0112	0.00614412827225934	0	2	-9	0.12	30	Travel	-0.00505587172774066	0	1	1	19
42	391		31616	10	Travel_10	42	0	0.08	417.78	0.54	418.32	1.727	0.104	0	9.38	10	427.28	2.468	0.0104	0.00614412827225934	0	3	-8	0.12	40	Travel	-0.00425587172774066	0	2	2	20
43	391		31616	10	Travel_10	43	0	0.28	427.99	0.65	428.64	1.594	0.096	0	9.07	10	437.28	2.564	0.0096	0.00614412827225934	0	4	-7	0.12	50	Travel	-0.00345587172774066	0	3	3	21
44	391		31616	10	Travel_10	44	0	0.09	437.81	0.35	438.16	1.461	0.088	0	9.56	10	447.28	2.652	0.0088	0.00614412827225934	0	5	-6	0.12	60	Travel	-0.00265587172774066	0	4	4	22
45	391		31616	10	Travel_10	45	0	0.35	448.08	0.6	448.68	1.328	0.08	0	9.05	10	457.28	2.732	0.008	0.00614412827225934	0	6	-5	0.12	70	Travel	-0.00185587172774066	0	5	5	23
46	391		31616	10	Travel_10	46	0	1.47	459.21	0.42	459.63	1.195	0.072	0	8.11	10	467.28	2.804	0.0072	0.00614412827225934	0	7	-4	0.12	80	Travel	-0.00105587172774066	0	6	6	24
47	391		31616	10	Travel_10	47	0	0.32	468.07	0.53	468.6	1.063	0.064	0	9.15	10	477.28	2.868	0.0064	0.00614412827225934	0	8	-3	0.12	90	Travel	-0.000255871727740656	0	7	7	25
48	391		31616	10	Travel_10	48	0	1.15	478.91	0.41	479.32	0.93	0.056	0	8.44	10	487.28	2.924	0.0056	0.00614412827225934	0	9	-2	0.12	100	Travel	0.000544128272259344	0	8	8	26
49	391		31616	10	Travel_10	49	0	1.32	489.09	0.31	489.4	0.797	0.048	0	8.37	10	497.28	2.972	0.0048	0.00614412827225934	0	10	-1	0.12	110	Travel	0.00134412827225934	1	9	9	27
50	391		31616	10	Travel_10	50	1	2.33	500.11	0	0	0	0.04	10	0	12.33	509.61	2.972	0.004	0.00614412827225934	0	11	0	0.12	112.33	Travel	0.00614412827225934	0	10	10	28
51	391		31616	10	Travel_10	51	0	0.23	510.35	0.64	510.99	0.996	0.06	0	9.13	10	519.61	3.032	0.006	0.00614412827225934	0	1	-4	0.06	20	Travel	0.000144128272259344	0	0	0	0
52	391		31616	10	Travel_10	52	0	0.07	520.2	0.56	520.76	0.863	0.052	0	9.37	10	529.61	3.084	0.0052	0.00614412827225934	0	2	-3	0.06	30	Travel	0.000944128272259344	0	1	1	1
53	391		31616	10	Travel_10	53	0	0.56	530.7	0.4	531.1	0.73	0.044	0	9.04	10	539.61	3.128	0.0044	0.00614412827225934	0	3	-2	0.06	40	Travel	0.00174412827225934	0	2	2	2
54	391		31616	10	Travel_10	54	0	1.37	541.52	0.38	541.9	0.598	0.036	0	8.25	10	549.61	3.164	0.0036	0.00614412827225934	0	4	-1	0.06	50	Travel	0.00254412827225934	1	3	3	3
55	391		31616	10	Travel_10	55	1	1.24	551.4	0	0	0	0.028	10	0	11.24	560.85	3.164	0.0028	0.00614412827225934	0	5	0	0.06	51.24	Travel	0.00614412827225934	0	4	4	4
56	391		31616	10	Travel_10	56	0	0.2	561.61	0.46	562.07	1.494	0.09	0	9.34	10	570.85	3.254	0.009	0.00614412827225934	0	1	-6	0.09	20	Travel	-0.00285587172774066	0	0	0	7
57	391		31616	10	Travel_10	57	0	0.95	572.37	0.33	572.7	1.361	0.082	0	8.72	10	580.85	3.336	0.0082	0.00614412827225934	0	2	-5	0.09	30	Travel	-0.00205587172774066	0	1	1	8
58	391		31616	10	Travel_10	58	0	0.6	582.03	0.39	582.42	1.229	0.074	0	9.01	10	590.85	3.41	0.0074	0.00614412827225934	0	3	-4	0.09	40	Travel	-0.00125587172774066	0	2	2	9
59	391		31616	10	Travel_10	59	0	0.46	591.9	0.34	592.24	1.096	0.066	0	9.2	10	600.85	3.476	0.0066	0.00614412827225934	0	4	-3	0.09	50	Travel	-0.000455871727740656	0	3	3	10
60	391		31616	10	Travel_10	60	0	0.77	602.22	0.29	602.51	0.963	0.058	0	8.94	10	610.85	3.534	0.0058	0.00614412827225934	0	5	-2	0.09	60	Travel	0.000344128272259344	0	4	4	11
61	391		31616	10	Travel_10	61	0	0.6	612.06	0.39	612.45	0.83	0.05	0	9.01	10	620.85	3.584	0.005	0.00614412827225934	0	6	-1	0.09	70	Travel	0.00114412827225934	1	5	5	12
62	391		31616	10	Travel_10	62	1	0.93	622.4	0	0	0	0.042	10	0	10.93	631.78	3.584	0.0042	0.00614412827225934	0	7	0	0.09	70.93	Travel	0.00614412827225934	0	6	6	13
63	391		31616	10	Travel_10	63	0	0.15	632.56	0.7	633.26	1.992	0.12	0	9.15	10	641.78	3.704	0.012	0.00614412827225934	0	1	-11	0.12	20	Travel	-0.00585587172774066	0	0	0	18
64	391		31616	10	Travel_10	64	0	0.38	642.8	0.48	643.28	1.859	0.112	0	9.14	10	651.78	3.816	0.0112	0.00614412827225934	0	2	-10	0.12	30	Travel	-0.00505587172774066	0	1	1	19
65	391		31616	10	Travel_10	65	0	0.58	653.01	0.31	653.32	1.727	0.104	0	9.11	10	661.78	3.92	0.0104	0.00614412827225934	0	3	-9	0.12	40	Travel	-0.00425587172774066	0	2	2	20
66	391		31616	10	Travel_10	66	0	1.72	664.16	0.42	664.58	1.594	0.096	0	7.86	10	671.78	4.016	0.0096	0.00614412827225934	0	4	-8	0.12	50	Travel	-0.00345587172774066	0	3	3	21
67	391		31616	10	Travel_10	67	0	0.67	673.12	0.42	673.54	1.461	0.088	0	8.91	10	681.78	4.104	0.0088	0.00614412827225934	0	5	-7	0.12	60	Travel	-0.00265587172774066	0	4	4	22
68	391		31616	10	Travel_10	68	0	1.11	683.57	0.49	684.06	1.328	0.08	0	8.4	10	691.78	4.184	0.008	0.00614412827225934	0	6	-6	0.12	70	Travel	-0.00185587172774066	0	5	5	23
69	391		31616	10	Travel_10	69	0	0.59	693.06	0.37	693.43	1.195	0.072	0	9.04	10	701.78	4.256	0.0072	0.00614412827225934	0	7	-5	0.12	80	Travel	-0.00105587172774066	0	6	6	24
70	391		31616	10	Travel_10	70	0	1.93	704.41	0.42	704.83	1.063	0.064	0	7.65	10	711.78	4.32	0.0064	0.00614412827225934	0	8	-4	0.12	90	Travel	-0.000255871727740656	0	7	7	25
71	391		31616	10	Travel_10	71	0	0.82	713.31	0.34	713.65	0.93	0.056	0	8.84	10	721.78	4.376	0.0056	0.00614412827225934	0	9	-3	0.12	100	Travel	0.000544128272259344	0	8	8	26
72	391		31616	10	Travel_10	72	0	0.7	723.2	0.34	723.54	0.797	0.048	0	8.96	10	731.78	4.424	0.0048	0.00614412827225934	0	10	-2	0.12	110	Travel	0.00134412827225934	0	9	9	27
73	391		31616	10	Travel_10	73	0	1.03	733.54	0.34	733.88	0.664	0.04	0	8.63	10	741.78	4.464	0.004	0.00614412827225934	0	11	-1	0.12	120	Travel	0.00214412827225934	1	10	10	28
74	391		31616	10	Travel_10	74	1	0.08	742.6	0	0	0	0.032	10	0	10.08	751.86	4.464	0.0032	0.00614412827225934	0	12	0	0.12	120.08	Travel	0.00614412827225934	0	11	11	29
75	391		31616	10	Travel_10	75	0	1.06	753.67	0.29	753.96	0.996	0.06	0	8.65	10	761.86	4.524	0.006	0.00614412827225934	0	1	-4	0.06	20	Travel	0.000144128272259344	0	0	0	0
76	391		31616	10	Travel_10	76	0	0.41	763.03	0.35	763.38	0.863	0.052	0	9.24	10	771.86	4.576	0.0052	0.00614412827225934	0	2	-3	0.06	30	Travel	0.000944128272259344	0	1	1	1
77	391		31616	10	Travel_10	77	0	0.82	773.45	0.35	773.8	0.73	0.044	0	8.83	10	781.86	4.62	0.0044	0.00614412827225934	0	3	-2	0.06	40	Travel	0.00174412827225934	0	2	2	2
78	391		31616	10	Travel_10	78	0	1.01	783.65	0.28	783.93	0.598	0.036	0	8.71	10	791.86	4.656	0.0036	0.00614412827225934	0	4	-1	0.06	50	Travel	0.00254412827225934	1	3	3	3
79	391		31616	10	Travel_10	79	1	0.48	793.13	0	0	0	0.028	10	0	10.48	802.34	4.656	0.0028	0.00614412827225934	0	5	0	0.06	50.48	Travel	0.00614412827225934	0	4	4	4
80	391		31616	10	Travel_10	80	0	1.9	805.04	0.47	805.51	1.992	0.12	0	7.63	10	812.34	4.776	0.012	0.00614412827225934	0	1	-9	0.12	20	Travel	-0.00585587172774066	0	0	0	18
81	391		31616	10	Travel_10	81	0	0.66	813.81	0.3	814.11	1.859	0.112	0	9.04	10	822.34	4.888	0.0112	0.00614412827225934	0	2	-8	0.12	30	Travel	-0.00505587172774066	0	1	1	19
82	391		31616	10	Travel_10	82	0	0.77	823.93	0.41	824.34	1.727	0.104	0	8.82	10	832.34	4.992	0.0104	0.00614412827225934	0	3	-7	0.12	40	Travel	-0.00425587172774066	0	2	2	20
83	391		31616	10	Travel_10	83	0	1.18	834.35	0.35	834.7	1.594	0.096	0	8.47	10	842.34	5.088	0.0096	0.00614412827225934	0	4	-6	0.12	50	Travel	-0.00345587172774066	0	3	3	21
84	391		31616	10	Travel_10	84	0	0.6	843.78	0.37	844.15	1.461	0.088	0	9.03	10	852.34	5.176	0.0088	0.00614412827225934	0	5	-5	0.12	60	Travel	-0.00265587172774066	0	4	4	22
85	391		31616	10	Travel_10	85	0	0.52	853.71	0.41	854.12	1.328	0.08	0	9.07	10	862.34	5.256	0.008	0.00614412827225934	0	6	-4	0.12	70	Travel	-0.00185587172774066	0	5	5	23
86	391		31616	10	Travel_10	86	0	1.31	864.51	0.37	864.88	1.195	0.072	0	8.32	10	872.34	5.328	0.0072	0.00614412827225934	0	7	-3	0.12	80	Travel	-0.00105587172774066	0	6	6	24
87	391		31616	10	Travel_10	87	0	0.64	873.85	0.45	874.3	1.063	0.064	0	8.91	10	882.34	5.392	0.0064	0.00614412827225934	0	8	-2	0.12	90	Travel	-0.000255871727740656	0	7	7	25
88	391		31616	10	Travel_10	88	0	0.7	883.92	0.39	884.31	0.93	0.056	0	8.91	10	892.34	5.448	0.0056	0.00614412827225934	0	9	-1	0.12	100	Travel	0.000544128272259344	1	8	8	26
89	391		31616	10	Travel_10	89	1	1.55	894.78	0	0	0	0.048	10	0	11.55	903.89	5.448	0.0048	0.00614412827225934	0	10	0	0.12	101.55	Travel	0.00614412827225934	0	9	9	27
90	391		31616	10	Travel_10	90	0	0.16	904.95	0.45	905.4	1.494	0.09	0	9.39	10	913.89	5.538	0.009	0.00614412827225934	0	1	-9	0.09	20	Travel	-0.00285587172774066	0	0	0	7
91	391		31616	10	Travel_10	91	0	0.67	915.47	0.25	915.72	1.361	0.082	0	9.08	10	923.89	5.62	0.0082	0.00614412827225934	0	2	-8	0.09	30	Travel	-0.00205587172774066	0	1	1	8
92	391		31616	10	Travel_10	92	0	0.25	925.06	0.31	925.37	1.229	0.074	0	9.44	10	933.89	5.694	0.0074	0.00614412827225934	0	3	-7	0.09	40	Travel	-0.00125587172774066	0	2	2	9
93	391		31616	10	Travel_10	93	0	0.52	935.34	0.34	935.68	1.096	0.066	0	9.14	10	943.89	5.76	0.0066	0.00614412827225934	0	4	-6	0.09	50	Travel	-0.000455871727740656	0	3	3	10
94	391		31616	10	Travel_10	94	0	1.38	946.21	0.7	946.91	0.963	0.058	0	7.92	10	953.89	5.818	0.0058	0.00614412827225934	0	5	-5	0.09	60	Travel	0.000344128272259344	0	4	4	11
95	391		31616	10	Travel_10	95	0	1.08	955.92	1.1	957.02	0.83	0.05	0	7.82	10	963.89	5.868	0.005	0.00614412827225934	0	6	-4	0.09	70	Travel	0.00114412827225934	0	5	5	12
96	391		31616	10	Travel_10	96	0	0.24	965.09	0.74	965.83	0.697	0.042	0	9.02	10	973.89	5.91	0.0042	0.00614412827225934	0	7	-3	0.09	80	Travel	0.00194412827225934	0	6	6	13
97	391		31616	10	Travel_10	97	0	0.73	975.59	0.27	975.86	0.564	0.034	0	9	10	983.89	5.944	0.0034	0.00614412827225934	0	8	-2	0.09	90	Travel	0.00274412827225934	0	7	7	14
98	391		31616	10	Travel_10	98	0	1.15	986.02	0.25	986.27	0.432	0.026	0	8.6	10	993.89	5.97	0.0026	0.00614412827225934	0	9	-1	0.09	100	Travel	0.00354412827225934	1	8	8	15
99	391		31616	10	Travel_10	99	1	1.51	996.39	0	0	0	0.018	10	0	11.51	1005.4	5.97	0.0018	0.00614412827225934	0	10	0	0.09	101.51	Travel	0.00614412827225934	0	9	9	16
100	391		31616	10	Travel_10	100	0	3.05	1009.45	0.42	1009.87	0.996	0.06	0	6.53	10	1015.4	6.03	0.006	0.00614412827225934	0	1	-4	0.06	20	Travel	0.000144128272259344	0	0	0	0
101	391		31616	10	Travel_10	101	0	0.71	1017.12	0.37	1017.49	0.863	0.052	0	8.92	10	1025.4	6.082	0.0052	0.00614412827225934	0	2	-3	0.06	30	Travel	0.000944128272259344	0	1	1	1
102	391		31616	10	Travel_10	102	0	0.09	1026.51	0.55	1027.06	0.73	0.044	0	9.36	10	1035.4	6.126	0.0044	0.00614412827225934	0	3	-2	0.06	40	Travel	0.00174412827225934	0	2	2	2
103	391		31616	10	Travel_10	103	0	0.4	1036.83	0.42	1037.25	0.598	0.036	0	9.18	10	1045.4	6.162	0.0036	0.00614412827225934	0	4	-1	0.06	50	Travel	0.00254412827225934	1	3	3	3
104	391		31616	10	Travel_10	104	1	0.71	1047.15	0	0	0	0.028	10	0	10.71	1056.11	6.162	0.0028	0.00614412827225934	0	5	0	0.06	50.71	Travel	0.00614412827225934	0	4	4	4
105	391		31616	10	Travel_10	105	0	0.87	1058.03	0.26	1058.29	1.494	0.09	0	8.87	10	1066.11	6.252	0.009	0.00614412827225934	0	1	-6	0.09	20	Travel	-0.00285587172774066	0	0	0	7
106	391		31616	10	Travel_10	106	0	0.46	1067.63	0.35	1067.98	1.361	0.082	0	9.19	10	1076.11	6.334	0.0082	0.00614412827225934	0	2	-5	0.09	30	Travel	-0.00205587172774066	0	1	1	8
107	391		31616	10	Travel_10	107	0	0.77	1077.95	0.35	1078.3	1.229	0.074	0	8.88	10	1086.11	6.408	0.0074	0.00614412827225934	0	3	-4	0.09	40	Travel	-0.00125587172774066	0	2	2	9
108	391		31616	10	Travel_10	108	0	0.1	1087.29	0.51	1087.8	1.096	0.066	0	9.39	10	1096.11	6.474	0.0066	0.00614412827225934	0	4	-3	0.09	50	Travel	-0.000455871727740656	0	3	3	10
109	391		31616	10	Travel_10	109	0	0.41	1097.61	0.32	1097.93	0.963	0.058	0	9.27	10	1106.11	6.532	0.0058	0.00614412827225934	0	5	-2	0.09	60	Travel	0.000344128272259344	0	4	4	11
110	391		31616	10	Travel_10	110	0	1.05	1108.26	0.26	1108.52	0.83	0.05	0	8.69	10	1116.11	6.582	0.005	0.00614412827225934	0	6	-1	0.09	70	Travel	0.00114412827225934	1	5	5	12
113	391		31616	10	Travel_10	113	1	3.92	1141.16	0	0	0	0.042	10	0	13.92	1150.03	6.582	0.0042	0.00614412827225934	0	7	0	0.09	93.92	Travel	0.00614412827225934	0	6	6	13
114	391		31616	10	Travel_10	114	0	0.84	1152.01	0.41	1152.42	1.992	0.12	0	8.75	10	1160.03	6.702	0.012	0.00614412827225934	0	1	-10	0.12	20	Travel	-0.00585587172774066	0	0	0	18
115	391		31616	10	Travel_10	115	0	0.18	1161.36	0.53	1161.89	1.859	0.112	0	9.29	10	1170.03	6.814	0.0112	0.00614412827225934	0	2	-9	0.12	30	Travel	-0.00505587172774066	0	1	1	19
116	391		31616	10	Travel_10	116	0	0.03	1171.22	0.48	1171.7	1.727	0.104	0	9.49	10	1180.03	6.918	0.0104	0.00614412827225934	0	3	-8	0.12	40	Travel	-0.00425587172774066	0	2	2	20
117	391		31616	10	Travel_10	117	0	0.11	1181.31	0.37	1181.68	1.594	0.096	0	9.52	10	1190.03	7.014	0.0096	0.00614412827225934	0	4	-7	0.12	50	Travel	-0.00345587172774066	0	3	3	21
118	391		31616	10	Travel_10	118	0	0.14	1191.35	0.46	1191.81	1.461	0.088	0	9.4	10	1200.03	7.102	0.0088	0.00614412827225934	0	5	-6	0.12	60	Travel	-0.00265587172774066	0	4	4	22
119	391		31616	10	Travel_10	119	0	0.59	1201.81	0.41	1202.22	1.328	0.08	0	9	10	1210.03	7.182	0.008	0.00614412827225934	0	6	-5	0.12	70	Travel	-0.00185587172774066	0	5	5	23
120	391		31616	10	Travel_10	120	0	0.68	1211.91	0.39	1212.3	1.195	0.072	0	8.93	10	1220.03	7.254	0.0072	0.00614412827225934	0	7	-4	0.12	80	Travel	-0.00105587172774066	0	6	6	24
121	391		31616	10	Travel_10	121	0	0.84	1222.08	0.38	1222.46	1.063	0.064	0	8.78	10	1230.03	7.318	0.0064	0.00614412827225934	0	8	-3	0.12	90	Travel	-0.000255871727740656	0	7	7	25
122	391		31616	10	Travel_10	122	0	0.63	1231.88	0.39	1232.27	0.93	0.056	0	8.98	10	1240.03	7.374	0.0056	0.00614412827225934	0	9	-2	0.12	100	Travel	0.000544128272259344	0	8	8	26
123	391		31616	10	Travel_10	123	0	1.93	1243.19	0.41	1243.6	0.797	0.048	0	7.66	10	1250.03	7.422	0.0048	0.00614412827225934	0	10	-1	0.12	110	Travel	0.00134412827225934	1	9	9	27
124	391		31616	10	Travel_10	124	1	0.56	1251.83	0	0	0	0.04	10	0	10.56	1260.59	7.422	0.004	0.00614412827225934	0	11	0	0.12	110.56	Travel	0.00614412827225934	0	10	10	28
125	391		31616	10	Travel_10	125	0	0.88	1262.72	0.26	1262.98	1.992	0.12	0	8.86	10	1270.59	7.542	0.012	0.00614412827225934	0	1	-10	0.12	20	Travel	-0.00585587172774066	0	0	0	18
126	391		31616	10	Travel_10	126	0	0.06	1271.91	0.38	1272.29	1.859	0.112	0	9.56	10	1280.59	7.654	0.0112	0.00614412827225934	0	2	-9	0.12	30	Travel	-0.00505587172774066	0	1	1	19
127	391		31616	10	Travel_10	127	0	0.1	1281.96	0.36	1282.32	1.727	0.104	0	9.54	10	1290.59	7.758	0.0104	0.00614412827225934	0	3	-8	0.12	40	Travel	-0.00425587172774066	0	2	2	20
128	391		31616	10	Travel_10	128	0	0.57	1292.44	0.31	1292.75	1.594	0.096	0	9.12	10	1300.59	7.854	0.0096	0.00614412827225934	0	4	-7	0.12	50	Travel	-0.00345587172774066	0	3	3	21
129	391		31616	10	Travel_10	129	0	0.15	1302.03	0.56	1302.59	1.461	0.088	0	9.29	10	1310.59	7.942	0.0088	0.00614412827225934	0	5	-6	0.12	60	Travel	-0.00265587172774066	0	4	4	22
130	391		31616	10	Travel_10	130	0	0.01	1311.9	0.4	1312.3	1.328	0.08	0	9.59	10	1320.59	8.022	0.008	0.00614412827225934	0	6	-5	0.12	70	Travel	-0.00185587172774066	0	5	5	23
131	391		31616	10	Travel_10	131	0	0.49	1322.39	0.36	1322.75	1.195	0.072	0	9.15	10	1330.59	8.094	0.0072	0.00614412827225934	0	7	-4	0.12	80	Travel	-0.00105587172774066	0	6	6	24
132	391		31616	10	Travel_10	132	0	1.07	1332.98	0.32	1333.3	1.063	0.064	0	8.61	10	1340.59	8.158	0.0064	0.00614412827225934	0	8	-3	0.12	90	Travel	-0.000255871727740656	0	7	7	25
133	391		31616	10	Travel_10	133	0	0.15	1342.07	0.43	1342.5	0.93	0.056	0	9.42	10	1350.59	8.214	0.0056	0.00614412827225934	0	9	-2	0.12	100	Travel	0.000544128272259344	0	8	8	26
134	391		31616	10	Travel_10	134	0	1.39	1353.32	0.32	1353.64	0.797	0.048	0	8.29	10	1360.59	8.262	0.0048	0.00614412827225934	0	10	-1	0.12	110	Travel	0.00134412827225934	1	9	9	27
135	391		31616	10	Travel_10	135	1	4.63	1366.57	0	0	0	0.04	10	0	14.63	1375.22	8.262	0.004	0.00614412827225934	0	11	0	0.12	114.63	Travel	0.00614412827225934	0	10	10	28
136	391		31616	10	Travel_10	136	0	3.82	1380.4	0.44	1380.84	0.996	0.06	0	5.74	10	1385.22	8.322	0.006	0.00614412827225934	0	1	-3	0.06	20	Travel	0.000144128272259344	0	0	0	0
137	391		31616	10	Travel_10	137	0	1.83	1388.42	0.42	1388.84	0.863	0.052	0	7.75	10	1395.22	8.374	0.0052	0.00614412827225934	0	2	-2	0.06	30	Travel	0.000944128272259344	0	1	1	1
138	391		31616	10	Travel_10	138	0	1.14	1397.74	0.37	1398.11	0.73	0.044	0	8.49	10	1405.22	8.418	0.0044	0.00614412827225934	0	3	-1	0.06	40	Travel	0.00174412827225934	1	2	2	2
140	391		31616	10	Travel_10	140	1	1.18	1417.8	0	0	0	0.036	10	0	11.18	1426.4	8.418	0.0036	0.00614412827225934	0	4	0	0.06	51.18	Travel	0.00614412827225934	0	3	3	3
141	391		31616	10	Travel_10	141	0	0.78	1428.59	0.32	1428.91	1.494	0.09	0	8.9	10	1436.4	8.508	0.009	0.00614412827225934	0	1	-7	0.09	20	Travel	-0.00285587172774066	0	0	0	7
142	391		31616	10	Travel_10	142	0	0.54	1438.36	0.43	1438.79	1.361	0.082	0	9.03	10	1446.4	8.59	0.0082	0.00614412827225934	0	2	-6	0.09	30	Travel	-0.00205587172774066	0	1	1	8
143	391		31616	10	Travel_10	143	0	0.02	1447.85	0.39	1448.24	1.229	0.074	0	9.59	10	1456.4	8.664	0.0074	0.00614412827225934	0	3	-5	0.09	40	Travel	-0.00125587172774066	0	2	2	9
144	391		31616	10	Travel_10	144	0	1.18	1459.02	0.32	1459.34	1.096	0.066	0	8.5	10	1466.4	8.73	0.0066	0.00614412827225934	0	4	-4	0.09	50	Travel	-0.000455871727740656	0	3	3	10
145	391		31616	10	Travel_10	145	0	0.47	1468.32	0.33	1468.65	0.963	0.058	0	9.2	10	1476.4	8.788	0.0058	0.00614412827225934	0	5	-3	0.09	60	Travel	0.000344128272259344	0	4	4	11
146	391		31616	10	Travel_10	146	0	0.62	1478.48	0.31	1478.79	0.83	0.05	0	9.07	10	1486.4	8.838	0.005	0.00614412827225934	0	6	-2	0.09	70	Travel	0.00114412827225934	0	5	5	12
147	391		31616	10	Travel_10	147	0	0.98	1488.85	0.27	1489.12	0.697	0.042	0	8.75	10	1496.4	8.88	0.0042	0.00614412827225934	0	7	-1	0.09	80	Travel	0.00194412827225934	1	6	6	13
148	391		31616	10	Travel_10	148	1	2.42	1500.3	0	0	0	0.034	10	0	12.42	1508.82	8.88	0.0034	0.00614412827225934	0	8	0	0.09	82.42	Travel	0.00614412827225934	0	7	7	14
149	391		31616	10	Travel_10	149	0	0.52	1510.83	0.54	1511.37	0.996	0.06	0	8.94	10	1518.82	8.94	0.006	0.00614412827225934	0	1	-4	0.06	20	Travel	0.000144128272259344	0	0	0	0
150	391		31616	10	Travel_10	150	0	0.52	1520.84	0.4	1521.24	0.863	0.052	0	9.08	10	1528.82	8.992	0.0052	0.00614412827225934	0	2	-3	0.06	30	Travel	0.000944128272259344	0	1	1	1
151	391		31616	10	Travel_10	151	0	0.53	1530.86	0.39	1531.25	0.73	0.044	0	9.08	10	1538.82	9.036	0.0044	0.00614412827225934	0	3	-2	0.06	40	Travel	0.00174412827225934	0	2	2	2
152	391		31616	10	Travel_10	152	0	1.12	1541.46	0.37	1541.83	0.598	0.036	0	8.51	10	1548.82	9.072	0.0036	0.00614412827225934	0	4	-1	0.06	50	Travel	0.00254412827225934	1	3	3	3
153	391		31616	10	Travel_10	153	1	1.13	1551.48	0	0	0	0.028	10	0	11.13	1559.95	9.072	0.0028	0.00614412827225934	0	5	0	0.06	51.13	Travel	0.00614412827225934	0	4	4	4
154	391		31616	10	Travel_10	154	0	1.4	1562.89	0.45	1563.34	1.992	0.12	0	8.15	10	1569.95	9.192	0.012	0.00614412827225934	0	1	-10	0.12	20	Travel	-0.00585587172774066	0	0	0	18
155	391		31616	10	Travel_10	155	0	0.58	1572.08	0.36	1572.44	1.859	0.112	0	9.06	10	1579.95	9.304	0.0112	0.00614412827225934	0	2	-9	0.12	30	Travel	-0.00505587172774066	0	1	1	19
156	391		31616	10	Travel_10	156	0	0.51	1582.02	0.37	1582.39	1.727	0.104	0	9.12	10	1589.95	9.408	0.0104	0.00614412827225934	0	3	-8	0.12	40	Travel	-0.00425587172774066	0	2	2	20
157	391		31616	10	Travel_10	157	0	0.19	1591.71	0.37	1592.08	1.594	0.096	0	9.44	10	1599.95	9.504	0.0096	0.00614412827225934	0	4	-7	0.12	50	Travel	-0.00345587172774066	0	3	3	21
158	391		31616	10	Travel_10	158	0	0.41	1601.94	0.51	1602.45	1.461	0.088	0	9.08	10	1609.95	9.592	0.0088	0.00614412827225934	0	5	-6	0.12	60	Travel	-0.00265587172774066	0	4	4	22
159	391		31616	10	Travel_10	159	0	0.59	1612.13	0.31	1612.44	1.328	0.08	0	9.1	10	1619.95	9.672	0.008	0.00614412827225934	0	6	-5	0.12	70	Travel	-0.00185587172774066	0	5	5	23
160	391		31616	10	Travel_10	160	0	0.54	1622.09	0.34	1622.43	1.195	0.072	0	9.12	10	1629.95	9.744	0.0072	0.00614412827225934	0	7	-4	0.12	80	Travel	-0.00105587172774066	0	6	6	24
161	391		31616	10	Travel_10	161	0	0.82	1632.38	0.28	1632.66	1.063	0.064	0	8.9	10	1639.95	9.808	0.0064	0.00614412827225934	0	8	-3	0.12	90	Travel	-0.000255871727740656	0	7	7	25
162	391		31616	10	Travel_10	162	0	0.46	1642.03	0.37	1642.4	0.93	0.056	0	9.17	10	1649.95	9.864	0.0056	0.00614412827225934	0	9	-2	0.12	100	Travel	0.000544128272259344	0	8	8	26
163	391		31616	10	Travel_10	163	0	1.87	1653.45	0.36	1653.81	0.797	0.048	0	7.77	10	1659.95	9.912	0.0048	0.00614412827225934	0	10	-1	0.12	110	Travel	0.00134412827225934	1	9	9	27
164	391		31616	10	Travel_10	164	1	1.24	1662.83	0	0	0	0.04	10	0	11.24	1671.19	9.912	0.004	0.00614412827225934	0	11	0	0.12	111.24	Travel	0.00614412827225934	0	10	10	28
165	391		31616	10	Travel_10	165	0	0.98	1673.82	0.42	1674.24	1.494	0.09	0	8.6	10	1681.19	10.002	0.009	0.00614412827225934	0	1	-4	0.09	20	Travel	-0.00285587172774066	0	0	0	7
166	391		31616	10	Travel_10	166	0	0.66	1683.51	0.53	1684.04	1.361	0.082	0	8.81	10	1691.19	10.084	0.0082	0.00614412827225934	0	2	-3	0.09	30	Travel	-0.00205587172774066	0	1	1	8
167	391		31616	10	Travel_10	167	0	1.12	1693.98	0.49	1694.47	1.229	0.074	0	8.39	10	1701.19	10.158	0.0074	0.00614412827225934	0	3	-2	0.09	40	Travel	-0.00125587172774066	0	2	2	9
168	391		31616	10	Travel_10	168	0	1.12	1703.99	0.37	1704.36	1.096	0.066	0	8.51	10	1711.19	10.224	0.0066	0.00614412827225934	0	4	-1	0.09	50	Travel	-0.000455871727740656	1	3	3	10
169	391		31616	10	Travel_10	169	1	0.35	1713.23	0	0	0	0.058	10	0	10.35	1721.54	10.224	0.0058	0.00614412827225934	0	5	0	0.09	50.35	Travel	0.00614412827225934	0	4	4	11
170	391		31616	10	Travel_10	170	0	2.1	1725.34	0.35	1725.69	1.494	0.09	0	7.55	10	1731.54	10.314	0.009	0.00614412827225934	0	1	-4	0.09	20	Travel	-0.00285587172774066	0	0	0	7
171	391		31616	10	Travel_10	171	0	1.24	1734.49	0.39	1734.88	1.361	0.082	0	8.37	10	1741.54	10.396	0.0082	0.00614412827225934	0	2	-3	0.09	30	Travel	-0.00205587172774066	0	1	1	8
172	391		31616	10	Travel_10	172	0	0.19	1743.45	0.4	1743.85	1.229	0.074	0	9.41	10	1751.54	10.47	0.0074	0.00614412827225934	0	3	-2	0.09	40	Travel	-0.00125587172774066	0	2	2	9
173	391		31616	10	Travel_10	173	0	1.38	1754.65	0.34	1754.99	1.096	0.066	0	8.28	10	1761.54	10.536	0.0066	0.00614412827225934	0	4	-1	0.09	50	Travel	-0.000455871727740656	1	3	3	10
174	391		31616	10	Travel_10	174	1	0.34	1763.62	0	0	0	0.058	10	0	10.34	1771.88	10.536	0.0058	0.00614412827225934	0	5	0	0.09	50.34	Travel	0.00614412827225934	0	4	4	11
175	391		31616	10	Travel_10	175	0	0.23	1773.86	0.63	1774.49	1.992	0.12	0	9.14	10	1781.88	10.656	0.012	0.00614412827225934	0	1	-10	0.12	20	Travel	-0.00585587172774066	0	0	0	18
176	391		31616	10	Travel_10	176	0	0.15	1783.79	0.39	1784.18	1.859	0.112	0	9.46	10	1791.88	10.768	0.0112	0.00614412827225934	0	2	-9	0.12	30	Travel	-0.00505587172774066	0	1	1	19
177	391		31616	10	Travel_10	177	0	0.32	1793.97	0.53	1794.5	1.727	0.104	0	9.15	10	1801.88	10.872	0.0104	0.00614412827225934	0	3	-8	0.12	40	Travel	-0.00425587172774066	0	2	2	20
178	391		31616	10	Travel_10	178	0	0.18	1803.84	0.78	1804.62	1.594	0.096	0	9.04	10	1811.88	10.968	0.0096	0.00614412827225934	0	4	-7	0.12	50	Travel	-0.00345587172774066	0	3	3	21
179	391		31616	10	Travel_10	179	0	1.27	1814.94	0.45	1815.39	1.461	0.088	0	8.28	10	1821.88	11.056	0.0088	0.00614412827225934	0	5	-6	0.12	60	Travel	-0.00265587172774066	0	4	4	22
180	391		31616	10	Travel_10	180	0	0.72	1824.4	0.52	1824.92	1.328	0.08	0	8.76	10	1831.88	11.136	0.008	0.00614412827225934	0	6	-5	0.12	70	Travel	-0.00185587172774066	0	5	5	23
181	391		31616	10	Travel_10	181	0	0.41	1834.1	0.54	1834.64	1.195	0.072	0	9.05	10	1841.88	11.208	0.0072	0.00614412827225934	0	7	-4	0.12	80	Travel	-0.00105587172774066	0	6	6	24
182	391		31616	10	Travel_10	182	0	0.42	1844.12	0.36	1844.48	1.063	0.064	0	9.22	10	1851.88	11.272	0.0064	0.00614412827225934	0	8	-3	0.12	90	Travel	-0.000255871727740656	0	7	7	25
183	391		31616	10	Travel_10	183	0	1.09	1854.8	0.37	1855.17	0.93	0.056	0	8.54	10	1861.88	11.328	0.0056	0.00614412827225934	0	9	-2	0.12	100	Travel	0.000544128272259344	0	8	8	26
184	391		31616	10	Travel_10	184	0	0.92	1864.64	0.38	1865.02	0.797	0.048	0	8.7	10	1871.88	11.376	0.0048	0.00614412827225934	0	10	-1	0.12	110	Travel	0.00134412827225934	1	9	9	27
186	391		31616	10	Travel_10	186	1	5.65	1889.39	0	0	0	0.04	10	0	15.65	1897.53	11.376	0.004	0.00614412827225934	0	11	0	0.12	125.65	Travel	0.00614412827225934	0	10	10	28
187	391		31616	10	Travel_10	187	0	0.82	1900.22	0.28	1900.5	0.996	0.06	0	8.9	10	1907.53	11.436	0.006	0.00614412827225934	0	1	-5	0.06	20	Travel	0.000144128272259344	0	0	0	0
188	391		31616	10	Travel_10	188	0	0.98	1910.39	0.39	1910.78	0.863	0.052	0	8.63	10	1917.53	11.488	0.0052	0.00614412827225934	0	2	-4	0.06	30	Travel	0.000944128272259344	0	1	1	1
189	391		31616	10	Travel_10	189	0	1.21	1920.63	0.34	1920.97	0.73	0.044	0	8.45	10	1927.53	11.532	0.0044	0.00614412827225934	0	3	-3	0.06	40	Travel	0.00174412827225934	0	2	2	2
190	391		31616	10	Travel_10	190	0	6.15	1935.58	0.32	1935.9	0.598	0.036	0	3.53	10	1937.53	11.568	0.0036	0.00614412827225934	0	4	-2	0.06	50	Travel	0.00254412827225934	0	3	3	3
192	391		31616	10	Travel_10	192	0	2.64	1952.09	0.35	1952.44	0.465	0.028	0	7.01	10	1957.53	11.596	0.0028	0.00614412827225934	0	5	-1	0.06	70	Travel	0.00334412827225934	1	4	4	4
194	391		31616	10	Travel_10	194	1	3.13	1972.6	0	0	0	0.02	10	0	13.13	1980.66	11.596	0.002	0.00614412827225934	0	6	0	0.06	83.13	Travel	0.00614412827225934	0	5	5	5
195	391		31616	10	Travel_10	195	0	1.88	1984.49	0.51	1985	1.992	0.12	0	7.61	10	1990.66	11.716	0.012	0.00614412827225934	0	1	-6	0.12	20	Travel	-0.00585587172774066	0	0	0	18
196	391		31616	10	Travel_10	196	0	0.19	1992.81	0.48	1993.29	1.859	0.112	0	9.33	10	2000.66	11.828	0.0112	0.00614412827225934	0	2	-5	0.12	30	Travel	-0.00505587172774066	0	1	1	19
197	391		31616	10	Travel_10	197	0	0.51	2003.14	0.51	2003.65	1.727	0.104	0	8.98	10	2010.66	11.932	0.0104	0.00614412827225934	0	3	-4	0.12	40	Travel	-0.00425587172774066	0	2	2	20
198	391		31616	10	Travel_10	198	0	0.6	2013.24	0.4	2013.64	1.594	0.096	0	9	10	2020.66	12.028	0.0096	0.00614412827225934	0	4	-3	0.12	50	Travel	-0.00345587172774066	0	3	3	21
199	391		31616	10	Travel_10	199	0	0.07	2022.72	0.47	2023.19	1.461	0.088	0	9.46	10	2030.66	12.116	0.0088	0.00614412827225934	0	5	-2	0.12	60	Travel	-0.00265587172774066	0	4	4	22
200	391		31616	10	Travel_10	200	0	0.73	2033.39	0.35	2033.74	1.328	0.08	0	8.92	10	2040.66	12.196	0.008	0.00614412827225934	0	6	-1	0.12	70	Travel	-0.00185587172774066	1	5	5	23
202	391		31616	10	Travel_10	202	1	3.95	2056.63	0	0	0	0.072	10	0	13.95	2064.61	12.196	0.0072	0.00614412827225934	0	7	0	0.12	83.95	Travel	0.00614412827225934	0	6	6	24
203	391		31616	10	Travel_10	203	0	0.88	2067.52	0.44	2067.96	0.996	0.06	0	8.68	10	2074.61	12.256	0.006	0.00614412827225934	0	1	-3	0.06	20	Travel	0.000144128272259344	0	0	0	0
204	391		31616	10	Travel_10	204	0	0.56	2077.21	0.38	2077.59	0.863	0.052	0	9.06	10	2084.61	12.308	0.0052	0.00614412827225934	0	2	-2	0.06	30	Travel	0.000944128272259344	0	1	1	1
205	391		31616	10	Travel_10	205	0	1.23	2087.89	0.34	2088.23	0.73	0.044	0	8.43	10	2094.61	12.352	0.0044	0.00614412827225934	0	3	-1	0.06	40	Travel	0.00174412827225934	1	2	2	2
206	391		31616	10	Travel_10	206	1	0.39	2097.06	0	0	0	0.036	10	0	10.39	2105	12.352	0.0036	0.00614412827225934	0	4	0	0.06	40.39	Travel	0.00614412827225934	0	3	3	3
207	391		31616	10	Travel_10	207	0	0.23	2107.3	0.6	2107.9	1.494	0.09	0	9.17	10	2115	12.442	0.009	0.00614412827225934	0	1	-8	0.09	20	Travel	-0.00285587172774066	0	0	0	7
208	391		31616	10	Travel_10	208	0	0.37	2117.45	0.47	2117.92	1.361	0.082	0	9.16	10	2125	12.524	0.0082	0.00614412827225934	0	2	-7	0.09	30	Travel	-0.00205587172774066	0	1	1	8
209	391		31616	10	Travel_10	209	0	0.49	2127.58	0.44	2128.02	1.229	0.074	0	9.07	10	2135	12.598	0.0074	0.00614412827225934	0	3	-6	0.09	40	Travel	-0.00125587172774066	0	2	2	9
210	391		31616	10	Travel_10	210	0	0.63	2137.73	0.43	2138.16	1.096	0.066	0	8.94	10	2145	12.664	0.0066	0.00614412827225934	0	4	-5	0.09	50	Travel	-0.000455871727740656	0	3	3	10
211	391		31616	10	Travel_10	211	0	0.54	2147.65	0.4	2148.05	0.963	0.058	0	9.06	10	2155	12.722	0.0058	0.00614412827225934	0	5	-4	0.09	60	Travel	0.000344128272259344	0	4	4	11
212	391		31616	10	Travel_10	212	0	0.98	2158.1	0.38	2158.48	0.83	0.05	0	8.64	10	2165	12.772	0.005	0.00614412827225934	0	6	-3	0.09	70	Travel	0.00114412827225934	0	5	5	12
213	391		31616	10	Travel_10	213	0	0.73	2167.86	0.42	2168.28	0.697	0.042	0	8.85	10	2175	12.814	0.0042	0.00614412827225934	0	7	-2	0.09	80	Travel	0.00194412827225934	0	6	6	13
214	391		31616	10	Travel_10	214	0	0.53	2177.67	0.52	2178.19	0.564	0.034	0	8.95	10	2185	12.848	0.0034	0.00614412827225934	0	8	-1	0.09	90	Travel	0.00274412827225934	1	7	7	14
217	391		31616	10	Travel_10	217	1	0.76	2207.93	0	0	0	0.026	10	0	10.76	2215.76	12.848	0.0026	0.00614412827225934	0	9	0	0.09	110.76	Travel	0.00614412827225934	0	8	8	15
218	391		31616	10	Travel_10	218	0	1.06	2219	0.41	2219.41	1.494	0.09	0	8.53	10	2225.76	12.938	0.009	0.00614412827225934	0	1	-8	0.09	20	Travel	-0.00285587172774066	0	0	0	7
219	391		31616	10	Travel_10	219	0	0.52	2228.47	0.45	2228.92	1.361	0.082	0	9.03	10	2235.76	13.02	0.0082	0.00614412827225934	0	2	-7	0.09	30	Travel	-0.00205587172774066	0	1	1	8
220	391		31616	10	Travel_10	220	0	0.83	2238.79	0.46	2239.25	1.229	0.074	0	8.71	10	2245.76	13.094	0.0074	0.00614412827225934	0	3	-6	0.09	40	Travel	-0.00125587172774066	0	2	2	9
221	391		31616	10	Travel_10	221	0	0.97	2248.94	0.34	2249.28	1.096	0.066	0	8.69	10	2255.76	13.16	0.0066	0.00614412827225934	0	4	-5	0.09	50	Travel	-0.000455871727740656	0	3	3	10
222	391		31616	10	Travel_10	222	0	0.78	2258.76	0.37	2259.13	0.963	0.058	0	8.85	10	2265.76	13.218	0.0058	0.00614412827225934	0	5	-4	0.09	60	Travel	0.000344128272259344	0	4	4	11
224	391		31616	10	Travel_10	224	0	3.22	2281.22	2.19	2283.41	0.83	0.05	0	4.59	10	2285.76	13.268	0.005	0.00614412827225934	0	6	-3	0.09	80	Travel	0.00114412827225934	0	5	5	12
225	391		31616	10	Travel_10	225	0	1.8	2289.81	0.38	2290.19	0.697	0.042	0	7.82	10	2295.76	13.31	0.0042	0.00614412827225934	0	7	-2	0.09	90	Travel	0.00194412827225934	0	6	6	13
226	391		31616	10	Travel_10	226	0	4.63	2302.65	0.66	2303.31	0.564	0.034	0	4.71	10	2305.76	13.344	0.0034	0.00614412827225934	0	8	-1	0.09	100	Travel	0.00274412827225934	1	7	7	14
227	391		31616	10	Travel_10	227	1	4.72	2312.75	0	0	0	0.026	10	0	14.72	2320.48	13.344	0.0026	0.00614412827225934	0	9	0	0.09	104.72	Travel	0.00614412827225934	0	8	8	15
228	391		31616	10	Travel_10	228	0	0.23	2322.99	0.82	2323.81	1.992	0.12	0	8.95	10	2330.48	13.464	0.012	0.00614412827225934	0	1	-11	0.12	20	Travel	-0.00585587172774066	0	0	0	18
229	391		31616	10	Travel_10	229	0	0.52	2333.29	0.37	2333.66	1.859	0.112	0	9.11	10	2340.48	13.576	0.0112	0.00614412827225934	0	2	-10	0.12	30	Travel	-0.00505587172774066	0	1	1	19
230	391		31616	10	Travel_10	230	0	0.33	2343.11	0.58	2343.69	1.727	0.104	0	9.09	10	2350.48	13.68	0.0104	0.00614412827225934	0	3	-9	0.12	40	Travel	-0.00425587172774066	0	2	2	20
231	391		31616	10	Travel_10	231	0	1.16	2353.95	0.44	2354.39	1.594	0.096	0	8.4	10	2360.48	13.776	0.0096	0.00614412827225934	0	4	-8	0.12	50	Travel	-0.00345587172774066	0	3	3	21
232	391		31616	10	Travel_10	232	0	1.53	2364.33	0.42	2364.75	1.461	0.088	0	8.05	10	2370.48	13.864	0.0088	0.00614412827225934	0	5	-7	0.12	60	Travel	-0.00265587172774066	0	4	4	22
233	391		31616	10	Travel_10	233	0	0.51	2373.32	0.48	2373.8	1.328	0.08	0	9.01	10	2380.48	13.944	0.008	0.00614412827225934	0	6	-6	0.12	70	Travel	-0.00185587172774066	0	5	5	23
234	391		31616	10	Travel_10	234	0	0.98	2383.8	0.42	2384.22	1.195	0.072	0	8.6	10	2390.48	14.016	0.0072	0.00614412827225934	0	7	-5	0.12	80	Travel	-0.00105587172774066	0	6	6	24
235	391		31616	10	Travel_10	235	0	2.74	2395.57	0.49	2396.06	1.063	0.064	0	6.77	10	2400.48	14.08	0.0064	0.00614412827225934	0	8	-4	0.12	90	Travel	-0.000255871727740656	0	7	7	25
236	391		31616	10	Travel_10	236	0	2.09	2404.93	0.37	2405.3	0.93	0.056	0	7.54	10	2410.48	14.136	0.0056	0.00614412827225934	0	9	-3	0.12	100	Travel	0.000544128272259344	0	8	8	26
237	391		31616	10	Travel_10	237	0	0.64	2413.49	0.31	2413.8	0.797	0.048	0	9.05	10	2420.48	14.184	0.0048	0.00614412827225934	0	10	-2	0.12	110	Travel	0.00134412827225934	0	9	9	27
240	391		31616	10	Travel_10	240	0	2.19	2445.07	0.47	2445.54	0.664	0.04	0	7.34	10	2450.48	14.224	0.004	0.00614412827225934	0	11	-1	0.12	140	Travel	0.00214412827225934	1	10	10	28
242	391		31616	10	Travel_10	242	1	2.02	2464.92	0	0	0	0.032	10	0	12.02	2472.5	14.224	0.0032	0.00614412827225934	0	12	0	0.12	152.02	Travel	0.00614412827225934	0	11	11	29
251	391		31616	10	Travel_10	251	0	1.73	2556.38	0.36	2556.74	1.494	0.09	0	7.91	10	2572.5	14.506	0.009	0.00614412827225934	0	1	-7	0.09	20	Travel	-0.00285587172774066	0	0	0	7
252	391		31616	10	Travel_10	252	0	0.32	2564.98	0.41	2565.39	1.361	0.082	0	9.27	10	2582.5	14.588	0.0082	0.00614412827225934	0	2	-6	0.09	30	Travel	-0.00205587172774066	0	1	1	8
253	391		31616	10	Travel_10	253	0	0.96	2575.63	0.38	2576.01	1.229	0.074	0	8.66	10	2592.5	14.662	0.0074	0.00614412827225934	0	3	-5	0.09	40	Travel	-0.00125587172774066	0	2	2	9
254	391		31616	10	Travel_10	254	0	1.06	2585.74	0.51	2586.25	1.096	0.066	0	8.43	10	2602.5	14.728	0.0066	0.00614412827225934	0	4	-4	0.09	50	Travel	-0.000455871727740656	0	3	3	10
255	391		31616	10	Travel_10	255	0	0.69	2595.38	0.38	2595.76	0.963	0.058	0	8.93	10	2612.5	14.786	0.0058	0.00614412827225934	0	5	-3	0.09	60	Travel	0.000344128272259344	0	4	4	11
256	391		31616	10	Travel_10	256	0	0.62	2605.32	0.38	2605.7	0.83	0.05	0	9	10	2622.5	14.836	0.005	0.00614412827225934	0	6	-2	0.09	70	Travel	0.00114412827225934	0	5	5	12
257	391		31616	10	Travel_10	257	0	0.78	2615.49	0.41	2615.9	0.697	0.042	0	8.81	10	2632.5	14.878	0.0042	0.00614412827225934	0	7	-1	0.09	80	Travel	0.00194412827225934	1	6	6	13
258	391		31616	10	Travel_10	258	1	1.05	2625.77	0	0	0	0.034	10	0	11.05	2643.55	14.878	0.0034	0.00614412827225934	0	8	0	0.09	81.05	Travel	0.00614412827225934	0	7	7	14
259	391		31616	10	Travel_10	259	0	0.84	2636.62	0.37	2636.99	1.992	0.12	0	8.79	10	2653.55	14.998	0.012	0.00614412827225934	0	1	-10	0.12	20	Travel	-0.00585587172774066	0	0	0	18
260	391		31616	10	Travel_10	260	0	0.69	2646.48	0.36	2646.84	1.859	0.112	0	8.95	10	2663.55	15.11	0.0112	0.00614412827225934	0	2	-9	0.12	30	Travel	-0.00505587172774066	0	1	1	19
261	391		31616	10	Travel_10	261	0	0.06	2655.86	0.4	2656.26	1.727	0.104	0	9.54	10	2673.55	15.214	0.0104	0.00614412827225934	0	3	-8	0.12	40	Travel	-0.00425587172774066	0	2	2	20
262	391		31616	10	Travel_10	262	0	0.52	2666.33	0.37	2666.7	1.594	0.096	0	9.11	10	2683.55	15.31	0.0096	0.00614412827225934	0	4	-7	0.12	50	Travel	-0.00345587172774066	0	3	3	21
263	391		31616	10	Travel_10	263	0	0.68	2676.5	0.39	2676.89	1.461	0.088	0	8.93	10	2693.55	15.398	0.0088	0.00614412827225934	0	5	-6	0.12	60	Travel	-0.00265587172774066	0	4	4	22
264	391		31616	10	Travel_10	264	0	0.04	2685.87	0.62	2686.49	1.328	0.08	0	9.34	10	2703.55	15.478	0.008	0.00614412827225934	0	6	-5	0.12	70	Travel	-0.00185587172774066	0	5	5	23
265	391		31616	10	Travel_10	265	0	0.98	2696.82	0.33	2697.15	1.195	0.072	0	8.69	10	2713.55	15.55	0.0072	0.00614412827225934	0	7	-4	0.12	80	Travel	-0.00105587172774066	0	6	6	24
266	391		31616	10	Travel_10	266	0	0.05	2705.9	0.53	2706.43	1.063	0.064	0	9.42	10	2723.55	15.614	0.0064	0.00614412827225934	0	8	-3	0.12	90	Travel	-0.000255871727740656	0	7	7	25
267	391		31616	10	Travel_10	267	0	1	2716.86	0.37	2717.23	0.93	0.056	0	8.63	10	2733.55	15.67	0.0056	0.00614412827225934	0	9	-2	0.12	100	Travel	0.000544128272259344	0	8	8	26
268	391		31616	10	Travel_10	268	0	1.28	2727.15	0.38	2727.53	0.797	0.048	0	8.34	10	2743.55	15.718	0.0048	0.00614412827225934	0	10	-1	0.12	110	Travel	0.00134412827225934	1	9	9	27
269	391		31616	10	Travel_10	269	1	0.76	2736.64	0	0	0	0.04	10	0	10.76	2754.31	15.718	0.004	0.00614412827225934	0	11	0	0.12	110.76	Travel	0.00614412827225934	0	10	10	28
270	391		31616	10	Travel_10	270	0	0.19	2746.84	0.78	2747.62	0.996	0.06	0	9.03	10	2764.31	15.778	0.006	0.00614412827225934	0	1	-4	0.06	20	Travel	0.000144128272259344	0	0	0	0
271	391		31616	10	Travel_10	271	0	0.77	2757.43	0.41	2757.84	0.863	0.052	0	8.82	10	2774.31	15.83	0.0052	0.00614412827225934	0	2	-3	0.06	30	Travel	0.000944128272259344	0	1	1	1
272	391		31616	10	Travel_10	272	0	0.37	2767.04	0.28	2767.32	0.73	0.044	0	9.35	10	2784.31	15.874	0.0044	0.00614412827225934	0	3	-2	0.06	40	Travel	0.00174412827225934	0	2	2	2
273	391		31616	10	Travel_10	273	0	1.64	2778.32	0.45	2778.77	0.598	0.036	0	7.91	10	2794.31	15.91	0.0036	0.00614412827225934	0	4	-1	0.06	50	Travel	0.00254412827225934	1	3	3	3
274	391		31616	10	Travel_10	274	1	1.82	2788.51	0	0	0	0.028	10	0	11.82	2806.13	15.91	0.0028	0.00614412827225934	0	5	0	0.06	51.82	Travel	0.00614412827225934	0	4	4	4
275	391		31616	10	Travel_10	275	0	1.22	2799.74	0.41	2800.15	0.996	0.06	0	8.37	10	2816.13	15.97	0.006	0.00614412827225934	0	1	-4	0.06	20	Travel	0.000144128272259344	0	0	0	0
276	391		31616	10	Travel_10	276	0	0.18	2808.71	0.36	2809.07	0.863	0.052	0	9.46	10	2826.13	16.022	0.0052	0.00614412827225934	0	2	-3	0.06	30	Travel	0.000944128272259344	0	1	1	1
277	391		31616	10	Travel_10	277	0	1.31	2819.85	0.36	2820.21	0.73	0.044	0	8.33	10	2836.13	16.066	0.0044	0.00614412827225934	0	3	-2	0.06	40	Travel	0.00174412827225934	0	2	2	2
278	391		31616	10	Travel_10	278	0	0.92	2829.47	0.41	2829.88	0.598	0.036	0	8.67	10	2846.13	16.102	0.0036	0.00614412827225934	0	4	-1	0.06	50	Travel	0.00254412827225934	1	3	3	3
279	391		31616	10	Travel_10	279	1	0.89	2839.45	0	0	0	0.028	10	0	10.89	2857.02	16.102	0.0028	0.00614412827225934	0	5	0	0.06	50.89	Travel	0.00614412827225934	0	4	4	4
280	391		31616	10	Travel_10	280	0	0.69	2850.15	0.59	2850.74	1.494	0.09	0	8.72	10	2867.02	16.192	0.009	0.00614412827225934	0	1	-7	0.09	20	Travel	-0.00285587172774066	0	0	0	7
281	391		31616	10	Travel_10	281	0	1.68	2861.15	0.4	2861.55	1.361	0.082	0	7.92	10	2877.02	16.274	0.0082	0.00614412827225934	0	2	-6	0.09	30	Travel	-0.00205587172774066	0	1	1	8
282	391		31616	10	Travel_10	282	0	0.42	2869.9	0.45	2870.35	1.229	0.074	0	9.13	10	2887.02	16.348	0.0074	0.00614412827225934	0	3	-5	0.09	40	Travel	-0.00125587172774066	0	2	2	9
283	391		31616	10	Travel_10	283	0	1.38	2880.87	0.43	2881.3	1.096	0.066	0	8.19	10	2897.02	16.414	0.0066	0.00614412827225934	0	4	-4	0.09	50	Travel	-0.000455871727740656	0	3	3	10
284	391		31616	10	Travel_10	284	0	1.39	2890.89	0.38	2891.27	0.963	0.058	0	8.23	10	2907.02	16.472	0.0058	0.00614412827225934	0	5	-3	0.09	60	Travel	0.000344128272259344	0	4	4	11
285	391		31616	10	Travel_10	285	0	1.29	2900.8	0.42	2901.22	0.83	0.05	0	8.29	10	2917.02	16.522	0.005	0.00614412827225934	0	6	-2	0.09	70	Travel	0.00114412827225934	0	5	5	12
286	391		31616	10	Travel_10	286	0	1.27	2910.79	0.49	2911.28	0.697	0.042	0	8.24	10	2927.02	16.564	0.0042	0.00614412827225934	0	7	-1	0.09	80	Travel	0.00194412827225934	1	6	6	13
287	391		31616	10	Travel_10	287	1	1.3	2920.83	0	0	0	0.034	10	0	11.3	2938.32	16.564	0.0034	0.00614412827225934	0	8	0	0.09	81.3	Travel	0.00614412827225934	0	7	7	14
288	391		31616	10	Travel_10	288	0	1.09	2931.93	0.41	2932.34	1.992	0.12	0	8.5	10	2948.32	16.684	0.012	0.00614412827225934	0	1	-11	0.12	20	Travel	-0.00585587172774066	0	0	0	18
289	391		31616	10	Travel_10	289	0	0.3	2941.15	0.36	2941.51	1.859	0.112	0	9.34	10	2958.32	16.796	0.0112	0.00614412827225934	0	2	-10	0.12	30	Travel	-0.00505587172774066	0	1	1	19
290	391		31616	10	Travel_10	290	0	0.08	2950.94	0.44	2951.38	1.727	0.104	0	9.48	10	2968.32	16.9	0.0104	0.00614412827225934	0	3	-9	0.12	40	Travel	-0.00425587172774066	0	2	2	20
291	391		31616	10	Travel_10	291	0	0.95	2961.82	0.41	2962.23	1.594	0.096	0	8.64	10	2978.32	16.996	0.0096	0.00614412827225934	0	4	-8	0.12	50	Travel	-0.00345587172774066	0	3	3	21
292	391		31616	10	Travel_10	292	0	0.04	2970.92	0.6	2971.52	1.461	0.088	0	9.36	10	2988.32	17.084	0.0088	0.00614412827225934	0	5	-7	0.12	60	Travel	-0.00265587172774066	0	4	4	22
293	391		31616	10	Travel_10	293	0	0.2	2981.09	0.41	2981.5	1.328	0.08	0	9.39	10	2998.32	17.164	0.008	0.00614412827225934	0	6	-6	0.12	70	Travel	-0.00185587172774066	0	5	5	23
294	391		31616	10	Travel_10	294	0	0.88	2991.78	0.3	2992.08	1.195	0.072	0	8.82	10	3008.32	17.236	0.0072	0.00614412827225934	0	7	-5	0.12	80	Travel	-0.00105587172774066	0	6	6	24
295	391		31616	10	Travel_10	295	0	0.79	3001.7	0.55	3002.25	1.063	0.064	0	8.66	10	3018.32	17.3	0.0064	0.00614412827225934	0	8	-4	0.12	90	Travel	-0.000255871727740656	0	7	7	25
296	391		31616	10	Travel_10	296	0	1.5	3012.42	0.38	3012.8	0.93	0.056	0	8.12	10	3028.32	17.356	0.0056	0.00614412827225934	0	9	-3	0.12	100	Travel	0.000544128272259344	0	8	8	26
297	391		31616	10	Travel_10	297	0	0.84	3021.77	0.43	3022.2	0.797	0.048	0	8.73	10	3038.32	17.404	0.0048	0.00614412827225934	0	10	-2	0.12	110	Travel	0.00134412827225934	0	9	9	27
298	391		31616	10	Travel_10	298	0	0.41	3031.35	0.49	3031.84	0.664	0.04	0	9.1	10	3048.32	17.444	0.004	0.00614412827225934	0	11	-1	0.12	120	Travel	0.00214412827225934	1	10	10	28
299	391		31616	10	Travel_10	299	1	2.05	3043	0	0	0	0.032	10	0	12.05	3060.37	17.444	0.0032	0.00614412827225934	0	12	0	0.12	122.05	Travel	0.00614412827225934	0	11	11	29
300	391		31616	10	Travel_10	300	0	0.86	3053.87	0.47	3054.34	0.996	0.06	0	8.67	10	3070.37	17.504	0.006	0.00614412827225934	0	1	-2	0.06	20	Travel	0.000144128272259344	0	0	0	0
301	391		31616	10	Travel_10	301	0	0.15	3063.17	0.64	3063.81	0.863	0.052	0	9.21	10	3080.37	17.556	0.0052	0.00614412827225934	0	2	-1	0.06	30	Travel	0.000944128272259344	1	1	1	1
302	391		31616	10	Travel_10	302	1	0.75	3073.78	0	0	0	0.044	10	0	10.75	3091.12	17.556	0.0044	0.00614412827225934	0	3	0	0.06	30.75	Travel	0.00614412827225934	0	2	2	2
303	391		31616	10	Travel_10	303	0	0.92	3084.71	0.34	3085.05	1.992	0.12	0	8.74	10	3101.12	17.676	0.012	0.00614412827225934	0	1	-9	0.12	20	Travel	-0.00585587172774066	0	0	0	18
304	391		31616	10	Travel_10	304	0	0.49	3094.29	0.39	3094.68	1.859	0.112	0	9.12	10	3111.12	17.788	0.0112	0.00614412827225934	0	2	-8	0.12	30	Travel	-0.00505587172774066	0	1	1	19
305	391		31616	10	Travel_10	305	0	0.84	3104.65	0.53	3105.18	1.727	0.104	0	8.63	10	3121.12	17.892	0.0104	0.00614412827225934	0	3	-7	0.12	40	Travel	-0.00425587172774066	0	2	2	20
306	391		31616	10	Travel_10	306	0	0.04	3113.86	0.5	3114.36	1.594	0.096	0	9.46	10	3131.12	17.988	0.0096	0.00614412827225934	0	4	-6	0.12	50	Travel	-0.00345587172774066	0	3	3	21
307	391		31616	10	Travel_10	307	0	1.31	3125.14	0.42	3125.56	1.461	0.088	0	8.27	10	3141.12	18.076	0.0088	0.00614412827225934	0	5	-5	0.12	60	Travel	-0.00265587172774066	0	4	4	22
308	391		31616	10	Travel_10	308	0	1.09	3134.93	0.38	3135.31	1.328	0.08	0	8.53	10	3151.12	18.156	0.008	0.00614412827225934	0	6	-4	0.12	70	Travel	-0.00185587172774066	0	5	5	23
309	391		31616	10	Travel_10	309	0	0.74	3144.59	0.37	3144.96	1.195	0.072	0	8.89	10	3161.12	18.228	0.0072	0.00614412827225934	0	7	-3	0.12	80	Travel	-0.00105587172774066	0	6	6	24
310	391		31616	10	Travel_10	310	0	0.34	3154.2	0.52	3154.72	1.063	0.064	0	9.14	10	3171.12	18.292	0.0064	0.00614412827225934	0	8	-2	0.12	90	Travel	-0.000255871727740656	0	7	7	25
311	391		31616	10	Travel_10	311	0	0.9	3164.77	0.39	3165.16	0.93	0.056	0	8.71	10	3181.12	18.348	0.0056	0.00614412827225934	0	9	-1	0.12	100	Travel	0.000544128272259344	1	8	8	26
313	391		31616	10	Travel_10	313	1	2.56	3186.45	0	0	0	0.048	10	0	12.56	3203.68	18.348	0.0048	0.00614412827225934	0	10	0	0.12	112.56	Travel	0.00614412827225934	0	9	9	27
314	391		31616	10	Travel_10	314	0	0.24	3196.7	0.88	3197.58	1.494	0.09	0	8.88	10	3213.68	18.438	0.009	0.00614412827225934	0	1	-6	0.09	20	Travel	-0.00285587172774066	0	0	0	7
315	391		31616	10	Travel_10	315	0	0.45	3206.92	1.14	3208.06	1.361	0.082	0	8.41	10	3223.68	18.52	0.0082	0.00614412827225934	0	2	-5	0.09	30	Travel	-0.00205587172774066	0	1	1	8
316	391		31616	10	Travel_10	316	0	0.87	3217.35	0.46	3217.81	1.229	0.074	0	8.67	10	3233.68	18.594	0.0074	0.00614412827225934	0	3	-4	0.09	40	Travel	-0.00125587172774066	0	2	2	9
317	391		31616	10	Travel_10	317	0	0.36	3226.85	0.47	3227.32	1.096	0.066	0	9.17	10	3243.68	18.66	0.0066	0.00614412827225934	0	4	-3	0.09	50	Travel	-0.000455871727740656	0	3	3	10
318	391		31616	10	Travel_10	318	0	1.01	3237.51	0.45	3237.96	0.963	0.058	0	8.54	10	3253.68	18.718	0.0058	0.00614412827225934	0	5	-2	0.09	60	Travel	0.000344128272259344	0	4	4	11
319	391		31616	10	Travel_10	319	0	0.42	3246.93	0.37	3247.3	0.83	0.05	0	9.21	10	3263.68	18.768	0.005	0.00614412827225934	0	6	-1	0.09	70	Travel	0.00114412827225934	1	5	5	12
320	391		31616	10	Travel_10	320	1	0.98	3257.5	0	0	0	0.042	10	0	10.98	3274.66	18.768	0.0042	0.00614412827225934	0	7	0	0.09	70.98	Travel	0.00614412827225934	0	6	6	13
321	391		31616	10	Travel_10	321	0	1.23	3268.74	0.32	3269.06	1.992	0.12	0	8.45	10	3284.66	18.888	0.012	0.00614412827225934	0	1	-11	0.12	20	Travel	-0.00585587172774066	0	0	0	18
322	391		31616	10	Travel_10	322	0	0.25	3277.77	0.4	3278.17	1.859	0.112	0	9.35	10	3294.66	19	0.0112	0.00614412827225934	0	2	-10	0.12	30	Travel	-0.00505587172774066	0	1	1	19
323	391		31616	10	Travel_10	323	0	0.53	3288.06	0.35	3288.41	1.727	0.104	0	9.12	10	3304.66	19.104	0.0104	0.00614412827225934	0	3	-9	0.12	40	Travel	-0.00425587172774066	0	2	2	20
324	391		31616	10	Travel_10	324	0	0.16	3297.7	0.43	3298.13	1.594	0.096	0	9.41	10	3314.66	19.2	0.0096	0.00614412827225934	0	4	-8	0.12	50	Travel	-0.00345587172774066	0	3	3	21
325	391		31616	10	Travel_10	325	0	1.56	3309.11	0.53	3309.64	1.461	0.088	0	7.91	10	3324.66	19.288	0.0088	0.00614412827225934	0	5	-7	0.12	60	Travel	-0.00265587172774066	0	4	4	22
326	391		31616	10	Travel_10	326	0	1.76	3319.32	0.42	3319.74	1.328	0.08	0	7.82	10	3334.66	19.368	0.008	0.00614412827225934	0	6	-6	0.12	70	Travel	-0.00185587172774066	0	5	5	23
327	391		31616	10	Travel_10	327	0	1.08	3328.65	0.37	3329.02	1.195	0.072	0	8.55	10	3344.66	19.44	0.0072	0.00614412827225934	0	7	-5	0.12	80	Travel	-0.00105587172774066	0	6	6	24
328	391		31616	10	Travel_10	328	0	0.57	3338.15	0.35	3338.5	1.063	0.064	0	9.08	10	3354.66	19.504	0.0064	0.00614412827225934	0	8	-4	0.12	90	Travel	-0.000255871727740656	0	7	7	25
329	391		31616	10	Travel_10	329	0	1.85	3349.44	0.39	3349.83	0.93	0.056	0	7.76	10	3364.66	19.56	0.0056	0.00614412827225934	0	9	-3	0.12	100	Travel	0.000544128272259344	0	8	8	26
330	391		31616	10	Travel_10	330	0	0.73	3358.33	0.42	3358.75	0.797	0.048	0	8.85	10	3374.66	19.608	0.0048	0.00614412827225934	0	10	-2	0.12	110	Travel	0.00134412827225934	0	9	9	27
331	391		31616	10	Travel_10	331	0	0.98	3368.59	0.37	3368.96	0.664	0.04	0	8.65	10	3384.66	19.648	0.004	0.00614412827225934	0	11	-1	0.12	120	Travel	0.00214412827225934	1	10	10	28
332	391		31616	10	Travel_10	332	1	0.32	3377.94	0	0	0	0.032	10	0	10.32	3394.98	19.648	0.0032	0.00614412827225934	0	12	0	0.12	120.32	Travel	0.00614412827225934	0	11	11	29
333	391		31616	10	Travel_10	333	0	0.33	3388.28	0.7	3388.98	0.996	0.06	0	8.97	10	3404.98	19.708	0.006	0.00614412827225934	0	1	-4	0.06	20	Travel	0.000144128272259344	0	0	0	0
334	391		31616	10	Travel_10	334	0	0.66	3398.62	0.43	3399.05	0.863	0.052	0	8.91	10	3414.98	19.76	0.0052	0.00614412827225934	0	2	-3	0.06	30	Travel	0.000944128272259344	0	1	1	1
335	391		31616	10	Travel_10	335	0	1.12	3409.09	0.44	3409.53	0.73	0.044	0	8.44	10	3424.98	19.804	0.0044	0.00614412827225934	0	3	-2	0.06	40	Travel	0.00174412827225934	0	2	2	2
336	391		31616	10	Travel_10	336	0	0.44	3418.42	0.36	3418.78	0.598	0.036	0	9.2	10	3434.98	19.84	0.0036	0.00614412827225934	0	4	-1	0.06	50	Travel	0.00254412827225934	1	3	3	3
337	391		31616	10	Travel_10	337	1	2.3	3430.29	0	0	0	0.028	10	0	12.3	3447.28	19.84	0.0028	0.00614412827225934	0	5	0	0.06	52.3	Travel	0.00614412827225934	0	4	4	4
338	391		31616	10	Travel_10	338	0	0.86	3441.16	0.75	3441.91	1.494	0.09	0	8.39	10	3457.28	19.93	0.009	0.00614412827225934	0	1	-5	0.09	20	Travel	-0.00285587172774066	0	0	0	7
339	391		31616	10	Travel_10	339	0	0.62	3450.93	0.36	3451.29	1.361	0.082	0	9.02	10	3467.28	20.012	0.0082	0.00614412827225934	0	2	-4	0.09	30	Travel	-0.00205587172774066	0	1	1	8
340	391		31616	10	Travel_10	340	0	0.04	3460.36	0.61	3460.97	1.229	0.074	0	9.35	10	3477.28	20.086	0.0074	0.00614412827225934	0	3	-3	0.09	40	Travel	-0.00125587172774066	0	2	2	9
341	391		31616	10	Travel_10	341	0	0.13	3470.46	0.49	3470.95	1.096	0.066	0	9.38	10	3487.28	20.152	0.0066	0.00614412827225934	0	4	-2	0.09	50	Travel	-0.000455871727740656	0	3	3	10
342	391		31616	10	Travel_10	342	0	0.4	3480.74	0.49	3481.23	0.963	0.058	0	9.11	10	3497.28	20.21	0.0058	0.00614412827225934	0	5	-1	0.09	60	Travel	0.000344128272259344	1	4	4	11
343	391		31616	10	Travel_10	343	1	0.79	3491.14	0	0	0	0.05	10	0	10.79	3508.07	20.21	0.005	0.00614412827225934	0	6	0	0.09	60.79	Travel	0.00614412827225934	0	5	5	12
1	391		31716	10	Travel_10	1	0	0.51	0.52	0.45	0.97	1.992	0.12	0	9.04	10	10	0.12	0.012	0.00604992621281842	0	1	-14	0.12	20	Travel	-0.00595007378718158	0	0	0	18
2	391		31716	10	Travel_10	2	0	0.19	10.21	0.44	10.65	1.859	0.112	0	9.37	10	20	0.232	0.0112	0.00604992621281842	0	2	-13	0.12	30	Travel	-0.00515007378718158	0	1	1	19
3	391		31716	10	Travel_10	3	0	0.15	20.18	0.36	20.54	1.727	0.104	0	9.49	10	30	0.336	0.0104	0.00604992621281842	0	3	-12	0.12	40	Travel	-0.00435007378718158	0	2	2	20
4	391		31716	10	Travel_10	4	0	1.04	31.08	0.4	31.48	1.594	0.096	0	8.56	10	40	0.432	0.0096	0.00604992621281842	0	4	-11	0.12	50	Travel	-0.00355007378718158	0	3	3	21
5	391		31716	10	Travel_10	5	0	1.27	41.32	0.37	41.69	1.461	0.088	0	8.36	10	50	0.52	0.0088	0.00604992621281842	0	5	-10	0.12	60	Travel	-0.00275007378718158	0	4	4	22
6	391		31716	10	Travel_10	6	0	3.29	53.35	0.38	53.73	1.328	0.08	0	6.33	10	60	0.6	0.008	0.00604992621281842	0	6	-9	0.12	70	Travel	-0.00195007378718158	0	5	5	23
7	391		31716	10	Travel_10	7	0	2.62	62.69	0.36	63.05	1.195	0.072	0	7.02	10	70	0.672	0.0072	0.00604992621281842	0	7	-8	0.12	80	Travel	-0.00115007378718158	0	6	6	24
8	391		31716	10	Travel_10	8	0	0.03	70.11	0.55	70.66	1.063	0.064	0	9.42	10	80	0.736	0.0064	0.00604992621281842	0	8	-7	0.12	90	Travel	-0.00035007378718158	0	7	7	25
9	391		31716	10	Travel_10	9	0	0.05	80.14	0.45	80.59	0.93	0.056	0	9.5	10	90	0.792	0.0056	0.00604992621281842	0	9	-6	0.12	100	Travel	0.000449926212818421	0	8	8	26
10	391		31716	10	Travel_10	10	0	0.43	90.53	0.47	91	0.797	0.048	0	9.1	10	100	0.84	0.0048	0.00604992621281842	0	10	-5	0.12	110	Travel	0.00124992621281842	0	9	9	27
11	391		31716	10	Travel_10	11	0	1.32	101.43	0.39	101.82	0.664	0.04	0	8.29	10	110	0.88	0.004	0.00604992621281842	0	11	-4	0.12	120	Travel	0.00204992621281842	0	10	10	28
12	391		31716	10	Travel_10	12	0	1.47	111.59	0.38	111.97	0.531	0.032	0	8.15	10	120	0.912	0.0032	0.00604992621281842	0	12	-3	0.12	130	Travel	0.00284992621281842	0	11	11	29
13	391		31716	10	Travel_10	13	0	0.81	120.94	0.31	121.25	0.398	0.024	0	8.88	10	130	0.936	0.0024	0.00604992621281842	0	13	-2	0.12	140	Travel	0.00364992621281842	0	12	12	30
14	391		31716	10	Travel_10	14	0	5.35	135.49	3.36	138.85	0.266	0.016	0	1.29	10	140	0.952	0.0016	0.00604992621281842	0	14	-1	0.12	150	Travel	0.00444992621281842	1	13	13	31
15	391		31716	10	Travel_10	15	1	0.98	141.13	0	0	0	0.00800000000000001	10	0	10.98	150.98	0.952	0.000800000000000001	0.00604992621281842	0	15	0	0.12	150.98	Travel	0.00604992621281842	0	14	14	32
16	391		31716	10	Travel_10	16	0	0.19	151.33	0.46	151.79	0.996	0.06	0	9.35	10	160.98	1.012	0.006	0.00604992621281842	0	1	-5	0.06	20	Travel	4.99262128184205e-05	0	0	0	0
17	391		31716	10	Travel_10	17	0	0.78	161.93	0.36	162.29	0.863	0.052	0	8.86	10	170.98	1.064	0.0052	0.00604992621281842	0	2	-4	0.06	30	Travel	0.000849926212818421	0	1	1	1
18	391		31716	10	Travel_10	18	0	0.84	172	0.39	172.39	0.73	0.044	0	8.77	10	180.98	1.108	0.0044	0.00604992621281842	0	3	-3	0.06	40	Travel	0.00164992621281842	0	2	2	2
19	391		31716	10	Travel_10	19	0	1.14	182.31	0.39	182.7	0.598	0.036	0	8.47	10	190.98	1.144	0.0036	0.00604992621281842	0	4	-2	0.06	50	Travel	0.00244992621281842	0	3	3	3
20	391		31716	10	Travel_10	20	0	1.56	192.74	0.34	193.08	0.465	0.028	0	8.1	10	200.98	1.172	0.0028	0.00604992621281842	0	5	-1	0.06	60	Travel	0.00324992621281842	1	4	4	4
21	391		31716	10	Travel_10	21	1	2	203.19	0	0	0	0.02	10	0	12	212.98	1.172	0.002	0.00604992621281842	0	6	0	0.06	62	Travel	0.00604992621281842	0	5	5	5
22	391		31716	10	Travel_10	22	0	0.55	213.75	0.52	214.27	1.494	0.09	0	8.93	10	222.98	1.262	0.009	0.00604992621281842	0	1	-8	0.09	20	Travel	-0.00295007378718158	0	0	0	7
23	391		31716	10	Travel_10	23	0	0.94	224.15	0.48	224.63	1.361	0.082	0	8.58	10	232.98	1.344	0.0082	0.00604992621281842	0	2	-7	0.09	30	Travel	-0.00215007378718158	0	1	1	8
24	391		31716	10	Travel_10	24	0	0.93	234.15	0.4	234.55	1.229	0.074	0	8.67	10	242.98	1.418	0.0074	0.00604992621281842	0	3	-6	0.09	40	Travel	-0.00135007378718158	0	2	2	9
25	391		31716	10	Travel_10	25	0	0.85	244.08	0.38	244.46	1.096	0.066	0	8.77	10	252.98	1.484	0.0066	0.00604992621281842	0	4	-5	0.09	50	Travel	-0.000550073787181579	0	3	3	10
26	391		31716	10	Travel_10	26	0	0.16	253.4	0.45	253.85	0.963	0.058	0	9.39	10	262.98	1.542	0.0058	0.00604992621281842	0	5	-4	0.09	60	Travel	0.000249926212818421	0	4	4	11
27	391		31716	10	Travel_10	27	0	0.54	263.79	0.42	264.21	0.83	0.05	0	9.04	10	272.98	1.592	0.005	0.00604992621281842	0	6	-3	0.09	70	Travel	0.00104992621281842	0	5	5	12
28	391		31716	10	Travel_10	28	0	0.01	273.27	0.46	273.73	0.697	0.042	0	9.53	10	282.98	1.634	0.0042	0.00604992621281842	0	7	-2	0.09	80	Travel	0.00184992621281842	0	6	6	13
29	391		31716	10	Travel_10	29	0	0.84	284.11	0.37	284.48	0.564	0.034	0	8.79	10	292.98	1.668	0.0034	0.00604992621281842	0	8	-1	0.09	90	Travel	0.00264992621281842	1	7	7	14
30	391		31716	10	Travel_10	30	1	2.58	295.86	0	0	0	0.026	10	0	12.58	305.56	1.668	0.0026	0.00604992621281842	0	9	0	0.09	92.58	Travel	0.00604992621281842	0	8	8	15
31	391		31716	10	Travel_10	31	0	1.02	306.89	0.32	307.21	1.992	0.12	0	8.66	10	315.56	1.788	0.012	0.00604992621281842	0	1	-12	0.12	20	Travel	-0.00595007378718158	0	0	0	18
32	391		31716	10	Travel_10	32	0	0.36	316.24	0.42	316.66	1.859	0.112	0	9.22	10	325.56	1.9	0.0112	0.00604992621281842	0	2	-11	0.12	30	Travel	-0.00515007378718158	0	1	1	19
33	391		31716	10	Travel_10	33	0	0.04	325.93	0.47	326.4	1.727	0.104	0	9.49	10	335.56	2.004	0.0104	0.00604992621281842	0	3	-10	0.12	40	Travel	-0.00435007378718158	0	2	2	20
34	391		31716	10	Travel_10	34	0	0.57	336.47	0.32	336.79	1.594	0.096	0	9.11	10	345.56	2.1	0.0096	0.00604992621281842	0	4	-9	0.12	50	Travel	-0.00355007378718158	0	3	3	21
35	391		31716	10	Travel_10	35	0	0.24	346.15	0.42	346.57	1.461	0.088	0	9.34	10	355.56	2.188	0.0088	0.00604992621281842	0	5	-8	0.12	60	Travel	-0.00275007378718158	0	4	4	22
36	391		31716	10	Travel_10	36	0	0.61	356.53	0.34	356.87	1.328	0.08	0	9.05	10	365.56	2.268	0.008	0.00604992621281842	0	6	-7	0.12	70	Travel	-0.00195007378718158	0	5	5	23
37	391		31716	10	Travel_10	37	0	0.61	366.54	0.33	366.87	1.195	0.072	0	9.06	10	375.56	2.34	0.0072	0.00604992621281842	0	7	-6	0.12	80	Travel	-0.00115007378718158	0	6	6	24
38	391		31716	10	Travel_10	38	0	0.36	376.3	0.36	376.66	1.063	0.064	0	9.28	10	385.56	2.404	0.0064	0.00604992621281842	0	8	-5	0.12	90	Travel	-0.00035007378718158	0	7	7	25
39	391		31716	10	Travel_10	39	0	0.1	386.05	0.53	386.58	0.93	0.056	0	9.37	10	395.56	2.46	0.0056	0.00604992621281842	0	9	-4	0.12	100	Travel	0.000449926212818421	0	8	8	26
40	391		31716	10	Travel_10	40	0	0.7	396.66	0.3	396.96	0.797	0.048	0	9	10	405.56	2.508	0.0048	0.00604992621281842	0	10	-3	0.12	110	Travel	0.00124992621281842	0	9	9	27
41	391		31716	10	Travel_10	41	0	0.4	406.37	0.23	406.6	0.664	0.04	0	9.37	10	415.56	2.548	0.004	0.00604992621281842	0	11	-2	0.12	120	Travel	0.00204992621281842	0	10	10	28
42	391		31716	10	Travel_10	42	0	0.94	416.92	0.32	417.24	0.531	0.032	0	8.74	10	425.56	2.58	0.0032	0.00604992621281842	0	12	-1	0.12	130	Travel	0.00284992621281842	1	11	11	29
43	391		31716	10	Travel_10	43	1	0.19	426.18	0	0	0	0.024	10	0	10.19	435.75	2.58	0.0024	0.00604992621281842	0	13	0	0.12	130.19	Travel	0.00604992621281842	0	12	12	30
44	391		31716	10	Travel_10	44	0	0.22	436.41	0.47	436.88	1.494	0.09	0	9.31	10	445.75	2.67	0.009	0.00604992621281842	0	1	-7	0.09	20	Travel	-0.00295007378718158	0	0	0	7
45	391		31716	10	Travel_10	45	0	0.52	446.72	0.43	447.15	1.361	0.082	0	9.05	10	455.75	2.752	0.0082	0.00604992621281842	0	2	-6	0.09	30	Travel	-0.00215007378718158	0	1	1	8
46	391		31716	10	Travel_10	46	0	0.04	456.25	0.48	456.73	1.229	0.074	0	9.48	10	465.75	2.826	0.0074	0.00604992621281842	0	3	-5	0.09	40	Travel	-0.00135007378718158	0	2	2	9
47	391		31716	10	Travel_10	47	0	0.18	466.4	0.48	466.88	1.096	0.066	0	9.34	10	475.75	2.892	0.0066	0.00604992621281842	0	4	-4	0.09	50	Travel	-0.000550073787181579	0	3	3	10
48	391		31716	10	Travel_10	48	0	1.41	477.64	0.47	478.11	0.963	0.058	0	8.12	10	485.75	2.95	0.0058	0.00604992621281842	0	5	-3	0.09	60	Travel	0.000249926212818421	0	4	4	11
49	391		31716	10	Travel_10	49	0	0.66	486.9	0.34	487.24	0.83	0.05	0	9	10	495.75	3	0.005	0.00604992621281842	0	6	-2	0.09	70	Travel	0.00104992621281842	0	5	5	12
50	391		31716	10	Travel_10	50	0	0.84	497.09	0.43	497.52	0.697	0.042	0	8.73	10	505.75	3.042	0.0042	0.00604992621281842	0	7	-1	0.09	80	Travel	0.00184992621281842	1	6	6	13
51	391		31716	10	Travel_10	51	1	1.85	508.11	0	0	0	0.034	10	0	11.85	517.6	3.042	0.0034	0.00604992621281842	0	8	0	0.09	81.85	Travel	0.00604992621281842	0	7	7	14
52	391		31716	10	Travel_10	52	0	1.48	519.6	0.32	519.92	0.996	0.06	0	8.2	10	527.6	3.102	0.006	0.00604992621281842	0	1	-3	0.06	20	Travel	4.99262128184205e-05	0	0	0	0
53	391		31716	10	Travel_10	53	0	0.02	528.15	0.61	528.76	0.863	0.052	0	9.37	10	537.6	3.154	0.0052	0.00604992621281842	0	2	-2	0.06	30	Travel	0.000849926212818421	0	1	1	1
54	391		31716	10	Travel_10	54	0	0.85	538.99	0.39	539.38	0.73	0.044	0	8.76	10	547.6	3.198	0.0044	0.00604992621281842	0	3	-1	0.06	40	Travel	0.00164992621281842	1	2	2	2
55	391		31716	10	Travel_10	55	1	0.7	548.85	0	0	0	0.036	10	0	10.7	558.3	3.198	0.0036	0.00604992621281842	0	4	0	0.06	40.7	Travel	0.00604992621281842	0	3	3	3
56	391		31716	10	Travel_10	56	0	1.05	559.91	0.45	560.36	0.996	0.06	0	8.5	10	568.3	3.258	0.006	0.00604992621281842	0	1	-4	0.06	20	Travel	4.99262128184205e-05	0	0	0	0
57	391		31716	10	Travel_10	57	0	0.59	569.46	0.43	569.89	0.863	0.052	0	8.98	10	578.3	3.31	0.0052	0.00604992621281842	0	2	-3	0.06	30	Travel	0.000849926212818421	0	1	1	1
58	391		31716	10	Travel_10	58	0	0.51	579.39	0.42	579.81	0.73	0.044	0	9.07	10	588.3	3.354	0.0044	0.00604992621281842	0	3	-2	0.06	40	Travel	0.00164992621281842	0	2	2	2
59	391		31716	10	Travel_10	59	0	3.02	591.91	0.33	592.24	0.598	0.036	0	6.65	10	598.3	3.39	0.0036	0.00604992621281842	0	4	-1	0.06	50	Travel	0.00244992621281842	1	3	3	3
61	391		31716	10	Travel_10	61	1	1.25	610.16	0	0	0	0.028	10	0	11.25	619.55	3.39	0.0028	0.00604992621281842	0	5	0	0.06	61.25	Travel	0.00604992621281842	0	4	4	4
62	391		31716	10	Travel_10	62	0	0.96	621.13	0.26	621.39	1.494	0.09	0	8.78	10	629.55	3.48	0.009	0.00604992621281842	0	1	-10	0.09	20	Travel	-0.00295007378718158	0	0	0	7
63	391		31716	10	Travel_10	63	0	1.18	631.36	0.39	631.75	1.361	0.082	0	8.43	10	639.55	3.562	0.0082	0.00604992621281842	0	2	-9	0.09	30	Travel	-0.00215007378718158	0	1	1	8
64	391		31716	10	Travel_10	64	0	0.55	640.74	0.37	641.11	1.229	0.074	0	9.08	10	649.55	3.636	0.0074	0.00604992621281842	0	3	-8	0.09	40	Travel	-0.00135007378718158	0	2	2	9
65	391		31716	10	Travel_10	65	0	1.36	651.56	0.21	651.77	1.096	0.066	0	8.43	10	659.55	3.702	0.0066	0.00604992621281842	0	4	-7	0.09	50	Travel	-0.000550073787181579	0	3	3	10
66	391		31716	10	Travel_10	66	0	1.01	661.22	0.34	661.56	0.963	0.058	0	8.65	10	669.55	3.76	0.0058	0.00604992621281842	0	5	-6	0.09	60	Travel	0.000249926212818421	0	4	4	11
67	391		31716	10	Travel_10	67	0	0.6	670.82	0.22	671.04	0.83	0.05	0	9.18	10	679.55	3.81	0.005	0.00604992621281842	0	6	-5	0.09	70	Travel	0.00104992621281842	0	5	5	12
68	391		31716	10	Travel_10	68	0	3.06	683.29	0.3	683.59	0.697	0.042	0	6.64	10	689.55	3.852	0.0042	0.00604992621281842	0	7	-4	0.09	80	Travel	0.00184992621281842	0	6	6	13
69	391		31716	10	Travel_10	69	0	0.87	691.11	0.25	691.36	0.564	0.034	0	8.88	10	699.55	3.886	0.0034	0.00604992621281842	0	8	-3	0.09	90	Travel	0.00264992621281842	0	7	7	14
70	391		31716	10	Travel_10	70	0	1.71	701.96	0.36	702.32	0.432	0.026	0	7.93	10	709.55	3.912	0.0026	0.00604992621281842	0	9	-2	0.09	100	Travel	0.00344992621281842	0	8	8	15
71	391		31716	10	Travel_10	71	0	1.24	711.5	0.42	711.92	0.299	0.018	0	8.34	10	719.55	3.93	0.0018	0.00604992621281842	0	10	-1	0.09	110	Travel	0.00424992621281842	1	9	9	16
72	391		31716	10	Travel_10	72	1	0.83	721.1	0	0	0	0.01	10	0	10.83	730.38	3.93	0.001	0.00604992621281842	0	11	0	0.09	110.83	Travel	0.00604992621281842	0	10	10	17
73	391		31716	10	Travel_10	73	0	0.33	731.44	0.51	731.95	1.992	0.12	0	9.16	10	740.38	4.05	0.012	0.00604992621281842	0	1	-12	0.12	20	Travel	-0.00595007378718158	0	0	0	18
74	391		31716	10	Travel_10	74	0	1.13	742.25	0.52	742.77	1.859	0.112	0	8.35	10	750.38	4.162	0.0112	0.00604992621281842	0	2	-11	0.12	30	Travel	-0.00515007378718158	0	1	1	19
75	391		31716	10	Travel_10	75	0	0.8	751.93	0.4	752.33	1.727	0.104	0	8.8	10	760.38	4.266	0.0104	0.00604992621281842	0	3	-10	0.12	40	Travel	-0.00435007378718158	0	2	2	20
76	391		31716	10	Travel_10	76	0	0.39	761.53	0.42	761.95	1.594	0.096	0	9.19	10	770.38	4.362	0.0096	0.00604992621281842	0	4	-9	0.12	50	Travel	-0.00355007378718158	0	3	3	21
77	391		31716	10	Travel_10	77	0	0.16	771.31	0.5	771.81	1.461	0.088	0	9.34	10	780.38	4.45	0.0088	0.00604992621281842	0	5	-8	0.12	60	Travel	-0.00275007378718158	0	4	4	22
78	391		31716	10	Travel_10	78	0	0.73	781.89	0.41	782.3	1.328	0.08	0	8.86	10	790.38	4.53	0.008	0.00604992621281842	0	6	-7	0.12	70	Travel	-0.00195007378718158	0	5	5	23
79	391		31716	10	Travel_10	79	0	0.96	792.13	0.31	792.44	1.195	0.072	0	8.73	10	800.38	4.602	0.0072	0.00604992621281842	0	7	-6	0.12	80	Travel	-0.00115007378718158	0	6	6	24
80	391		31716	10	Travel_10	80	0	0.9	802.08	0.44	802.52	1.063	0.064	0	8.66	10	810.38	4.666	0.0064	0.00604992621281842	0	8	-5	0.12	90	Travel	-0.00035007378718158	0	7	7	25
81	391		31716	10	Travel_10	81	0	0.53	811.72	0.41	812.13	0.93	0.056	0	9.06	10	820.38	4.722	0.0056	0.00604992621281842	0	9	-4	0.12	100	Travel	0.000449926212818421	0	8	8	26
82	391		31716	10	Travel_10	82	0	4.24	825.44	0.49	825.93	0.797	0.048	0	5.27	10	830.38	4.77	0.0048	0.00604992621281842	0	10	-3	0.12	110	Travel	0.00124992621281842	0	9	9	27
83	391		31716	10	Travel_10	83	0	0.82	832.03	0.29	832.32	0.664	0.04	0	8.89	10	840.38	4.81	0.004	0.00604992621281842	0	11	-2	0.12	120	Travel	0.00204992621281842	0	10	10	28
84	391		31716	10	Travel_10	84	0	4.58	845.8	0.38	846.18	0.531	0.032	0	5.04	10	850.38	4.842	0.0032	0.00604992621281842	0	12	-1	0.12	130	Travel	0.00284992621281842	1	11	11	29
85	391		31716	10	Travel_10	85	1	5.42	856.65	0	0	0	0.024	10	0	15.42	865.8	4.842	0.0024	0.00604992621281842	0	13	0	0.12	135.42	Travel	0.00604992621281842	0	12	12	30
86	391		31716	10	Travel_10	86	0	0.79	867.45	0.27	867.72	0.996	0.06	0	8.94	10	875.8	4.902	0.006	0.00604992621281842	0	1	-3	0.06	20	Travel	4.99262128184205e-05	0	0	0	0
87	391		31716	10	Travel_10	87	0	0.9	877.57	0.35	877.92	0.863	0.052	0	8.75	10	885.8	4.954	0.0052	0.00604992621281842	0	2	-2	0.06	30	Travel	0.000849926212818421	0	1	1	1
88	391		31716	10	Travel_10	88	0	1.23	887.91	0.3	888.21	0.73	0.044	0	8.47	10	895.8	4.998	0.0044	0.00604992621281842	0	3	-1	0.06	40	Travel	0.00164992621281842	1	2	2	2
89	391		31716	10	Travel_10	89	1	0.43	897.12	0	0	0	0.036	10	0	10.43	906.23	4.998	0.0036	0.00604992621281842	0	4	0	0.06	40.43	Travel	0.00604992621281842	0	3	3	3
90	391		31716	10	Travel_10	90	0	1.2	908.33	0.36	908.69	1.494	0.09	0	8.44	10	916.23	5.088	0.009	0.00604992621281842	0	1	-8	0.09	20	Travel	-0.00295007378718158	0	0	0	7
91	391		31716	10	Travel_10	91	0	0.61	917.75	0.38	918.13	1.361	0.082	0	9.01	10	926.23	5.17	0.0082	0.00604992621281842	0	2	-7	0.09	30	Travel	-0.00215007378718158	0	1	1	8
92	391		31716	10	Travel_10	92	0	0.43	927.58	0.39	927.97	1.229	0.074	0	9.18	10	936.23	5.244	0.0074	0.00604992621281842	0	3	-6	0.09	40	Travel	-0.00135007378718158	0	2	2	9
93	391		31716	10	Travel_10	93	0	1.16	938.32	0.4	938.72	1.096	0.066	0	8.44	10	946.23	5.31	0.0066	0.00604992621281842	0	4	-5	0.09	50	Travel	-0.000550073787181579	0	3	3	10
94	391		31716	10	Travel_10	94	0	1.54	948.71	0.25	948.96	0.963	0.058	0	8.21	10	956.23	5.368	0.0058	0.00604992621281842	0	5	-4	0.09	60	Travel	0.000249926212818421	0	4	4	11
95	391		31716	10	Travel_10	95	0	1.6	958.78	0.44	959.22	0.83	0.05	0	7.96	10	966.23	5.418	0.005	0.00604992621281842	0	6	-3	0.09	70	Travel	0.00104992621281842	0	5	5	12
96	391		31716	10	Travel_10	96	0	1.6	968.79	0.42	969.21	0.697	0.042	0	7.98	10	976.23	5.46	0.0042	0.00604992621281842	0	7	-2	0.09	80	Travel	0.00184992621281842	0	6	6	13
97	391		31716	10	Travel_10	97	0	4.77	981.97	0.32	982.29	0.564	0.034	0	4.91	10	986.23	5.494	0.0034	0.00604992621281842	0	8	-1	0.09	90	Travel	0.00264992621281842	1	7	7	14
98	391		31716	10	Travel_10	98	1	1.79	989	0	0	0	0.026	10	0	11.79	998.02	5.494	0.0026	0.00604992621281842	0	9	0	0.09	91.79	Travel	0.00604992621281842	0	8	8	15
99	391		31716	10	Travel_10	99	0	1.07	1000.08	0.37	1000.45	1.992	0.12	0	8.56	10	1008.02	5.614	0.012	0.00604992621281842	0	1	-11	0.12	20	Travel	-0.00595007378718158	0	0	0	18
100	391		31716	10	Travel_10	100	0	0.82	1009.84	0.36	1010.2	1.859	0.112	0	8.82	10	1018.02	5.726	0.0112	0.00604992621281842	0	2	-10	0.12	30	Travel	-0.00515007378718158	0	1	1	19
101	391		31716	10	Travel_10	101	0	0.63	1019.66	0.39	1020.05	1.727	0.104	0	8.98	10	1028.02	5.83	0.0104	0.00604992621281842	0	3	-9	0.12	40	Travel	-0.00435007378718158	0	2	2	20
102	391		31716	10	Travel_10	102	0	0.44	1029.48	0.35	1029.83	1.594	0.096	0	9.21	10	1038.02	5.926	0.0096	0.00604992621281842	0	4	-8	0.12	50	Travel	-0.00355007378718158	0	3	3	21
103	391		31716	10	Travel_10	103	0	0.36	1039.41	0.5	1039.91	1.461	0.088	0	9.14	10	1048.02	6.014	0.0088	0.00604992621281842	0	5	-7	0.12	60	Travel	-0.00275007378718158	0	4	4	22
104	391		31716	10	Travel_10	104	0	0.6	1049.66	0.38	1050.04	1.328	0.08	0	9.02	10	1058.02	6.094	0.008	0.00604992621281842	0	6	-6	0.12	70	Travel	-0.00195007378718158	0	5	5	23
105	391		31716	10	Travel_10	105	0	0.09	1059.16	0.42	1059.58	1.195	0.072	0	9.49	10	1068.02	6.166	0.0072	0.00604992621281842	0	7	-5	0.12	80	Travel	-0.00115007378718158	0	6	6	24
106	391		31716	10	Travel_10	106	0	0.42	1069.5	0.38	1069.88	1.063	0.064	0	9.2	10	1078.02	6.23	0.0064	0.00604992621281842	0	8	-4	0.12	90	Travel	-0.00035007378718158	0	7	7	25
107	391		31716	10	Travel_10	107	0	0.07	1079.16	0.55	1079.71	0.93	0.056	0	9.38	10	1088.02	6.286	0.0056	0.00604992621281842	0	9	-3	0.12	100	Travel	0.000449926212818421	0	8	8	26
108	391		31716	10	Travel_10	108	0	0.62	1089.72	0.32	1090.04	0.797	0.048	0	9.06	10	1098.02	6.334	0.0048	0.00604992621281842	0	10	-2	0.12	110	Travel	0.00124992621281842	0	9	9	27
109	391		31716	10	Travel_10	109	0	0.59	1099.7	0.3	1100	0.664	0.04	0	9.11	10	1108.02	6.374	0.004	0.00604992621281842	0	11	-1	0.12	120	Travel	0.00204992621281842	1	10	10	28
110	391		31716	10	Travel_10	110	1	0.22	1109.34	0	0	0	0.032	10	0	10.22	1118.24	6.374	0.0032	0.00604992621281842	0	12	0	0.12	120.22	Travel	0.00604992621281842	0	11	11	29
111	391		31716	10	Travel_10	111	0	0.21	1119.56	0.69	1120.25	1.992	0.12	0	9.1	10	1128.24	6.494	0.012	0.00604992621281842	0	1	-10	0.12	20	Travel	-0.00595007378718158	0	0	0	18
112	391		31716	10	Travel_10	112	0	0.66	1130.02	0.48	1130.5	1.859	0.112	0	8.86	10	1138.24	6.606	0.0112	0.00604992621281842	0	2	-9	0.12	30	Travel	-0.00515007378718158	0	1	1	19
113	391		31716	10	Travel_10	113	0	0.37	1139.74	0.51	1140.25	1.727	0.104	0	9.12	10	1148.24	6.71	0.0104	0.00604992621281842	0	3	-8	0.12	40	Travel	-0.00435007378718158	0	2	2	20
114	391		31716	10	Travel_10	114	0	0.74	1150.12	0.42	1150.54	1.594	0.096	0	8.84	10	1158.24	6.806	0.0096	0.00604992621281842	0	4	-7	0.12	50	Travel	-0.00355007378718158	0	3	3	21
115	391		31716	10	Travel_10	115	0	0.03	1159.42	0.56	1159.98	1.461	0.088	0	9.41	10	1168.24	6.894	0.0088	0.00604992621281842	0	5	-6	0.12	60	Travel	-0.00275007378718158	0	4	4	22
116	391		31716	10	Travel_10	116	0	0.56	1169.96	0.36	1170.32	1.328	0.08	0	9.08	10	1178.24	6.974	0.008	0.00604992621281842	0	6	-5	0.12	70	Travel	-0.00195007378718158	0	5	5	23
117	391		31716	10	Travel_10	117	0	1.37	1180.78	0.48	1181.26	1.195	0.072	0	8.15	10	1188.24	7.046	0.0072	0.00604992621281842	0	7	-4	0.12	80	Travel	-0.00115007378718158	0	6	6	24
118	391		31716	10	Travel_10	118	0	1.18	1190.6	0.48	1191.08	1.063	0.064	0	8.34	10	1198.24	7.11	0.0064	0.00604992621281842	0	8	-3	0.12	90	Travel	-0.00035007378718158	0	7	7	25
119	391		31716	10	Travel_10	119	0	0.8	1200.23	0.29	1200.52	0.93	0.056	0	8.91	10	1208.24	7.166	0.0056	0.00604992621281842	0	9	-2	0.12	100	Travel	0.000449926212818421	0	8	8	26
120	391		31716	10	Travel_10	120	0	0.99	1210.43	0.35	1210.78	0.797	0.048	0	8.66	10	1218.24	7.214	0.0048	0.00604992621281842	0	10	-1	0.12	110	Travel	0.00124992621281842	1	9	9	27
121	391		31716	10	Travel_10	121	1	0.55	1220	0	0	0	0.04	10	0	10.55	1228.79	7.214	0.004	0.00604992621281842	0	11	0	0.12	110.55	Travel	0.00604992621281842	0	10	10	28
122	391		31716	10	Travel_10	122	0	1.42	1231.43	0.35	1231.78	0.996	0.06	0	8.23	10	1238.79	7.274	0.006	0.00604992621281842	0	1	-7	0.06	20	Travel	4.99262128184205e-05	0	0	0	0
123	391		31716	10	Travel_10	123	0	0.16	1240.18	0.38	1240.56	0.863	0.052	0	9.46	10	1248.79	7.326	0.0052	0.00604992621281842	0	2	-6	0.06	30	Travel	0.000849926212818421	0	1	1	1
124	391		31716	10	Travel_10	124	0	0.84	1250.87	0.38	1251.25	0.73	0.044	0	8.78	10	1258.79	7.37	0.0044	0.00604992621281842	0	3	-5	0.06	40	Travel	0.00164992621281842	0	2	2	2
125	391		31716	10	Travel_10	125	0	0.8	1260.84	0.26	1261.1	0.598	0.036	0	8.94	10	1268.79	7.406	0.0036	0.00604992621281842	0	4	-4	0.06	50	Travel	0.00244992621281842	0	3	3	3
126	391		31716	10	Travel_10	126	0	3.02	1273.07	0.38	1273.45	0.465	0.028	0	6.6	10	1278.79	7.434	0.0028	0.00604992621281842	0	5	-3	0.06	60	Travel	0.00324992621281842	0	4	4	4
127	391		31716	10	Travel_10	127	0	1.34	1281.4	0.37	1281.77	0.332	0.02	0	8.29	10	1288.79	7.454	0.002	0.00604992621281842	0	6	-2	0.06	70	Travel	0.00404992621281842	0	5	5	5
128	391		31716	10	Travel_10	128	0	3.64	1293.71	1.71	1295.42	0.199	0.012	0	4.65	10	1298.79	7.466	0.0012	0.00604992621281842	0	7	-1	0.06	80	Travel	0.00484992621281842	1	6	6	6
129	391		31716	10	Travel_10	129	1	1.34	1301.42	0	0	0	0.006	10	0	11.34	1310.13	7.466	6e-04	0.00604992621281842	0	8	0	0.06	81.34	Travel	0.00604992621281842	0	7	7	7
130	391		31716	10	Travel_10	130	0	0.55	1311.98	0.71	1312.69	1.494	0.09	0	8.74	10	1320.13	7.556	0.009	0.00604992621281842	0	1	-7	0.09	20	Travel	-0.00295007378718158	0	0	0	7
131	391		31716	10	Travel_10	131	0	0.67	1322.11	0.33	1322.44	1.361	0.082	0	9	10	1330.13	7.638	0.0082	0.00604992621281842	0	2	-6	0.09	30	Travel	-0.00215007378718158	0	1	1	8
132	391		31716	10	Travel_10	132	0	0.31	1331.76	0.46	1332.22	1.229	0.074	0	9.23	10	1340.13	7.712	0.0074	0.00604992621281842	0	3	-5	0.09	40	Travel	-0.00135007378718158	0	2	2	9
133	391		31716	10	Travel_10	133	0	0.48	1341.94	0.44	1342.38	1.096	0.066	0	9.08	10	1350.13	7.778	0.0066	0.00604992621281842	0	4	-4	0.09	50	Travel	-0.000550073787181579	0	3	3	10
134	391		31716	10	Travel_10	134	0	0.68	1352.15	0.45	1352.6	0.963	0.058	0	8.87	10	1360.13	7.836	0.0058	0.00604992621281842	0	5	-3	0.09	60	Travel	0.000249926212818421	0	4	4	11
135	391		31716	10	Travel_10	135	0	0.39	1361.87	0.35	1362.22	0.83	0.05	0	9.26	10	1370.13	7.886	0.005	0.00604992621281842	0	6	-2	0.09	70	Travel	0.00104992621281842	0	5	5	12
136	391		31716	10	Travel_10	136	0	0.06	1371.55	0.71	1372.26	0.697	0.042	0	9.23	10	1380.13	7.928	0.0042	0.00604992621281842	0	7	-1	0.09	80	Travel	0.00184992621281842	1	6	6	13
137	391		31716	10	Travel_10	137	1	1.47	1382.97	0	0	0	0.034	10	0	11.47	1391.6	7.928	0.0034	0.00604992621281842	0	8	0	0.09	81.47	Travel	0.00604992621281842	0	7	7	14
138	391		31716	10	Travel_10	138	0	1.72	1394.7	0.33	1395.03	1.494	0.09	0	7.95	10	1401.6	8.018	0.009	0.00604992621281842	0	1	-7	0.09	20	Travel	-0.00295007378718158	0	0	0	7
139	391		31716	10	Travel_10	139	0	0.87	1403.86	0.33	1404.19	1.361	0.082	0	8.8	10	1411.6	8.1	0.0082	0.00604992621281842	0	2	-6	0.09	30	Travel	-0.00215007378718158	0	1	1	8
140	391		31716	10	Travel_10	140	0	1.02	1414.02	0.28	1414.3	1.229	0.074	0	8.7	10	1421.6	8.174	0.0074	0.00604992621281842	0	3	-5	0.09	40	Travel	-0.00135007378718158	0	2	2	9
141	391		31716	10	Travel_10	141	0	1.33	1424.34	0.31	1424.65	1.096	0.066	0	8.36	10	1431.6	8.24	0.0066	0.00604992621281842	0	4	-4	0.09	50	Travel	-0.000550073787181579	0	3	3	10
142	391		31716	10	Travel_10	142	0	1.63	1434.65	0.42	1435.07	0.963	0.058	0	7.95	10	1441.6	8.298	0.0058	0.00604992621281842	0	5	-3	0.09	60	Travel	0.000249926212818421	0	4	4	11
143	391		31716	10	Travel_10	143	0	1	1444.03	0.34	1444.37	0.83	0.05	0	8.66	10	1451.6	8.348	0.005	0.00604992621281842	0	6	-2	0.09	70	Travel	0.00104992621281842	0	5	5	12
144	391		31716	10	Travel_10	144	0	0.9	1453.94	0.34	1454.28	0.697	0.042	0	8.76	10	1461.6	8.39	0.0042	0.00604992621281842	0	7	-1	0.09	80	Travel	0.00184992621281842	1	6	6	13
146	391		31716	10	Travel_10	146	1	1.98	1475.04	0	0	0	0.034	10	0	11.98	1483.58	8.39	0.0034	0.00604992621281842	0	8	0	0.09	91.98	Travel	0.00604992621281842	0	7	7	14
147	391		31716	10	Travel_10	147	0	0.28	1485.33	0.8	1486.13	1.992	0.12	0	8.92	10	1493.58	8.51	0.012	0.00604992621281842	0	1	-9	0.12	20	Travel	-0.00595007378718158	0	0	0	18
148	391		31716	10	Travel_10	148	0	0.29	1495.35	0.47	1495.82	1.859	0.112	0	9.24	10	1503.58	8.622	0.0112	0.00604992621281842	0	2	-8	0.12	30	Travel	-0.00515007378718158	0	1	1	19
149	391		31716	10	Travel_10	149	0	0.35	1505.42	0.69	1506.11	1.727	0.104	0	8.96	10	1513.58	8.726	0.0104	0.00604992621281842	0	3	-7	0.12	40	Travel	-0.00435007378718158	0	2	2	20
150	391		31716	10	Travel_10	150	0	0.62	1515.7	0.43	1516.13	1.594	0.096	0	8.95	10	1523.58	8.822	0.0096	0.00604992621281842	0	4	-6	0.12	50	Travel	-0.00355007378718158	0	3	3	21
151	391		31716	10	Travel_10	151	0	0.65	1525.74	0.43	1526.17	1.461	0.088	0	8.92	10	1533.58	8.91	0.0088	0.00604992621281842	0	5	-5	0.12	60	Travel	-0.00275007378718158	0	4	4	22
152	391		31716	10	Travel_10	152	0	0.73	1535.83	0.59	1536.42	1.328	0.08	0	8.68	10	1543.58	8.99	0.008	0.00604992621281842	0	6	-4	0.12	70	Travel	-0.00195007378718158	0	5	5	23
153	391		31716	10	Travel_10	153	0	0.28	1545.39	0.53	1545.92	1.195	0.072	0	9.19	10	1553.58	9.062	0.0072	0.00604992621281842	0	7	-3	0.12	80	Travel	-0.00115007378718158	0	6	6	24
154	391		31716	10	Travel_10	154	0	0.15	1555.27	0.48	1555.75	1.063	0.064	0	9.37	10	1563.58	9.126	0.0064	0.00604992621281842	0	8	-2	0.12	90	Travel	-0.00035007378718158	0	7	7	25
155	391		31716	10	Travel_10	155	0	0.59	1565.72	0.41	1566.13	0.93	0.056	0	9	10	1573.58	9.182	0.0056	0.00604992621281842	0	9	-1	0.12	100	Travel	0.000449926212818421	1	8	8	26
156	391		31716	10	Travel_10	156	1	2.29	1577.43	0	0	0	0.048	10	0	12.29	1585.87	9.182	0.0048	0.00604992621281842	0	10	0	0.12	102.29	Travel	0.00604992621281842	0	9	9	27
157	391		31716	10	Travel_10	157	0	0.88	1588.32	0.26	1588.58	0.996	0.06	0	8.86	10	1595.87	9.242	0.006	0.00604992621281842	0	1	-2	0.06	20	Travel	4.99262128184205e-05	0	0	0	0
158	391		31716	10	Travel_10	158	0	0.52	1597.97	0.33	1598.3	0.863	0.052	0	9.15	10	1605.87	9.294	0.0052	0.00604992621281842	0	2	-1	0.06	30	Travel	0.000849926212818421	1	1	1	1
160	391		31716	10	Travel_10	160	1	4.91	1622.38	0	0	0	0.044	10	0	14.91	1630.78	9.294	0.0044	0.00604992621281842	0	3	0	0.06	44.91	Travel	0.00604992621281842	0	2	2	2
161	391		31716	10	Travel_10	161	0	0.25	1632.64	0.76	1633.4	1.992	0.12	0	8.99	10	1640.78	9.414	0.012	0.00604992621281842	0	1	-8	0.12	20	Travel	-0.00595007378718158	0	0	0	18
162	391		31716	10	Travel_10	162	0	0.77	1643.17	0.47	1643.64	1.859	0.112	0	8.76	10	1650.78	9.526	0.0112	0.00604992621281842	0	2	-7	0.12	30	Travel	-0.00515007378718158	0	1	1	19
163	391		31716	10	Travel_10	163	0	0.92	1653.33	0.39	1653.72	1.727	0.104	0	8.69	10	1660.78	9.63	0.0104	0.00604992621281842	0	3	-6	0.12	40	Travel	-0.00435007378718158	0	2	2	20
164	391		31716	10	Travel_10	164	0	1.41	1663.83	0.4	1664.23	1.594	0.096	0	8.19	10	1670.78	9.726	0.0096	0.00604992621281842	0	4	-5	0.12	50	Travel	-0.00355007378718158	0	3	3	21
165	391		31716	10	Travel_10	165	0	1.64	1674.07	0.39	1674.46	1.461	0.088	0	7.97	10	1680.78	9.814	0.0088	0.00604992621281842	0	5	-4	0.12	60	Travel	-0.00275007378718158	0	4	4	22
166	391		31716	10	Travel_10	166	0	0.43	1682.87	0.34	1683.21	1.328	0.08	0	9.23	10	1690.78	9.894	0.008	0.00604992621281842	0	6	-3	0.12	70	Travel	-0.00195007378718158	0	5	5	23
167	391		31716	10	Travel_10	167	0	0.74	1693.19	0.51	1693.7	1.195	0.072	0	8.75	10	1700.78	9.966	0.0072	0.00604992621281842	0	7	-2	0.12	80	Travel	-0.00115007378718158	0	6	6	24
169	391		31716	10	Travel_10	169	0	0.22	1712.69	0.53	1713.22	1.063	0.064	0	9.25	10	1720.78	10.03	0.0064	0.00604992621281842	0	8	-1	0.12	100	Travel	-0.00035007378718158	1	7	7	25
170	391		31716	10	Travel_10	170	1	4.37	1726.85	0	0	0	0.056	10	0	14.37	1735.15	10.03	0.0056	0.00604992621281842	0	9	0	0.12	104.37	Travel	0.00604992621281842	0	8	8	26
171	391		31716	10	Travel_10	171	0	0.9	1737.76	0.38	1738.14	0.996	0.06	0	8.72	10	1745.15	10.09	0.006	0.00604992621281842	0	1	-3	0.06	20	Travel	4.99262128184205e-05	0	0	0	0
172	391		31716	10	Travel_10	172	0	0.89	1747.76	0.39	1748.15	0.863	0.052	0	8.72	10	1755.15	10.142	0.0052	0.00604992621281842	0	2	-2	0.06	30	Travel	0.000849926212818421	0	1	1	1
173	391		31716	10	Travel_10	173	0	1.14	1758.02	0.26	1758.28	0.73	0.044	0	8.6	10	1765.15	10.186	0.0044	0.00604992621281842	0	3	-1	0.06	40	Travel	0.00164992621281842	1	2	2	2
174	391		31716	10	Travel_10	174	1	1.17	1768.06	0	0	0	0.036	10	0	11.17	1776.32	10.186	0.0036	0.00604992621281842	0	4	0	0.06	41.17	Travel	0.00604992621281842	0	3	3	3
175	391		31716	10	Travel_10	175	0	0.24	1778.31	0.8	1779.11	1.494	0.09	0	8.96	10	1786.32	10.276	0.009	0.00604992621281842	0	1	-5	0.09	20	Travel	-0.00295007378718158	0	0	0	7
176	391		31716	10	Travel_10	176	0	0.55	1788.63	0.42	1789.05	1.361	0.082	0	9.03	10	1796.32	10.358	0.0082	0.00604992621281842	0	2	-4	0.09	30	Travel	-0.00215007378718158	0	1	1	8
177	391		31716	10	Travel_10	177	0	0.07	1798.16	0.58	1798.74	1.229	0.074	0	9.35	10	1806.32	10.432	0.0074	0.00604992621281842	0	3	-3	0.09	40	Travel	-0.00135007378718158	0	2	2	9
178	391		31716	10	Travel_10	178	0	0.45	1808.55	0.37	1808.92	1.096	0.066	0	9.18	10	1816.32	10.498	0.0066	0.00604992621281842	0	4	-2	0.09	50	Travel	-0.000550073787181579	0	3	3	10
179	391		31716	10	Travel_10	179	0	1.41	1819.52	0.4	1819.92	0.963	0.058	0	8.19	10	1826.32	10.556	0.0058	0.00604992621281842	0	5	-1	0.09	60	Travel	0.000249926212818421	1	4	4	11
181	391		31716	10	Travel_10	181	1	5.18	1843.31	0	0	0	0.05	10	0	15.18	1851.5	10.556	0.005	0.00604992621281842	0	6	0	0.09	75.18	Travel	0.00604992621281842	0	5	5	12
182	391		31716	10	Travel_10	182	0	0.98	1854.3	0.31	1854.61	1.494	0.09	0	8.71	10	1861.5	10.646	0.009	0.00604992621281842	0	1	-7	0.09	20	Travel	-0.00295007378718158	0	0	0	7
183	391		31716	10	Travel_10	183	0	1.84	1865.17	0.42	1865.59	1.361	0.082	0	7.74	10	1871.5	10.728	0.0082	0.00604992621281842	0	2	-6	0.09	30	Travel	-0.00215007378718158	0	1	1	8
184	391		31716	10	Travel_10	184	0	0.79	1874.13	0.42	1874.55	1.229	0.074	0	8.79	10	1881.5	10.802	0.0074	0.00604992621281842	0	3	-5	0.09	40	Travel	-0.00135007378718158	0	2	2	9
185	391		31716	10	Travel_10	185	0	0.95	1884.3	0.36	1884.66	1.096	0.066	0	8.69	10	1891.5	10.868	0.0066	0.00604992621281842	0	4	-4	0.09	50	Travel	-0.000550073787181579	0	3	3	10
186	391		31716	10	Travel_10	186	0	0.56	1893.92	0.31	1894.23	0.963	0.058	0	9.13	10	1901.5	10.926	0.0058	0.00604992621281842	0	5	-3	0.09	60	Travel	0.000249926212818421	0	4	4	11
187	391		31716	10	Travel_10	187	0	0.74	1904.11	0.42	1904.53	0.83	0.05	0	8.84	10	1911.5	10.976	0.005	0.00604992621281842	0	6	-2	0.09	70	Travel	0.00104992621281842	0	5	5	12
188	391		31716	10	Travel_10	188	0	1.22	1914.6	0.39	1914.99	0.697	0.042	0	8.39	10	1921.5	11.018	0.0042	0.00604992621281842	0	7	-1	0.09	80	Travel	0.00184992621281842	1	6	6	13
189	391		31716	10	Travel_10	189	1	0.86	1924.25	0	0	0	0.034	10	0	10.86	1932.36	11.018	0.0034	0.00604992621281842	0	8	0	0.09	80.86	Travel	0.00604992621281842	0	7	7	14
190	391		31716	10	Travel_10	190	0	0.16	1934.42	0.9	1935.32	1.992	0.12	0	8.94	10	1942.36	11.138	0.012	0.00604992621281842	0	1	-13	0.12	20	Travel	-0.00595007378718158	0	0	0	18
191	391		31716	10	Travel_10	191	0	0.74	1945.01	0.41	1945.42	1.859	0.112	0	8.85	10	1952.36	11.25	0.0112	0.00604992621281842	0	2	-12	0.12	30	Travel	-0.00515007378718158	0	1	1	19
192	391		31716	10	Travel_10	192	0	0.4	1954.68	0.53	1955.21	1.727	0.104	0	9.07	10	1962.36	11.354	0.0104	0.00604992621281842	0	3	-11	0.12	40	Travel	-0.00435007378718158	0	2	2	20
193	391		31716	10	Travel_10	193	0	0.53	1964.82	0.56	1965.38	1.594	0.096	0	8.91	10	1972.36	11.45	0.0096	0.00604992621281842	0	4	-10	0.12	50	Travel	-0.00355007378718158	0	3	3	21
194	391		31716	10	Travel_10	194	0	1.3	1975.6	0.38	1975.98	1.461	0.088	0	8.32	10	1982.36	11.538	0.0088	0.00604992621281842	0	5	-9	0.12	60	Travel	-0.00275007378718158	0	4	4	22
195	391		31716	10	Travel_10	195	0	1.19	1985.5	0.37	1985.87	1.328	0.08	0	8.44	10	1992.36	11.618	0.008	0.00604992621281842	0	6	-8	0.12	70	Travel	-0.00195007378718158	0	5	5	23
196	391		31716	10	Travel_10	196	0	1.04	1995.36	0.4	1995.76	1.195	0.072	0	8.56	10	2002.36	11.69	0.0072	0.00604992621281842	0	7	-7	0.12	80	Travel	-0.00115007378718158	0	6	6	24
197	391		31716	10	Travel_10	197	0	0.74	2005.07	0.48	2005.55	1.063	0.064	0	8.78	10	2012.36	11.754	0.0064	0.00604992621281842	0	8	-6	0.12	90	Travel	-0.00035007378718158	0	7	7	25
198	391		31716	10	Travel_10	198	0	1.12	2015.46	0.09	2015.55	0.93	0.056	0	8.79	10	2022.36	11.81	0.0056	0.00604992621281842	0	9	-5	0.12	100	Travel	0.000449926212818421	0	8	8	26
200	391		31716	10	Travel_10	200	0	0.58	2034.94	0.38	2035.32	0.797	0.048	0	9.04	10	2042.36	11.858	0.0048	0.00604992621281842	0	10	-4	0.12	120	Travel	0.00124992621281842	0	9	9	27
201	391		31716	10	Travel_10	201	0	1.23	2045.6	0.38	2045.98	0.664	0.04	0	8.39	10	2052.36	11.898	0.004	0.00604992621281842	0	11	-3	0.12	130	Travel	0.00204992621281842	0	10	10	28
202	391		31716	10	Travel_10	202	0	1.48	2055.86	0.42	2056.28	0.531	0.032	0	8.1	10	2062.36	11.93	0.0032	0.00604992621281842	0	12	-2	0.12	140	Travel	0.00284992621281842	0	11	11	29
203	391		31716	10	Travel_10	203	0	2.57	2066.96	0.39	2067.35	0.398	0.024	0	7.04	10	2072.36	11.954	0.0024	0.00604992621281842	0	13	-1	0.12	150	Travel	0.00364992621281842	1	12	12	30
206	391		31716	10	Travel_10	206	1	1.38	2095.8	0	0	0	0.016	10	0	11.38	2103.74	11.954	0.0016	0.00604992621281842	0	14	0	0.12	171.38	Travel	0.00604992621281842	0	13	13	31
207	391		31716	10	Travel_10	207	0	0.86	2106.67	0.32	2106.99	0.996	0.06	0	8.82	10	2113.74	12.014	0.006	0.00604992621281842	0	1	-3	0.06	20	Travel	4.99262128184205e-05	0	0	0	0
208	391		31716	10	Travel_10	208	0	0.82	2116.64	0.35	2116.99	0.863	0.052	0	8.83	10	2123.74	12.066	0.0052	0.00604992621281842	0	2	-2	0.06	30	Travel	0.000849926212818421	0	1	1	1
209	391		31716	10	Travel_10	209	0	0.41	2126.24	0.39	2126.63	0.73	0.044	0	9.2	10	2133.74	12.11	0.0044	0.00604992621281842	0	3	-1	0.06	40	Travel	0.00164992621281842	1	2	2	2
210	391		31716	10	Travel_10	210	1	0.72	2136.56	0	0	0	0.036	10	0	10.72	2144.46	12.11	0.0036	0.00604992621281842	0	4	0	0.06	40.72	Travel	0.00604992621281842	0	3	3	3
211	391		31716	10	Travel_10	211	0	0.22	2146.79	0.74	2147.53	0.996	0.06	0	9.04	10	2154.46	12.17	0.006	0.00604992621281842	0	1	-3	0.06	20	Travel	4.99262128184205e-05	0	0	0	0
212	391		31716	10	Travel_10	212	0	0.67	2157.25	0.48	2157.73	0.863	0.052	0	8.85	10	2164.46	12.222	0.0052	0.00604992621281842	0	2	-2	0.06	30	Travel	0.000849926212818421	0	1	1	1
213	391		31716	10	Travel_10	213	0	0.06	2166.65	0.72	2167.37	0.73	0.044	0	9.22	10	2174.46	12.266	0.0044	0.00604992621281842	0	3	-1	0.06	40	Travel	0.00164992621281842	1	2	2	2
214	391		31716	10	Travel_10	214	1	0.24	2176.84	0	0	0	0.036	10	0	10.24	2184.7	12.266	0.0036	0.00604992621281842	0	4	0	0.06	40.24	Travel	0.00604992621281842	0	3	3	3
215	391		31716	10	Travel_10	215	0	0.86	2187.71	0.33	2188.04	1.494	0.09	0	8.81	10	2194.7	12.356	0.009	0.00604992621281842	0	1	-5	0.09	20	Travel	-0.00295007378718158	0	0	0	7
216	391		31716	10	Travel_10	216	0	1.1	2197.96	0.34	2198.3	1.361	0.082	0	8.56	10	2204.7	12.438	0.0082	0.00604992621281842	0	2	-4	0.09	30	Travel	-0.00215007378718158	0	1	1	8
217	391		31716	10	Travel_10	217	0	1.38	2208.25	0.36	2208.61	1.229	0.074	0	8.26	10	2214.7	12.512	0.0074	0.00604992621281842	0	3	-3	0.09	40	Travel	-0.00135007378718158	0	2	2	9
218	391		31716	10	Travel_10	218	0	1.36	2218.24	0.36	2218.6	1.096	0.066	0	8.28	10	2224.7	12.578	0.0066	0.00604992621281842	0	4	-2	0.09	50	Travel	-0.000550073787181579	0	3	3	10
219	391		31716	10	Travel_10	219	0	1.09	2227.98	0.37	2228.35	0.963	0.058	0	8.54	10	2234.7	12.636	0.0058	0.00604992621281842	0	5	-1	0.09	60	Travel	0.000249926212818421	1	4	4	11
220	391		31716	10	Travel_10	220	1	0.56	2237.46	0	0	0	0.05	10	0	10.56	2245.26	12.636	0.005	0.00604992621281842	0	6	0	0.09	60.56	Travel	0.00604992621281842	0	5	5	12
221	391		31716	10	Travel_10	221	0	0.88	2248.35	0.63	2248.98	1.992	0.12	0	8.49	10	2255.26	12.756	0.012	0.00604992621281842	0	1	-12	0.12	20	Travel	-0.00595007378718158	0	0	0	18
222	391		31716	10	Travel_10	222	0	0.59	2258.07	0.53	2258.6	1.859	0.112	0	8.88	10	2265.26	12.868	0.0112	0.00604992621281842	0	2	-11	0.12	30	Travel	-0.00515007378718158	0	1	1	19
223	391		31716	10	Travel_10	223	0	0.24	2267.73	0.53	2268.26	1.727	0.104	0	9.23	10	2275.26	12.972	0.0104	0.00604992621281842	0	3	-10	0.12	40	Travel	-0.00435007378718158	0	2	2	20
224	391		31716	10	Travel_10	224	0	0.01	2277.51	0.47	2277.98	1.594	0.096	0	9.52	10	2285.26	13.068	0.0096	0.00604992621281842	0	4	-9	0.12	50	Travel	-0.00355007378718158	0	3	3	21
225	391		31716	10	Travel_10	225	0	0.25	2287.76	0.84	2288.6	1.461	0.088	0	8.91	10	2295.26	13.156	0.0088	0.00604992621281842	0	5	-8	0.12	60	Travel	-0.00275007378718158	0	4	4	22
226	391		31716	10	Travel_10	226	0	0.93	2298.45	0.41	2298.86	1.328	0.08	0	8.66	10	2305.26	13.236	0.008	0.00604992621281842	0	6	-7	0.12	70	Travel	-0.00195007378718158	0	5	5	23
227	391		31716	10	Travel_10	227	0	1.13	2308.66	0.48	2309.14	1.195	0.072	0	8.39	10	2315.26	13.308	0.0072	0.00604992621281842	0	7	-6	0.12	80	Travel	-0.00115007378718158	0	6	6	24
228	391		31716	10	Travel_10	228	0	1.11	2318.65	0.46	2319.11	1.063	0.064	0	8.43	10	2325.26	13.372	0.0064	0.00604992621281842	0	8	-5	0.12	90	Travel	-0.00035007378718158	0	7	7	25
229	391		31716	10	Travel_10	229	0	1.08	2328.63	0.46	2329.09	0.93	0.056	0	8.46	10	2335.26	13.428	0.0056	0.00604992621281842	0	9	-4	0.12	100	Travel	0.000449926212818421	0	8	8	26
230	391		31716	10	Travel_10	230	0	1.46	2339.02	0.42	2339.44	0.797	0.048	0	8.12	10	2345.26	13.476	0.0048	0.00604992621281842	0	10	-3	0.12	110	Travel	0.00124992621281842	0	9	9	27
231	391		31716	10	Travel_10	231	0	2.79	2350.36	0.5	2350.86	0.664	0.04	0	6.71	10	2355.26	13.516	0.004	0.00604992621281842	0	11	-2	0.12	120	Travel	0.00204992621281842	0	10	10	28
233	391		31716	10	Travel_10	233	0	0.76	2368.35	0.39	2368.74	0.531	0.032	0	8.85	10	2375.26	13.548	0.0032	0.00604992621281842	0	12	-1	0.12	140	Travel	0.00284992621281842	1	11	11	29
234	391		31716	10	Travel_10	234	1	2.17	2379.77	0	0	0	0.024	10	0	12.17	2387.43	13.548	0.0024	0.00604992621281842	0	13	0	0.12	142.17	Travel	0.00604992621281842	0	12	12	30
235	391		31716	10	Travel_10	235	0	0.87	2390.65	0.35	2391	1.494	0.09	0	8.78	10	2397.43	13.638	0.009	0.00604992621281842	0	1	-7	0.09	20	Travel	-0.00295007378718158	0	0	0	7
236	391		31716	10	Travel_10	236	0	1.64	2401.43	0.35	2401.78	1.361	0.082	0	8.01	10	2407.43	13.72	0.0082	0.00604992621281842	0	2	-6	0.09	30	Travel	-0.00215007378718158	0	1	1	8
237	391		31716	10	Travel_10	237	0	1.93	2411.73	0.36	2412.09	1.229	0.074	0	7.71	10	2417.43	13.794	0.0074	0.00604992621281842	0	3	-5	0.09	40	Travel	-0.00135007378718158	0	2	2	9
238	391		31716	10	Travel_10	238	0	0.58	2420.39	0.32	2420.71	1.096	0.066	0	9.1	10	2427.43	13.86	0.0066	0.00604992621281842	0	4	-4	0.09	50	Travel	-0.000550073787181579	0	3	3	10
239	391		31716	10	Travel_10	239	0	0.57	2430.39	0.38	2430.77	0.963	0.058	0	9.05	10	2437.43	13.918	0.0058	0.00604992621281842	0	5	-3	0.09	60	Travel	0.000249926212818421	0	4	4	11
240	391		31716	10	Travel_10	240	0	0.81	2440.64	0.31	2440.95	0.83	0.05	0	8.88	10	2447.43	13.968	0.005	0.00604992621281842	0	6	-2	0.09	70	Travel	0.00104992621281842	0	5	5	12
241	391		31716	10	Travel_10	241	0	1.49	2451.33	0.3	2451.63	0.697	0.042	0	8.21	10	2457.43	14.01	0.0042	0.00604992621281842	0	7	-1	0.09	80	Travel	0.00184992621281842	1	6	6	13
242	391		31716	10	Travel_10	242	1	2.09	2461.94	0	0	0	0.034	10	0	12.09	2469.52	14.01	0.0034	0.00604992621281842	0	8	0	0.09	82.09	Travel	0.00604992621281842	0	7	7	14
243	391		31716	10	Travel_10	243	0	0.21	2472.16	0.73	2472.89	1.992	0.12	0	9.06	10	2479.52	14.13	0.012	0.00604992621281842	0	1	-13	0.12	20	Travel	-0.00595007378718158	0	0	0	18
244	391		31716	10	Travel_10	244	0	2.98	2484.94	0.41	2485.35	1.859	0.112	0	6.61	10	2489.52	14.242	0.0112	0.00604992621281842	0	2	-12	0.12	30	Travel	-0.00515007378718158	0	1	1	19
245	391		31716	10	Travel_10	245	0	0.34	2492.31	0.5	2492.81	1.727	0.104	0	9.16	10	2499.52	14.346	0.0104	0.00604992621281842	0	3	-11	0.12	40	Travel	-0.00435007378718158	0	2	2	20
246	391		31716	10	Travel_10	246	0	1.36	2503.34	0.53	2503.87	1.594	0.096	0	8.11	10	2509.52	14.442	0.0096	0.00604992621281842	0	4	-10	0.12	50	Travel	-0.00355007378718158	0	3	3	21
247	391		31716	10	Travel_10	247	0	1.62	2513.61	0.54	2514.15	1.461	0.088	0	7.84	10	2519.52	14.53	0.0088	0.00604992621281842	0	5	-9	0.12	60	Travel	-0.00275007378718158	0	4	4	22
248	391		31716	10	Travel_10	248	0	0.53	2522.53	0.61	2523.14	1.328	0.08	0	8.86	10	2529.52	14.61	0.008	0.00604992621281842	0	6	-8	0.12	70	Travel	-0.00195007378718158	0	5	5	23
249	391		31716	10	Travel_10	249	0	0.05	2532.06	0.56	2532.62	1.195	0.072	0	9.39	10	2539.52	14.682	0.0072	0.00604992621281842	0	7	-7	0.12	80	Travel	-0.00115007378718158	0	6	6	24
250	391		31716	10	Travel_10	250	0	0.74	2542.76	0.42	2543.18	1.063	0.064	0	8.84	10	2549.52	14.746	0.0064	0.00604992621281842	0	8	-6	0.12	90	Travel	-0.00035007378718158	0	7	7	25
251	391		31716	10	Travel_10	251	0	0.46	2552.49	0.36	2552.85	0.93	0.056	0	9.18	10	2559.52	14.802	0.0056	0.00604992621281842	0	9	-5	0.12	100	Travel	0.000449926212818421	0	8	8	26
252	391		31716	10	Travel_10	252	0	0.17	2562.21	0.71	2562.92	0.797	0.048	0	9.12	10	2569.52	14.85	0.0048	0.00604992621281842	0	10	-4	0.12	110	Travel	0.00124992621281842	0	9	9	27
255	391		31716	10	Travel_10	255	0	4.52	2596.59	0.45	2597.04	0.664	0.04	0	5.03	10	2599.52	14.89	0.004	0.00604992621281842	0	11	-3	0.12	140	Travel	0.00204992621281842	0	10	10	28
257	391		31716	10	Travel_10	257	0	1.01	2613.1	0.54	2613.64	0.531	0.032	0	8.45	10	2619.52	14.922	0.0032	0.00604992621281842	0	12	-2	0.12	160	Travel	0.00284992621281842	0	11	11	29
258	391		31716	10	Travel_10	258	0	0.47	2622.57	0.4	2622.97	0.398	0.024	0	9.13	10	2629.52	14.946	0.0024	0.00604992621281842	0	13	-1	0.12	170	Travel	0.00364992621281842	1	12	12	30
259	391		31716	10	Travel_10	259	1	1.3	2633.41	0	0	0	0.016	10	0	11.3	2640.82	14.946	0.0016	0.00604992621281842	0	14	0	0.12	171.3	Travel	0.00604992621281842	0	13	13	31
260	391		31716	10	Travel_10	260	0	1.88	2645.3	0.39	2645.69	0.996	0.06	0	7.73	10	2650.82	15.006	0.006	0.00604992621281842	0	1	-2	0.06	20	Travel	4.99262128184205e-05	0	0	0	0
261	391		31716	10	Travel_10	261	0	0.78	2654.21	0.54	2654.75	0.863	0.052	0	8.68	10	2660.82	15.058	0.0052	0.00604992621281842	0	2	-1	0.06	30	Travel	0.000849926212818421	1	1	1	1
262	391		31716	10	Travel_10	262	1	1.23	2664.67	0	0	0	0.044	10	0	11.23	2672.05	15.058	0.0044	0.00604992621281842	0	3	0	0.06	31.23	Travel	0.00604992621281842	0	2	2	2
282	391		31716	10	Travel_10	282	0	1.82	2864.27	0.35	2864.62	1.992	0.12	0	7.83	10	2892.05	15.892	0.012	0.00604992621281842	0	1	-8	0.12	20	Travel	-0.00595007378718158	0	0	0	18
283	391		31716	10	Travel_10	283	0	0.19	2872.65	0.41	2873.06	1.859	0.112	0	9.4	10	2902.05	16.004	0.0112	0.00604992621281842	0	2	-7	0.12	30	Travel	-0.00515007378718158	0	1	1	19
284	391		31716	10	Travel_10	284	0	0.42	2882.89	0.46	2883.35	1.727	0.104	0	9.12	10	2912.05	16.108	0.0104	0.00604992621281842	0	3	-6	0.12	40	Travel	-0.00435007378718158	0	2	2	20
285	391		31716	10	Travel_10	285	0	2.3	2894.78	0.43	2895.21	1.594	0.096	0	7.27	10	2922.05	16.204	0.0096	0.00604992621281842	0	4	-5	0.12	50	Travel	-0.00355007378718158	0	3	3	21
286	391		31716	10	Travel_10	286	0	1.41	2903.9	0.47	2904.37	1.461	0.088	0	8.12	10	2932.05	16.292	0.0088	0.00604992621281842	0	5	-4	0.12	60	Travel	-0.00275007378718158	0	4	4	22
287	391		31716	10	Travel_10	287	0	2.77	2915.27	0.37	2915.64	1.328	0.08	0	6.86	10	2942.05	16.372	0.008	0.00604992621281842	0	6	-3	0.12	70	Travel	-0.00195007378718158	0	5	5	23
288	391		31716	10	Travel_10	288	0	0.74	2923.25	0.42	2923.67	1.195	0.072	0	8.84	10	2952.05	16.444	0.0072	0.00604992621281842	0	7	-2	0.12	80	Travel	-0.00115007378718158	0	6	6	24
289	391		31716	10	Travel_10	289	0	0.05	2932.57	0.63	2933.2	1.063	0.064	0	9.32	10	2962.05	16.508	0.0064	0.00604992621281842	0	8	-1	0.12	90	Travel	-0.00035007378718158	1	7	7	25
290	391		31716	10	Travel_10	290	1	0.75	2943.28	0	0	0	0.056	10	0	10.75	2972.8	16.508	0.0056	0.00604992621281842	0	9	0	0.12	90.75	Travel	0.00604992621281842	0	8	8	26
291	391		31716	10	Travel_10	291	0	0.94	2954.23	0.34	2954.57	1.494	0.09	0	8.72	10	2982.8	16.598	0.009	0.00604992621281842	0	1	-7	0.09	20	Travel	-0.00295007378718158	0	0	0	7
292	391		31716	10	Travel_10	292	0	0.01	2963.31	0.55	2963.86	1.361	0.082	0	9.44	10	2992.8	16.68	0.0082	0.00604992621281842	0	2	-6	0.09	30	Travel	-0.00215007378718158	0	1	1	8
293	391		31716	10	Travel_10	293	0	0.65	2973.96	0.41	2974.37	1.229	0.074	0	8.94	10	3002.8	16.754	0.0074	0.00604992621281842	0	3	-5	0.09	40	Travel	-0.00135007378718158	0	2	2	9
294	391		31716	10	Travel_10	294	0	0.6	2983.92	0.35	2984.27	1.096	0.066	0	9.05	10	3012.8	16.82	0.0066	0.00604992621281842	0	4	-4	0.09	50	Travel	-0.000550073787181579	0	3	3	10
295	391		31716	10	Travel_10	295	0	0.5	2993.83	0.34	2994.17	0.963	0.058	0	9.16	10	3022.8	16.878	0.0058	0.00604992621281842	0	5	-3	0.09	60	Travel	0.000249926212818421	0	4	4	11
296	391		31716	10	Travel_10	296	0	0.46	3003.8	0.59	3004.39	0.83	0.05	0	8.95	10	3032.8	16.928	0.005	0.00604992621281842	0	6	-2	0.09	70	Travel	0.00104992621281842	0	5	5	12
298	391		31716	10	Travel_10	298	0	0.95	3024.31	0.35	3024.66	0.697	0.042	0	8.7	10	3052.8	16.97	0.0042	0.00604992621281842	0	7	-1	0.09	90	Travel	0.00184992621281842	1	6	6	13
299	391		31716	10	Travel_10	299	1	1.38	3034.75	0	0	0	0.034	10	0	11.38	3064.18	16.97	0.0034	0.00604992621281842	0	8	0	0.09	91.38	Travel	0.00604992621281842	0	7	7	14
300	391		31716	10	Travel_10	300	0	0.89	3045.65	0.47	3046.12	1.992	0.12	0	8.64	10	3074.18	17.09	0.012	0.00604992621281842	0	1	-9	0.12	20	Travel	-0.00595007378718158	0	0	0	18
301	391		31716	10	Travel_10	301	0	1.05	3055.82	0.38	3056.2	1.859	0.112	0	8.57	10	3084.18	17.202	0.0112	0.00604992621281842	0	2	-8	0.12	30	Travel	-0.00515007378718158	0	1	1	19
302	391		31716	10	Travel_10	302	0	0.58	3065.36	0.83	3066.19	1.727	0.104	0	8.59	10	3094.18	17.306	0.0104	0.00604992621281842	0	3	-7	0.12	40	Travel	-0.00435007378718158	0	2	2	20
303	391		31716	10	Travel_10	303	0	1.58	3076.37	0.43	3076.8	1.594	0.096	0	7.99	10	3104.18	17.402	0.0096	0.00604992621281842	0	4	-6	0.12	50	Travel	-0.00355007378718158	0	3	3	21
304	391		31716	10	Travel_10	304	0	1.47	3086.27	0.37	3086.64	1.461	0.088	0	8.16	10	3114.18	17.49	0.0088	0.00604992621281842	0	5	-5	0.12	60	Travel	-0.00275007378718158	0	4	4	22
305	391		31716	10	Travel_10	305	0	1.13	3095.94	0.43	3096.37	1.328	0.08	0	8.44	10	3124.18	17.57	0.008	0.00604992621281842	0	6	-4	0.12	70	Travel	-0.00195007378718158	0	5	5	23
306	391		31716	10	Travel_10	306	0	0.52	3105.34	0.44	3105.78	1.195	0.072	0	9.04	10	3134.18	17.642	0.0072	0.00604992621281842	0	7	-3	0.12	80	Travel	-0.00115007378718158	0	6	6	24
307	391		31716	10	Travel_10	307	0	0.65	3115.48	0.39	3115.87	1.063	0.064	0	8.96	10	3144.18	17.706	0.0064	0.00604992621281842	0	8	-2	0.12	90	Travel	-0.00035007378718158	0	7	7	25
308	391		31716	10	Travel_10	308	0	0.72	3125.56	0.09	3125.65	0.93	0.056	0	9.19	10	3154.18	17.762	0.0056	0.00604992621281842	0	9	-1	0.12	100	Travel	0.000449926212818421	1	8	8	26
310	391		31716	10	Travel_10	310	1	6.23	3151.09	0	0	0	0.048	10	0	16.23	3180.41	17.762	0.0048	0.00604992621281842	0	10	0	0.12	116.23	Travel	0.00604992621281842	0	9	9	27
311	391		31716	10	Travel_10	311	0	1.01	3162.11	0.34	3162.45	0.996	0.06	0	8.65	10	3190.41	17.822	0.006	0.00604992621281842	0	1	-4	0.06	20	Travel	4.99262128184205e-05	0	0	0	0
312	391		31716	10	Travel_10	312	0	0.46	3171.57	0.54	3172.11	0.863	0.052	0	9	10	3200.41	17.874	0.0052	0.00604992621281842	0	2	-3	0.06	30	Travel	0.000849926212818421	0	1	1	1
313	391		31716	10	Travel_10	313	0	2.3	3183.42	0.41	3183.83	0.73	0.044	0	7.29	10	3210.41	17.918	0.0044	0.00604992621281842	0	3	-2	0.06	40	Travel	0.00164992621281842	0	2	2	2
314	391		31716	10	Travel_10	314	0	0.79	3191.92	0.33	3192.25	0.598	0.036	0	8.88	10	3220.41	17.954	0.0036	0.00604992621281842	0	4	-1	0.06	50	Travel	0.00244992621281842	1	3	3	3
315	391		31716	10	Travel_10	315	1	2.24	3203.38	0	0	0	0.028	10	0	12.24	3232.65	17.954	0.0028	0.00604992621281842	0	5	0	0.06	52.24	Travel	0.00604992621281842	0	4	4	4
316	391		31716	10	Travel_10	316	0	0.32	3213.71	0.79	3214.5	0.996	0.06	0	8.89	10	3242.65	18.014	0.006	0.00604992621281842	0	1	-3	0.06	20	Travel	4.99262128184205e-05	0	0	0	0
317	391		31716	10	Travel_10	317	0	0.24	3223.64	0.48	3224.12	0.863	0.052	0	9.28	10	3252.65	18.066	0.0052	0.00604992621281842	0	2	-2	0.06	30	Travel	0.000849926212818421	0	1	1	1
318	391		31716	10	Travel_10	318	0	0.2	3233.61	0.59	3234.2	0.73	0.044	0	9.21	10	3262.65	18.11	0.0044	0.00604992621281842	0	3	-1	0.06	40	Travel	0.00164992621281842	1	2	2	2
319	391		31716	10	Travel_10	319	1	0.71	3244.13	0	0	0	0.036	10	0	10.71	3273.36	18.11	0.0036	0.00604992621281842	0	4	0	0.06	40.71	Travel	0.00604992621281842	0	3	3	3
320	391		31716	10	Travel_10	320	0	1.32	3255.46	0.4	3255.86	1.494	0.09	0	8.28	10	3283.36	18.2	0.009	0.00604992621281842	0	1	-6	0.09	20	Travel	-0.00295007378718158	0	0	0	7
321	391		31716	10	Travel_10	321	0	0.59	3264.74	0.3	3265.04	1.361	0.082	0	9.11	10	3293.36	18.282	0.0082	0.00604992621281842	0	2	-5	0.09	30	Travel	-0.00215007378718158	0	1	1	8
322	391		31716	10	Travel_10	322	0	0.18	3274.34	0.44	3274.78	1.229	0.074	0	9.38	10	3303.36	18.356	0.0074	0.00604992621281842	0	3	-4	0.09	40	Travel	-0.00135007378718158	0	2	2	9
323	391		31716	10	Travel_10	323	0	0.29	3284.46	0.39	3284.85	1.096	0.066	0	9.32	10	3313.36	18.422	0.0066	0.00604992621281842	0	4	-3	0.09	50	Travel	-0.000550073787181579	0	3	3	10
324	391		31716	10	Travel_10	324	0	0.6	3294.78	0.5	3295.28	0.963	0.058	0	8.9	10	3323.36	18.48	0.0058	0.00604992621281842	0	5	-2	0.09	60	Travel	0.000249926212818421	0	4	4	11
325	391		31716	10	Travel_10	325	0	0.78	3304.97	0.35	3305.32	0.83	0.05	0	8.87	10	3333.36	18.53	0.005	0.00604992621281842	0	6	-1	0.09	70	Travel	0.00104992621281842	1	5	5	12
326	391		31716	10	Travel_10	326	1	0.26	3314.46	0	0	0	0.042	10	0	10.26	3343.62	18.53	0.0042	0.00604992621281842	0	7	0	0.09	70.26	Travel	0.00604992621281842	0	6	6	13
327	391		31716	10	Travel_10	327	0	1.45	3325.92	0.49	3326.41	1.992	0.12	0	8.06	10	3353.62	18.65	0.012	0.00604992621281842	0	1	-8	0.12	20	Travel	-0.00595007378718158	0	0	0	18
328	391		31716	10	Travel_10	328	0	0.47	3334.95	0.91	3335.86	1.859	0.112	0	8.62	10	3363.62	18.762	0.0112	0.00604992621281842	0	2	-7	0.12	30	Travel	-0.00515007378718158	0	1	1	19
329	391		31716	10	Travel_10	329	0	0.37	3344.86	0.52	3345.38	1.727	0.104	0	9.11	10	3373.62	18.866	0.0104	0.00604992621281842	0	3	-6	0.12	40	Travel	-0.00435007378718158	0	2	2	20
330	391		31716	10	Travel_10	330	0	0.5	3355	0.5	3355.5	1.594	0.096	0	9	10	3383.62	18.962	0.0096	0.00604992621281842	0	4	-5	0.12	50	Travel	-0.00355007378718158	0	3	3	21
331	391		31716	10	Travel_10	331	0	1.24	3365.75	0.46	3366.21	1.461	0.088	0	8.3	10	3393.62	19.05	0.0088	0.00604992621281842	0	5	-4	0.12	60	Travel	-0.00275007378718158	0	4	4	22
332	391		31716	10	Travel_10	332	0	0.36	3374.88	0.4	3375.28	1.328	0.08	0	9.24	10	3403.62	19.13	0.008	0.00604992621281842	0	6	-3	0.12	70	Travel	-0.00195007378718158	0	5	5	23
333	391		31716	10	Travel_10	333	0	4.46	3388.99	0.38	3389.37	1.195	0.072	0	5.16	10	3413.62	19.202	0.0072	0.00604992621281842	0	7	-2	0.12	80	Travel	-0.00115007378718158	0	6	6	24
334	391		31716	10	Travel_10	334	0	1.5	3396.04	0.45	3396.49	1.063	0.064	0	8.05	10	3423.62	19.266	0.0064	0.00604992621281842	0	8	-1	0.12	90	Travel	-0.00035007378718158	1	7	7	25
335	391		31716	10	Travel_10	335	1	1.81	3406.36	0	0	0	0.056	10	0	11.81	3435.43	19.266	0.0056	0.00604992621281842	0	9	0	0.12	91.81	Travel	0.00604992621281842	0	8	8	26
336	391		31716	10	Travel_10	336	0	0.91	3417.28	0.32	3417.6	1.992	0.12	0	8.77	10	3445.43	19.386	0.012	0.00604992621281842	0	1	-11	0.12	20	Travel	-0.00595007378718158	0	0	0	18
337	391		31716	10	Travel_10	337	0	1.01	3427.39	0.44	3427.83	1.859	0.112	0	8.55	10	3455.43	19.498	0.0112	0.00604992621281842	0	2	-10	0.12	30	Travel	-0.00515007378718158	0	1	1	19
338	391		31716	10	Travel_10	338	0	0.57	3436.96	0.47	3437.43	1.727	0.104	0	8.96	10	3465.43	19.602	0.0104	0.00604992621281842	0	3	-9	0.12	40	Travel	-0.00435007378718158	0	2	2	20
339	391		31716	10	Travel_10	339	0	0.73	3447.13	0.22	3447.35	1.594	0.096	0	9.05	10	3475.43	19.698	0.0096	0.00604992621281842	0	4	-8	0.12	50	Travel	-0.00355007378718158	0	3	3	21
340	391		31716	10	Travel_10	340	0	1.14	3457.55	0.4	3457.95	1.461	0.088	0	8.46	10	3485.43	19.786	0.0088	0.00604992621281842	0	5	-7	0.12	60	Travel	-0.00275007378718158	0	4	4	22
341	391		31716	10	Travel_10	341	0	0.77	3467.19	0.43	3467.62	1.328	0.08	0	8.8	10	3495.43	19.866	0.008	0.00604992621281842	0	6	-6	0.12	70	Travel	-0.00195007378718158	0	5	5	23
342	391		31716	10	Travel_10	342	0	0.83	3477.26	0.51	3477.77	1.195	0.072	0	8.66	10	3505.43	19.938	0.0072	0.00604992621281842	0	7	-5	0.12	80	Travel	-0.00115007378718158	0	6	6	24
343	391		31716	10	Travel_10	343	0	0.32	3486.76	0.59	3487.35	1.063	0.064	0	9.09	10	3515.43	20.002	0.0064	0.00604992621281842	0	8	-4	0.12	90	Travel	-0.00035007378718158	0	7	7	25
344	391		31716	10	Travel_10	344	0	0.45	3496.9	0.39	3497.29	0.93	0.056	0	9.16	10	3525.43	20.058	0.0056	0.00604992621281842	0	9	-3	0.12	100	Travel	0.000449926212818421	0	8	8	26
345	391		31716	10	Travel_10	345	0	0.7	3507.16	0.39	3507.55	0.797	0.048	0	8.91	10	3535.43	20.106	0.0048	0.00604992621281842	0	10	-2	0.12	110	Travel	0.00124992621281842	0	9	9	27
346	391		31716	10	Travel_10	346	0	5.93	3522.4	0.35	3522.75	0.664	0.04	0	3.72	10	3545.43	20.146	0.004	0.00604992621281842	0	11	-1	0.12	120	Travel	0.00204992621281842	1	10	10	28
347	391		31716	10	Travel_10	347	1	6.51	3532.99	0	0	0	0.032	10	0	16.51	3561.94	20.146	0.0032	0.00604992621281842	0	12	0	0.12	126.51	Travel	0.00604992621281842	0	11	11	29
1	391		31816	10	Travel_10	1	0	0.19	0.2	0.52	0.72	1.992	0.12	0	9.29	10	10	0.12	0.012	0.00604410722204779	0	1	-13	0.12	20	Travel	-0.00595589277795222	0	0	0	18
2	391		31816	10	Travel_10	2	0	0.26	10.28	0.39	10.67	1.859	0.112	0	9.35	10	20	0.232	0.0112	0.00604410722204779	0	2	-12	0.12	30	Travel	-0.00515589277795222	0	1	1	19
3	391		31816	10	Travel_10	3	0	0.25	20.28	0.45	20.73	1.727	0.104	0	9.3	10	30	0.336	0.0104	0.00604410722204779	0	3	-11	0.12	40	Travel	-0.00435589277795221	0	2	2	20
4	391		31816	10	Travel_10	4	0	0.76	30.8	0.39	31.19	1.594	0.096	0	8.85	10	40	0.432	0.0096	0.00604410722204779	0	4	-10	0.12	50	Travel	-0.00355589277795221	0	3	3	21
5	391		31816	10	Travel_10	5	0	0.14	40.19	0.42	40.61	1.461	0.088	0	9.44	10	50	0.52	0.0088	0.00604410722204779	0	5	-9	0.12	60	Travel	-0.00275589277795222	0	4	4	22
6	391		31816	10	Travel_10	6	0	0.66	50.72	0.37	51.09	1.328	0.08	0	8.97	10	60	0.6	0.008	0.00604410722204779	0	6	-8	0.12	70	Travel	-0.00195589277795222	0	5	5	23
7	391		31816	10	Travel_10	7	0	1.41	61.48	0.36	61.84	1.195	0.072	0	8.23	10	70	0.672	0.0072	0.00604410722204779	0	7	-7	0.12	80	Travel	-0.00115589277795222	0	6	6	24
8	391		31816	10	Travel_10	8	0	0.3	70.38	0.39	70.77	1.063	0.064	0	9.31	10	80	0.736	0.0064	0.00604410722204779	0	8	-6	0.12	90	Travel	-0.000355892777952216	0	7	7	25
9	391		31816	10	Travel_10	9	0	1.58	81.67	0.37	82.04	0.93	0.056	0	8.05	10	90	0.792	0.0056	0.00604410722204779	0	9	-5	0.12	100	Travel	0.000444107222047785	0	8	8	26
10	391		31816	10	Travel_10	10	0	2.93	93.03	0.4	93.43	0.797	0.048	0	6.67	10	100	0.84	0.0048	0.00604410722204779	0	10	-4	0.12	110	Travel	0.00124410722204779	0	9	9	27
11	391		31816	10	Travel_10	11	0	1.68	101.79	0.29	102.08	0.664	0.04	0	8.03	10	110	0.88	0.004	0.00604410722204779	0	11	-3	0.12	120	Travel	0.00204410722204778	0	10	10	28
12	391		31816	10	Travel_10	12	0	1.45	111.57	0.33	111.9	0.531	0.032	0	8.22	10	120	0.912	0.0032	0.00604410722204779	0	12	-2	0.12	130	Travel	0.00284410722204778	0	11	11	29
14	391		31816	10	Travel_10	14	0	4.93	135.07	0.43	135.5	0.398	0.024	0	4.64	10	140	0.936	0.0024	0.00604410722204779	0	13	-1	0.12	150	Travel	0.00364410722204779	1	12	12	30
15	391		31816	10	Travel_10	15	1	1.73	141.88	0	0	0	0.016	10	0	11.73	151.73	0.936	0.0016	0.00604410722204779	0	14	0	0.12	151.73	Travel	0.00604410722204779	0	13	13	31
16	391		31816	10	Travel_10	16	0	0.65	152.54	0.34	152.88	0.996	0.06	0	9.01	10	161.73	0.996	0.006	0.00604410722204779	0	1	-4	0.06	20	Travel	4.41072220477845e-05	0	0	0	0
17	391		31816	10	Travel_10	17	0	0.52	162.42	0.37	162.79	0.863	0.052	0	9.11	10	171.73	1.048	0.0052	0.00604410722204779	0	2	-3	0.06	30	Travel	0.000844107222047785	0	1	1	1
18	391		31816	10	Travel_10	18	0	0.24	172.15	0.33	172.48	0.73	0.044	0	9.43	10	181.73	1.092	0.0044	0.00604410722204779	0	3	-2	0.06	40	Travel	0.00164410722204778	0	2	2	2
19	391		31816	10	Travel_10	19	0	1.01	182.93	0.31	183.24	0.598	0.036	0	8.68	10	191.73	1.128	0.0036	0.00604410722204779	0	4	-1	0.06	50	Travel	0.00244410722204779	1	3	3	3
20	391		31816	10	Travel_10	20	1	0.5	192.43	0	0	0	0.028	10	0	10.5	202.23	1.128	0.0028	0.00604410722204779	0	5	0	0.06	50.5	Travel	0.00604410722204779	0	4	4	4
21	391		31816	10	Travel_10	21	0	1.19	203.63	0.38	204.01	1.494	0.09	0	8.43	10	212.23	1.218	0.009	0.00604410722204779	0	1	-6	0.09	20	Travel	-0.00295589277795221	0	0	0	7
22	391		31816	10	Travel_10	22	0	0.95	213.4	0.42	213.82	1.361	0.082	0	8.63	10	222.23	1.3	0.0082	0.00604410722204779	0	2	-5	0.09	30	Travel	-0.00215589277795222	0	1	1	8
23	391		31816	10	Travel_10	23	0	0.84	223.3	0.4	223.7	1.229	0.074	0	8.76	10	232.23	1.374	0.0074	0.00604410722204779	0	3	-4	0.09	40	Travel	-0.00135589277795222	0	2	2	9
24	391		31816	10	Travel_10	24	0	0.63	233.1	0.31	233.41	1.096	0.066	0	9.06	10	242.23	1.44	0.0066	0.00604410722204779	0	4	-3	0.09	50	Travel	-0.000555892777952215	0	3	3	10
25	391		31816	10	Travel_10	25	0	1.14	243.62	0.3	243.92	0.963	0.058	0	8.56	10	252.23	1.498	0.0058	0.00604410722204779	0	5	-2	0.09	60	Travel	0.000244107222047785	0	4	4	11
26	391		31816	10	Travel_10	26	0	0.56	253.05	0.35	253.4	0.83	0.05	0	9.09	10	262.23	1.548	0.005	0.00604410722204779	0	6	-1	0.09	70	Travel	0.00104410722204778	1	5	5	12
27	391		31816	10	Travel_10	27	1	1.63	264.13	0	0	0	0.042	10	0	11.63	273.86	1.548	0.0042	0.00604410722204779	0	7	0	0.09	71.63	Travel	0.00604410722204779	0	6	6	13
28	391		31816	10	Travel_10	28	0	1.46	275.6	0.41	276.01	1.494	0.09	0	8.13	10	283.86	1.638	0.009	0.00604410722204779	0	1	-9	0.09	20	Travel	-0.00295589277795221	0	0	0	7
29	391		31816	10	Travel_10	29	0	0.45	284.6	0.67	285.27	1.361	0.082	0	8.88	10	293.86	1.72	0.0082	0.00604410722204779	0	2	-8	0.09	30	Travel	-0.00215589277795222	0	1	1	8
30	391		31816	10	Travel_10	30	0	0.13	294.29	0.47	294.76	1.229	0.074	0	9.4	10	303.86	1.794	0.0074	0.00604410722204779	0	3	-7	0.09	40	Travel	-0.00135589277795222	0	2	2	9
31	391		31816	10	Travel_10	31	0	0.04	304.21	0.7	304.91	1.096	0.066	0	9.26	10	313.86	1.86	0.0066	0.00604410722204779	0	4	-6	0.09	50	Travel	-0.000555892777952215	0	3	3	10
32	391		31816	10	Travel_10	32	0	0.33	314.51	0.38	314.89	0.963	0.058	0	9.29	10	323.86	1.918	0.0058	0.00604410722204779	0	5	-5	0.09	60	Travel	0.000244107222047785	0	4	4	11
33	391		31816	10	Travel_10	33	0	0.48	324.67	0.25	324.92	0.83	0.05	0	9.27	10	333.86	1.968	0.005	0.00604410722204779	0	6	-4	0.09	70	Travel	0.00104410722204778	0	5	5	12
34	391		31816	10	Travel_10	34	0	0.7	334.9	0.38	335.28	0.697	0.042	0	8.92	10	343.86	2.01	0.0042	0.00604410722204779	0	7	-3	0.09	80	Travel	0.00184410722204779	0	6	6	13
35	391		31816	10	Travel_10	35	0	1.32	345.53	0.26	345.79	0.564	0.034	0	8.42	10	353.86	2.044	0.0034	0.00604410722204779	0	8	-2	0.09	90	Travel	0.00264410722204779	0	7	7	14
36	391		31816	10	Travel_10	36	0	0.66	354.88	0.26	355.14	0.432	0.026	0	9.08	10	363.86	2.07	0.0026	0.00604410722204779	0	9	-1	0.09	100	Travel	0.00344410722204779	1	8	8	15
38	391		31816	10	Travel_10	38	1	1.29	375.53	0	0	0	0.018	10	0	11.29	385.15	2.07	0.0018	0.00604410722204779	0	10	0	0.09	111.29	Travel	0.00604410722204779	0	9	9	16
39	391		31816	10	Travel_10	39	0	0.19	385.73	0.53	386.26	1.992	0.12	0	9.28	10	395.15	2.19	0.012	0.00604410722204779	0	1	-11	0.12	20	Travel	-0.00595589277795222	0	0	0	18
40	391		31816	10	Travel_10	40	0	0.09	395.64	0.43	396.07	1.859	0.112	0	9.48	10	405.15	2.302	0.0112	0.00604410722204779	0	2	-10	0.12	30	Travel	-0.00515589277795222	0	1	1	19
41	391		31816	10	Travel_10	41	0	0.04	405.6	0.68	406.28	1.727	0.104	0	9.28	10	415.15	2.406	0.0104	0.00604410722204779	0	3	-9	0.12	40	Travel	-0.00435589277795221	0	2	2	20
42	391		31816	10	Travel_10	42	0	0.27	415.84	0.39	416.23	1.594	0.096	0	9.34	10	425.15	2.502	0.0096	0.00604410722204779	0	4	-8	0.12	50	Travel	-0.00355589277795221	0	3	3	21
43	391		31816	10	Travel_10	43	0	0.3	425.88	0.54	426.42	1.461	0.088	0	9.16	10	435.15	2.59	0.0088	0.00604410722204779	0	5	-7	0.12	60	Travel	-0.00275589277795222	0	4	4	22
44	391		31816	10	Travel_10	44	0	0.47	436.06	0.53	436.59	1.328	0.08	0	9	10	445.15	2.67	0.008	0.00604410722204779	0	6	-6	0.12	70	Travel	-0.00195589277795222	0	5	5	23
45	391		31816	10	Travel_10	45	0	0.85	446.45	0.5	446.95	1.195	0.072	0	8.65	10	455.15	2.742	0.0072	0.00604410722204779	0	7	-5	0.12	80	Travel	-0.00115589277795222	0	6	6	24
46	391		31816	10	Travel_10	46	0	0.37	455.98	0.41	456.39	1.063	0.064	0	9.22	10	465.15	2.806	0.0064	0.00604410722204779	0	8	-4	0.12	90	Travel	-0.000355892777952216	0	7	7	25
47	391		31816	10	Travel_10	47	0	0.05	465.67	0.48	466.15	0.93	0.056	0	9.47	10	475.15	2.862	0.0056	0.00604410722204779	0	9	-3	0.12	100	Travel	0.000444107222047785	0	8	8	26
48	391		31816	10	Travel_10	48	0	0.78	476.41	0.35	476.76	0.797	0.048	0	8.87	10	485.15	2.91	0.0048	0.00604410722204779	0	10	-2	0.12	110	Travel	0.00124410722204779	0	9	9	27
49	391		31816	10	Travel_10	49	0	6.52	492.16	0.32	492.48	0.664	0.04	0	3.16	10	495.15	2.95	0.004	0.00604410722204779	0	11	-1	0.12	120	Travel	0.00204410722204778	1	10	10	28
50	391		31816	10	Travel_10	50	1	0.96	496.61	0	0	0	0.032	10	0	10.96	506.11	2.95	0.0032	0.00604410722204779	0	12	0	0.12	120.96	Travel	0.00604410722204779	0	11	11	29
51	391		31816	10	Travel_10	51	0	0.7	507.32	0.29	507.61	0.996	0.06	0	9.01	10	516.11	3.01	0.006	0.00604410722204779	0	1	-4	0.06	20	Travel	4.41072220477845e-05	0	0	0	0
52	391		31816	10	Travel_10	52	0	0.47	517.1	0.37	517.47	0.863	0.052	0	9.16	10	526.11	3.062	0.0052	0.00604410722204779	0	2	-3	0.06	30	Travel	0.000844107222047785	0	1	1	1
53	391		31816	10	Travel_10	53	0	0.25	526.89	0.36	527.25	0.73	0.044	0	9.39	10	536.11	3.106	0.0044	0.00604410722204779	0	3	-2	0.06	40	Travel	0.00164410722204778	0	2	2	2
54	391		31816	10	Travel_10	54	0	1.1	537.75	0.3	538.05	0.598	0.036	0	8.6	10	546.11	3.142	0.0036	0.00604410722204779	0	4	-1	0.06	50	Travel	0.00244410722204779	1	3	3	3
55	391		31816	10	Travel_10	55	1	0.88	547.54	0	0	0	0.028	10	0	10.88	556.99	3.142	0.0028	0.00604410722204779	0	5	0	0.06	50.88	Travel	0.00604410722204779	0	4	4	4
56	391		31816	10	Travel_10	56	0	0.25	557.8	0.55	558.35	1.494	0.09	0	9.2	10	566.99	3.232	0.009	0.00604410722204779	0	1	-7	0.09	20	Travel	-0.00295589277795221	0	0	0	7
57	391		31816	10	Travel_10	57	0	0.78	568.34	0.4	568.74	1.361	0.082	0	8.82	10	576.99	3.314	0.0082	0.00604410722204779	0	2	-6	0.09	30	Travel	-0.00215589277795222	0	1	1	8
58	391		31816	10	Travel_10	58	0	0.6	578.17	0.39	578.56	1.229	0.074	0	9.01	10	586.99	3.388	0.0074	0.00604410722204779	0	3	-5	0.09	40	Travel	-0.00135589277795222	0	2	2	9
59	391		31816	10	Travel_10	59	0	0.97	588.55	0.35	588.9	1.096	0.066	0	8.68	10	596.99	3.454	0.0066	0.00604410722204779	0	4	-4	0.09	50	Travel	-0.000555892777952215	0	3	3	10
60	391		31816	10	Travel_10	60	0	0.3	597.89	0.35	598.24	0.963	0.058	0	9.35	10	606.99	3.512	0.0058	0.00604410722204779	0	5	-3	0.09	60	Travel	0.000244107222047785	0	4	4	11
61	391		31816	10	Travel_10	61	0	0.29	607.89	0.42	608.31	0.83	0.05	0	9.29	10	616.99	3.562	0.005	0.00604410722204779	0	6	-2	0.09	70	Travel	0.00104410722204778	0	5	5	12
62	391		31816	10	Travel_10	62	0	1.65	619.26	0.4	619.66	0.697	0.042	0	7.95	10	626.99	3.604	0.0042	0.00604410722204779	0	7	-1	0.09	80	Travel	0.00184410722204779	1	6	6	13
64	391		31816	10	Travel_10	64	1	1.04	638.67	0	0	0	0.034	10	0	11.04	648.03	3.604	0.0034	0.00604410722204779	0	8	0	0.09	91.04	Travel	0.00604410722204779	0	7	7	14
65	391		31816	10	Travel_10	65	0	0.9	649.58	0.24	649.82	0.996	0.06	0	8.86	10	658.03	3.664	0.006	0.00604410722204779	0	1	-4	0.06	20	Travel	4.41072220477845e-05	0	0	0	0
66	391		31816	10	Travel_10	66	0	1.42	660.11	0.37	660.48	0.863	0.052	0	8.21	10	668.03	3.716	0.0052	0.00604410722204779	0	2	-3	0.06	30	Travel	0.000844107222047785	0	1	1	1
67	391		31816	10	Travel_10	67	0	1.08	669.78	0.22	670	0.73	0.044	0	8.7	10	678.03	3.76	0.0044	0.00604410722204779	0	3	-2	0.06	40	Travel	0.00164410722204778	0	2	2	2
68	391		31816	10	Travel_10	68	0	1.87	680.58	0.38	680.96	0.598	0.036	0	7.75	10	688.03	3.796	0.0036	0.00604410722204779	0	4	-1	0.06	50	Travel	0.00244410722204779	1	3	3	3
69	391		31816	10	Travel_10	69	1	0.96	689.68	0	0	0	0.028	10	0	10.96	698.99	3.796	0.0028	0.00604410722204779	0	5	0	0.06	50.96	Travel	0.00604410722204779	0	4	4	4
70	391		31816	10	Travel_10	70	0	0.96	700.65	0.43	701.08	1.992	0.12	0	8.61	10	708.99	3.916	0.012	0.00604410722204779	0	1	-11	0.12	20	Travel	-0.00595589277795222	0	0	0	18
71	391		31816	10	Travel_10	71	0	0.38	710.08	0.39	710.47	1.859	0.112	0	9.23	10	718.99	4.028	0.0112	0.00604410722204779	0	2	-10	0.12	30	Travel	-0.00515589277795222	0	1	1	19
72	391		31816	10	Travel_10	72	0	0.56	720.27	0.38	720.65	1.727	0.104	0	9.06	10	728.99	4.132	0.0104	0.00604410722204779	0	3	-9	0.12	40	Travel	-0.00435589277795221	0	2	2	20
73	391		31816	10	Travel_10	73	0	0.96	730.68	0.5	731.18	1.594	0.096	0	8.54	10	738.99	4.228	0.0096	0.00604410722204779	0	4	-8	0.12	50	Travel	-0.00355589277795221	0	3	3	21
74	391		31816	10	Travel_10	74	0	0.5	740.23	0.31	740.54	1.461	0.088	0	9.19	10	748.99	4.316	0.0088	0.00604410722204779	0	5	-7	0.12	60	Travel	-0.00275589277795222	0	4	4	22
75	391		31816	10	Travel_10	75	0	0.22	749.96	0.39	750.35	1.328	0.08	0	9.39	10	758.99	4.396	0.008	0.00604410722204779	0	6	-6	0.12	70	Travel	-0.00195589277795222	0	5	5	23
76	391		31816	10	Travel_10	76	0	0.81	760.56	0.4	760.96	1.195	0.072	0	8.79	10	768.99	4.468	0.0072	0.00604410722204779	0	7	-5	0.12	80	Travel	-0.00115589277795222	0	6	6	24
77	391		31816	10	Travel_10	77	0	0.56	770.32	0.46	770.78	1.063	0.064	0	8.98	10	778.99	4.532	0.0064	0.00604410722204779	0	8	-4	0.12	90	Travel	-0.000355892777952216	0	7	7	25
78	391		31816	10	Travel_10	78	0	0.72	780.49	0.41	780.9	0.93	0.056	0	8.87	10	788.99	4.588	0.0056	0.00604410722204779	0	9	-3	0.12	100	Travel	0.000444107222047785	0	8	8	26
79	391		31816	10	Travel_10	79	0	0.46	790.24	0.47	790.71	0.797	0.048	0	9.07	10	798.99	4.636	0.0048	0.00604410722204779	0	10	-2	0.12	110	Travel	0.00124410722204779	0	9	9	27
80	391		31816	10	Travel_10	80	0	0.45	800.24	0.4	800.64	0.664	0.04	0	9.15	10	808.99	4.676	0.004	0.00604410722204779	0	11	-1	0.12	120	Travel	0.00204410722204778	1	10	10	28
81	391		31816	10	Travel_10	81	1	0.34	810.14	0	0	0	0.032	10	0	10.34	819.33	4.676	0.0032	0.00604410722204779	0	12	0	0.12	120.34	Travel	0.00604410722204779	0	11	11	29
82	391		31816	10	Travel_10	82	0	0.81	820.96	0.28	821.24	0.996	0.06	0	8.91	10	829.33	4.736	0.006	0.00604410722204779	0	1	-4	0.06	20	Travel	4.41072220477845e-05	0	0	0	0
83	391		31816	10	Travel_10	83	0	0.59	830.75	0.24	830.99	0.863	0.052	0	9.17	10	839.33	4.788	0.0052	0.00604410722204779	0	2	-3	0.06	30	Travel	0.000844107222047785	0	1	1	1
84	391		31816	10	Travel_10	84	0	1.27	841.44	0.4	841.84	0.73	0.044	0	8.33	10	849.33	4.832	0.0044	0.00604410722204779	0	3	-2	0.06	40	Travel	0.00164410722204778	0	2	2	2
85	391		31816	10	Travel_10	85	0	0.53	850.71	0.35	851.06	0.598	0.036	0	9.12	10	859.33	4.868	0.0036	0.00604410722204779	0	4	-1	0.06	50	Travel	0.00244410722204779	1	3	3	3
88	391		31816	10	Travel_10	88	1	6.21	886.42	0	0	0	0.028	10	0	16.21	895.54	4.868	0.0028	0.00604410722204779	0	5	0	0.06	76.21	Travel	0.00604410722204779	0	4	4	4
89	391		31816	10	Travel_10	89	0	0.12	896.55	0.61	897.16	1.992	0.12	0	9.27	10	905.54	4.988	0.012	0.00604410722204779	0	1	-11	0.12	20	Travel	-0.00595589277795222	0	0	0	18
90	391		31816	10	Travel_10	90	0	1.6	908.04	0.35	908.39	1.859	0.112	0	8.05	10	915.54	5.1	0.0112	0.00604410722204779	0	2	-10	0.12	30	Travel	-0.00515589277795222	0	1	1	19
91	391		31816	10	Travel_10	91	0	0.43	916.88	0.49	917.37	1.727	0.104	0	9.08	10	925.54	5.204	0.0104	0.00604410722204779	0	3	-9	0.12	40	Travel	-0.00435589277795221	0	2	2	20
92	391		31816	10	Travel_10	92	0	0.11	926.57	0.46	927.03	1.594	0.096	0	9.43	10	935.54	5.3	0.0096	0.00604410722204779	0	4	-8	0.12	50	Travel	-0.00355589277795221	0	3	3	21
93	391		31816	10	Travel_10	93	0	0.02	936.49	0.59	937.08	1.461	0.088	0	9.39	10	945.54	5.388	0.0088	0.00604410722204779	0	5	-7	0.12	60	Travel	-0.00275589277795222	0	4	4	22
94	391		31816	10	Travel_10	94	0	0.49	946.97	0.37	947.34	1.328	0.08	0	9.14	10	955.54	5.468	0.008	0.00604410722204779	0	6	-6	0.12	70	Travel	-0.00195589277795222	0	5	5	23
95	391		31816	10	Travel_10	95	0	0.55	957.04	0.49	957.53	1.195	0.072	0	8.96	10	965.54	5.54	0.0072	0.00604410722204779	0	7	-5	0.12	80	Travel	-0.00115589277795222	0	6	6	24
96	391		31816	10	Travel_10	96	0	0.84	967.34	0.33	967.67	1.063	0.064	0	8.83	10	975.54	5.604	0.0064	0.00604410722204779	0	8	-4	0.12	90	Travel	-0.000355892777952216	0	7	7	25
97	391		31816	10	Travel_10	97	0	0.09	976.6	0.45	977.05	0.93	0.056	0	9.46	10	985.54	5.66	0.0056	0.00604410722204779	0	9	-3	0.12	100	Travel	0.000444107222047785	0	8	8	26
98	391		31816	10	Travel_10	98	0	0.18	986.7	0.5	987.2	0.797	0.048	0	9.32	10	995.54	5.708	0.0048	0.00604410722204779	0	10	-2	0.12	110	Travel	0.00124410722204779	0	9	9	27
99	391		31816	10	Travel_10	99	0	0.41	996.94	0.36	997.3	0.664	0.04	0	9.23	10	1005.54	5.748	0.004	0.00604410722204779	0	11	-1	0.12	120	Travel	0.00204410722204778	1	10	10	28
100	391		31816	10	Travel_10	100	1	0.14	1006.68	0	0	0	0.032	10	0	10.14	1015.68	5.748	0.0032	0.00604410722204779	0	12	0	0.12	120.14	Travel	0.00604410722204779	0	11	11	29
101	391		31816	10	Travel_10	101	0	1.66	1018.35	0.38	1018.73	1.494	0.09	0	7.96	10	1025.68	5.838	0.009	0.00604410722204779	0	1	-7	0.09	20	Travel	-0.00295589277795221	0	0	0	7
102	391		31816	10	Travel_10	102	0	0.28	1026.98	0.35	1027.33	1.361	0.082	0	9.37	10	1035.68	5.92	0.0082	0.00604410722204779	0	2	-6	0.09	30	Travel	-0.00215589277795222	0	1	1	8
103	391		31816	10	Travel_10	103	0	0.5	1037.21	0.28	1037.49	1.229	0.074	0	9.22	10	1045.68	5.994	0.0074	0.00604410722204779	0	3	-5	0.09	40	Travel	-0.00135589277795222	0	2	2	9
104	391		31816	10	Travel_10	104	0	0.73	1047.45	0.2	1047.65	1.096	0.066	0	9.07	10	1055.68	6.06	0.0066	0.00604410722204779	0	4	-4	0.09	50	Travel	-0.000555892777952215	0	3	3	10
105	391		31816	10	Travel_10	105	0	0.46	1057.19	0.28	1057.47	0.963	0.058	0	9.26	10	1065.68	6.118	0.0058	0.00604410722204779	0	5	-3	0.09	60	Travel	0.000244107222047785	0	4	4	11
106	391		31816	10	Travel_10	106	0	0.07	1066.81	0.43	1067.24	0.83	0.05	0	9.5	10	1075.68	6.168	0.005	0.00604410722204779	0	6	-2	0.09	70	Travel	0.00104410722204778	0	5	5	12
107	391		31816	10	Travel_10	107	0	0.34	1077.09	0.27	1077.36	0.697	0.042	0	9.39	10	1085.68	6.21	0.0042	0.00604410722204779	0	7	-1	0.09	80	Travel	0.00184410722204779	1	6	6	13
108	391		31816	10	Travel_10	108	1	0.38	1087.14	0	0	0	0.034	10	0	10.38	1096.06	6.21	0.0034	0.00604410722204779	0	8	0	0.09	80.38	Travel	0.00604410722204779	0	7	7	14
109	391		31816	10	Travel_10	109	0	0.78	1097.93	0.43	1098.36	0.996	0.06	0	8.79	10	1106.06	6.27	0.006	0.00604410722204779	0	1	-3	0.06	20	Travel	4.41072220477845e-05	0	0	0	0
110	391		31816	10	Travel_10	110	0	0.36	1107.52	0.39	1107.91	0.863	0.052	0	9.25	10	1116.06	6.322	0.0052	0.00604410722204779	0	2	-2	0.06	30	Travel	0.000844107222047785	0	1	1	1
111	391		31816	10	Travel_10	111	0	0.38	1117.55	0.42	1117.97	0.73	0.044	0	9.2	10	1126.06	6.366	0.0044	0.00604410722204779	0	3	-1	0.06	40	Travel	0.00164410722204778	1	2	2	2
113	391		31816	10	Travel_10	113	1	0.74	1137.93	0	0	0	0.036	10	0	10.74	1146.8	6.366	0.0036	0.00604410722204779	0	4	0	0.06	50.74	Travel	0.00604410722204779	0	3	3	3
114	391		31816	10	Travel_10	114	0	1.38	1149.32	0.33	1149.65	1.494	0.09	0	8.29	10	1156.8	6.456	0.009	0.00604410722204779	0	1	-7	0.09	20	Travel	-0.00295589277795221	0	0	0	7
115	391		31816	10	Travel_10	115	0	0.15	1158.1	0.45	1158.55	1.361	0.082	0	9.4	10	1166.8	6.538	0.0082	0.00604410722204779	0	2	-6	0.09	30	Travel	-0.00215589277795222	0	1	1	8
116	391		31816	10	Travel_10	116	0	0.69	1168.65	0.51	1169.16	1.229	0.074	0	8.8	10	1176.8	6.612	0.0074	0.00604410722204779	0	3	-5	0.09	40	Travel	-0.00135589277795222	0	2	2	9
117	391		31816	10	Travel_10	117	0	1.42	1179.39	0.53	1179.92	1.096	0.066	0	8.05	10	1186.8	6.678	0.0066	0.00604410722204779	0	4	-4	0.09	50	Travel	-0.000555892777952215	0	3	3	10
118	391		31816	10	Travel_10	118	0	0.39	1188.37	0.45	1188.82	0.963	0.058	0	9.16	10	1196.8	6.736	0.0058	0.00604410722204779	0	5	-3	0.09	60	Travel	0.000244107222047785	0	4	4	11
119	391		31816	10	Travel_10	119	0	0.69	1198.68	0.33	1199.01	0.83	0.05	0	8.98	10	1206.8	6.786	0.005	0.00604410722204779	0	6	-2	0.09	70	Travel	0.00104410722204778	0	5	5	12
120	391		31816	10	Travel_10	120	0	1.46	1209.46	0.52	1209.98	0.697	0.042	0	8.02	10	1216.8	6.828	0.0042	0.00604410722204779	0	7	-1	0.09	80	Travel	0.00184410722204779	1	6	6	13
121	391		31816	10	Travel_10	121	1	1.32	1219.33	0	0	0	0.034	10	0	11.32	1228.12	6.828	0.0034	0.00604410722204779	0	8	0	0.09	81.32	Travel	0.00604410722204779	0	7	7	14
137	391		31816	10	Travel_10	137	0	0.89	1389.12	0.38	1389.5	0.996	0.06	0	8.73	10	1398.12	7.8	0.006	0.00604410722204779	0	1	-5	0.06	20	Travel	4.41072220477845e-05	0	0	0	0
138	391		31816	10	Travel_10	138	0	1.67	1399.91	0.35	1400.26	0.863	0.052	0	7.98	10	1408.12	7.852	0.0052	0.00604410722204779	0	2	-4	0.06	30	Travel	0.000844107222047785	0	1	1	1
139	391		31816	10	Travel_10	139	0	0.94	1409.19	0.48	1409.67	0.73	0.044	0	8.58	10	1418.12	7.896	0.0044	0.00604410722204779	0	3	-3	0.06	40	Travel	0.00164410722204778	0	2	2	2
140	391		31816	10	Travel_10	140	0	1.01	1419.27	0.34	1419.61	0.598	0.036	0	8.65	10	1428.12	7.932	0.0036	0.00604410722204779	0	4	-2	0.06	50	Travel	0.00244410722204779	0	3	3	3
141	391		31816	10	Travel_10	141	0	0.97	1429.24	0.25	1429.49	0.465	0.028	0	8.78	10	1438.12	7.96	0.0028	0.00604410722204779	0	5	-1	0.06	60	Travel	0.00324410722204778	1	4	4	4
142	391		31816	10	Travel_10	142	1	1.07	1439.35	0	0	0	0.02	10	0	11.07	1449.19	7.96	0.002	0.00604410722204779	0	6	0	0.06	61.07	Travel	0.00604410722204779	0	5	5	5
143	391		31816	10	Travel_10	143	0	0.25	1449.61	0.69	1450.3	1.992	0.12	0	9.06	10	1459.19	8.08	0.012	0.00604410722204779	0	1	-9	0.12	20	Travel	-0.00595589277795222	0	0	0	18
144	391		31816	10	Travel_10	144	0	0.9	1460.27	0.5	1460.77	1.859	0.112	0	8.6	10	1469.19	8.192	0.0112	0.00604410722204779	0	2	-8	0.12	30	Travel	-0.00515589277795222	0	1	1	19
145	391		31816	10	Travel_10	145	0	0.89	1470.27	0.37	1470.64	1.727	0.104	0	8.74	10	1479.19	8.296	0.0104	0.00604410722204779	0	3	-7	0.12	40	Travel	-0.00435589277795221	0	2	2	20
146	391		31816	10	Travel_10	146	0	0.58	1479.97	0.35	1480.32	1.594	0.096	0	9.07	10	1489.19	8.392	0.0096	0.00604410722204779	0	4	-6	0.12	50	Travel	-0.00355589277795221	0	3	3	21
147	391		31816	10	Travel_10	147	0	0.15	1489.55	0.53	1490.08	1.461	0.088	0	9.32	10	1499.19	8.48	0.0088	0.00604410722204779	0	5	-5	0.12	60	Travel	-0.00275589277795222	0	4	4	22
148	391		31816	10	Travel_10	148	0	0.41	1499.82	0.38	1500.2	1.328	0.08	0	9.21	10	1509.19	8.56	0.008	0.00604410722204779	0	6	-4	0.12	70	Travel	-0.00195589277795222	0	5	5	23
149	391		31816	10	Travel_10	149	0	0.48	1509.9	0.4	1510.3	1.195	0.072	0	9.12	10	1519.19	8.632	0.0072	0.00604410722204779	0	7	-3	0.12	80	Travel	-0.00115589277795222	0	6	6	24
150	391		31816	10	Travel_10	150	0	0.22	1519.65	0.42	1520.07	1.063	0.064	0	9.36	10	1529.19	8.696	0.0064	0.00604410722204779	0	8	-2	0.12	90	Travel	-0.000355892777952216	0	7	7	25
151	391		31816	10	Travel_10	151	0	0.15	1529.59	0.4	1529.99	0.93	0.056	0	9.45	10	1539.19	8.752	0.0056	0.00604410722204779	0	9	-1	0.12	100	Travel	0.000444107222047785	1	8	8	26
152	391		31816	10	Travel_10	152	1	1.58	1541.03	0	0	0	0.048	10	0	11.58	1550.77	8.752	0.0048	0.00604410722204779	0	10	0	0.12	101.58	Travel	0.00604410722204779	0	9	9	27
153	391		31816	10	Travel_10	153	0	1.35	1552.39	0.34	1552.73	1.494	0.09	0	8.31	10	1560.77	8.842	0.009	0.00604410722204779	0	1	-6	0.09	20	Travel	-0.00295589277795221	0	0	0	7
154	391		31816	10	Travel_10	154	0	1.13	1562.18	0.49	1562.67	1.361	0.082	0	8.38	10	1570.77	8.924	0.0082	0.00604410722204779	0	2	-5	0.09	30	Travel	-0.00215589277795222	0	1	1	8
155	391		31816	10	Travel_10	155	0	0.67	1571.73	0.36	1572.09	1.229	0.074	0	8.97	10	1580.77	8.998	0.0074	0.00604410722204779	0	3	-4	0.09	40	Travel	-0.00135589277795222	0	2	2	9
156	391		31816	10	Travel_10	156	0	0.19	1581.26	0.44	1581.7	1.096	0.066	0	9.37	10	1590.77	9.064	0.0066	0.00604410722204779	0	4	-3	0.09	50	Travel	-0.000555892777952215	0	3	3	10
157	391		31816	10	Travel_10	157	0	0.14	1591.22	0.44	1591.66	0.963	0.058	0	9.42	10	1600.77	9.122	0.0058	0.00604410722204779	0	5	-2	0.09	60	Travel	0.000244107222047785	0	4	4	11
158	391		31816	10	Travel_10	158	0	0.83	1601.92	0.38	1602.3	0.83	0.05	0	8.79	10	1610.77	9.172	0.005	0.00604410722204779	0	6	-1	0.09	70	Travel	0.00104410722204778	1	5	5	12
160	391		31816	10	Travel_10	160	1	5.86	1626.97	0	0	0	0.042	10	0	15.86	1636.63	9.172	0.0042	0.00604410722204779	0	7	0	0.09	85.86	Travel	0.00604410722204779	0	6	6	13
161	391		31816	10	Travel_10	161	0	0.26	1637.24	0.59	1637.83	1.992	0.12	0	9.15	10	1646.63	9.292	0.012	0.00604410722204779	0	1	-11	0.12	20	Travel	-0.00595589277795222	0	0	0	18
162	391		31816	10	Travel_10	162	0	0.98	1647.97	0.45	1648.42	1.859	0.112	0	8.57	10	1656.63	9.404	0.0112	0.00604410722204779	0	2	-10	0.12	30	Travel	-0.00515589277795222	0	1	1	19
163	391		31816	10	Travel_10	163	0	1.39	1658.39	0.5	1658.89	1.727	0.104	0	8.11	10	1666.63	9.508	0.0104	0.00604410722204779	0	3	-9	0.12	40	Travel	-0.00435589277795221	0	2	2	20
164	391		31816	10	Travel_10	164	0	0.37	1667.38	0.44	1667.82	1.594	0.096	0	9.19	10	1676.63	9.604	0.0096	0.00604410722204779	0	4	-8	0.12	50	Travel	-0.00355589277795221	0	3	3	21
165	391		31816	10	Travel_10	165	0	0.76	1677.78	0.34	1678.12	1.461	0.088	0	8.9	10	1686.63	9.692	0.0088	0.00604410722204779	0	5	-7	0.12	60	Travel	-0.00275589277795222	0	4	4	22
166	391		31816	10	Travel_10	166	0	0.4	1687.43	0.39	1687.82	1.328	0.08	0	9.21	10	1696.63	9.772	0.008	0.00604410722204779	0	6	-6	0.12	70	Travel	-0.00195589277795222	0	5	5	23
167	391		31816	10	Travel_10	167	0	0.42	1697.46	0.39	1697.85	1.195	0.072	0	9.19	10	1706.63	9.844	0.0072	0.00604410722204779	0	7	-5	0.12	80	Travel	-0.00115589277795222	0	6	6	24
168	391		31816	10	Travel_10	168	0	1.69	1708.74	0.4	1709.14	1.063	0.064	0	7.91	10	1716.63	9.908	0.0064	0.00604410722204779	0	8	-4	0.12	90	Travel	-0.000355892777952216	0	7	7	25
169	391		31816	10	Travel_10	169	0	0.77	1717.83	0.36	1718.19	0.93	0.056	0	8.87	10	1726.63	9.964	0.0056	0.00604410722204779	0	9	-3	0.12	100	Travel	0.000444107222047785	0	8	8	26
170	391		31816	10	Travel_10	170	0	0.31	1727.38	0.45	1727.83	0.797	0.048	0	9.24	10	1736.63	10.012	0.0048	0.00604410722204779	0	10	-2	0.12	110	Travel	0.00124410722204779	0	9	9	27
171	391		31816	10	Travel_10	171	0	0.5	1737.58	0.34	1737.92	0.664	0.04	0	9.16	10	1746.63	10.052	0.004	0.00604410722204779	0	11	-1	0.12	120	Travel	0.00204410722204778	1	10	10	28
172	391		31816	10	Travel_10	172	1	0.23	1747.32	0	0	0	0.032	10	0	10.23	1756.86	10.052	0.0032	0.00604410722204779	0	12	0	0.12	120.23	Travel	0.00604410722204779	0	11	11	29
173	391		31816	10	Travel_10	173	0	1.36	1758.69	0.3	1758.99	0.996	0.06	0	8.34	10	1766.86	10.112	0.006	0.00604410722204779	0	1	-3	0.06	20	Travel	4.41072220477845e-05	0	0	0	0
174	391		31816	10	Travel_10	174	0	0.55	1767.89	0.39	1768.28	0.863	0.052	0	9.06	10	1776.86	10.164	0.0052	0.00604410722204779	0	2	-2	0.06	30	Travel	0.000844107222047785	0	1	1	1
175	391		31816	10	Travel_10	175	0	0.5	1777.85	0.38	1778.23	0.73	0.044	0	9.12	10	1786.86	10.208	0.0044	0.00604410722204779	0	3	-1	0.06	40	Travel	0.00164410722204778	1	2	2	2
176	391		31816	10	Travel_10	176	1	0.06	1787.42	0	0	0	0.036	10	0	10.06	1796.92	10.208	0.0036	0.00604410722204779	0	4	0	0.06	40.06	Travel	0.00604410722204779	0	3	3	3
177	391		31816	10	Travel_10	177	0	2.34	1799.77	0.34	1800.11	1.494	0.09	0	7.32	10	1806.92	10.298	0.009	0.00604410722204779	0	1	-5	0.09	20	Travel	-0.00295589277795221	0	0	0	7
178	391		31816	10	Travel_10	178	0	0.28	1807.72	0.44	1808.16	1.361	0.082	0	9.28	10	1816.92	10.38	0.0082	0.00604410722204779	0	2	-4	0.09	30	Travel	-0.00215589277795222	0	1	1	8
179	391		31816	10	Travel_10	179	0	0.42	1817.87	0.62	1818.49	1.229	0.074	0	8.96	10	1826.92	10.454	0.0074	0.00604410722204779	0	3	-3	0.09	40	Travel	-0.00135589277795222	0	2	2	9
180	391		31816	10	Travel_10	180	0	0.95	1828.41	0.4	1828.81	1.096	0.066	0	8.65	10	1836.92	10.52	0.0066	0.00604410722204779	0	4	-2	0.09	50	Travel	-0.000555892777952215	0	3	3	10
181	391		31816	10	Travel_10	181	0	0.43	1837.9	0.42	1838.32	0.963	0.058	0	9.15	10	1846.92	10.578	0.0058	0.00604410722204779	0	5	-1	0.09	60	Travel	0.000244107222047785	1	4	4	11
182	391		31816	10	Travel_10	182	1	1.38	1848.86	0	0	0	0.05	10	0	11.38	1858.3	10.578	0.005	0.00604410722204779	0	6	0	0.09	61.38	Travel	0.00604410722204779	0	5	5	12
183	391		31816	10	Travel_10	183	0	1	1859.87	0.35	1860.22	1.494	0.09	0	8.65	10	1868.3	10.668	0.009	0.00604410722204779	0	1	-7	0.09	20	Travel	-0.00295589277795221	0	0	0	7
184	391		31816	10	Travel_10	184	0	1.59	1870.47	0.37	1870.84	1.361	0.082	0	8.04	10	1878.3	10.75	0.0082	0.00604410722204779	0	2	-6	0.09	30	Travel	-0.00215589277795222	0	1	1	8
185	391		31816	10	Travel_10	185	0	0.88	1879.77	0.36	1880.13	1.229	0.074	0	8.76	10	1888.3	10.824	0.0074	0.00604410722204779	0	3	-5	0.09	40	Travel	-0.00135589277795222	0	2	2	9
186	391		31816	10	Travel_10	186	0	1.4	1890.3	0.36	1890.66	1.096	0.066	0	8.24	10	1898.3	10.89	0.0066	0.00604410722204779	0	4	-4	0.09	50	Travel	-0.000555892777952215	0	3	3	10
187	391		31816	10	Travel_10	187	0	0.86	1899.77	0.38	1900.15	0.963	0.058	0	8.76	10	1908.3	10.948	0.0058	0.00604410722204779	0	5	-3	0.09	60	Travel	0.000244107222047785	0	4	4	11
188	391		31816	10	Travel_10	188	0	0.79	1909.71	0.38	1910.09	0.83	0.05	0	8.83	10	1918.3	10.998	0.005	0.00604410722204779	0	6	-2	0.09	70	Travel	0.00104410722204778	0	5	5	12
189	391		31816	10	Travel_10	189	0	0.62	1919.55	0.32	1919.87	0.697	0.042	0	9.06	10	1928.3	11.04	0.0042	0.00604410722204779	0	7	-1	0.09	80	Travel	0.00184410722204779	1	6	6	13
190	391		31816	10	Travel_10	190	1	1.26	1930.2	0	0	0	0.034	10	0	11.26	1939.56	11.04	0.0034	0.00604410722204779	0	8	0	0.09	81.26	Travel	0.00604410722204779	0	7	7	14
191	391		31816	10	Travel_10	191	0	1.76	1941.97	0.58	1942.55	1.992	0.12	0	7.66	10	1949.56	11.16	0.012	0.00604410722204779	0	1	-11	0.12	20	Travel	-0.00595589277795222	0	0	0	18
192	391		31816	10	Travel_10	192	0	0.84	1951.06	0.49	1951.55	1.859	0.112	0	8.67	10	1959.56	11.272	0.0112	0.00604410722204779	0	2	-10	0.12	30	Travel	-0.00515589277795222	0	1	1	19
193	391		31816	10	Travel_10	193	0	0.61	1960.84	0.34	1961.18	1.727	0.104	0	9.05	10	1969.56	11.376	0.0104	0.00604410722204779	0	3	-9	0.12	40	Travel	-0.00435589277795221	0	2	2	20
194	391		31816	10	Travel_10	194	0	0.51	1970.75	0.27	1971.02	1.594	0.096	0	9.22	10	1979.56	11.472	0.0096	0.00604410722204779	0	4	-8	0.12	50	Travel	-0.00355589277795221	0	3	3	21
195	391		31816	10	Travel_10	195	0	1.37	1981.62	0.53	1982.15	1.461	0.088	0	8.1	10	1989.56	11.56	0.0088	0.00604410722204779	0	5	-7	0.12	60	Travel	-0.00275589277795222	0	4	4	22
196	391		31816	10	Travel_10	196	0	0.52	1990.78	0.47	1991.25	1.328	0.08	0	9.01	10	1999.56	11.64	0.008	0.00604410722204779	0	6	-6	0.12	70	Travel	-0.00195589277795222	0	5	5	23
197	391		31816	10	Travel_10	197	0	0.38	2000.65	0.43	2001.08	1.195	0.072	0	9.19	10	2009.56	11.712	0.0072	0.00604410722204779	0	7	-5	0.12	80	Travel	-0.00115589277795222	0	6	6	24
198	391		31816	10	Travel_10	198	0	1.78	2012.06	0.36	2012.42	1.063	0.064	0	7.86	10	2019.56	11.776	0.0064	0.00604410722204779	0	8	-4	0.12	90	Travel	-0.000355892777952216	0	7	7	25
199	391		31816	10	Travel_10	199	0	0.99	2021.28	0.46	2021.74	0.93	0.056	0	8.55	10	2029.56	11.832	0.0056	0.00604410722204779	0	9	-3	0.12	100	Travel	0.000444107222047785	0	8	8	26
200	391		31816	10	Travel_10	200	0	0.62	2030.92	0.32	2031.24	0.797	0.048	0	9.06	10	2039.56	11.88	0.0048	0.00604410722204779	0	10	-2	0.12	110	Travel	0.00124410722204779	0	9	9	27
201	391		31816	10	Travel_10	201	0	0.93	2041.24	0.35	2041.59	0.664	0.04	0	8.72	10	2049.56	11.92	0.004	0.00604410722204779	0	11	-1	0.12	120	Travel	0.00204410722204778	1	10	10	28
202	391		31816	10	Travel_10	202	1	3.17	2053.49	0	0	0	0.032	10	0	13.17	2062.73	11.92	0.0032	0.00604410722204779	0	12	0	0.12	123.17	Travel	0.00604410722204779	0	11	11	29
203	391		31816	10	Travel_10	203	0	1.56	2065.06	0.35	2065.41	0.996	0.06	0	8.09	10	2072.73	11.98	0.006	0.00604410722204779	0	1	-6	0.06	20	Travel	4.41072220477845e-05	0	0	0	0
204	391		31816	10	Travel_10	204	0	0.9	2074.41	0.3	2074.71	0.863	0.052	0	8.8	10	2082.73	12.032	0.0052	0.00604410722204779	0	2	-5	0.06	30	Travel	0.000844107222047785	0	1	1	1
205	391		31816	10	Travel_10	205	0	1.24	2084.76	0.4	2085.16	0.73	0.044	0	8.36	10	2092.73	12.076	0.0044	0.00604410722204779	0	3	-4	0.06	40	Travel	0.00164410722204778	0	2	2	2
207	391		31816	10	Travel_10	207	0	3.42	2106.96	0.4	2107.36	0.598	0.036	0	6.18	10	2112.73	12.112	0.0036	0.00604410722204779	0	4	-3	0.06	60	Travel	0.00244410722204779	0	3	3	3
208	391		31816	10	Travel_10	208	0	0.87	2114.42	0.3	2114.72	0.465	0.028	0	8.83	10	2122.73	12.14	0.0028	0.00604410722204779	0	5	-2	0.06	70	Travel	0.00324410722204778	0	4	4	4
209	391		31816	10	Travel_10	209	0	1.28	2124.84	0.52	2125.36	0.332	0.02	0	8.2	10	2132.73	12.16	0.002	0.00604410722204779	0	6	-1	0.06	80	Travel	0.00404410722204779	1	5	5	5
210	391		31816	10	Travel_10	210	1	6.34	2139.91	0	0	0	0.012	10	0	16.34	2149.07	12.16	0.0012	0.00604410722204779	0	7	0	0.06	86.34	Travel	0.00604410722204779	0	6	6	6
211	391		31816	10	Travel_10	211	0	0.81	2150.73	0.43	2151.16	1.494	0.09	0	8.76	10	2159.07	12.25	0.009	0.00604410722204779	0	1	-4	0.09	20	Travel	-0.00295589277795221	0	0	0	7
212	391		31816	10	Travel_10	212	0	0.13	2160.06	0.5	2160.56	1.361	0.082	0	9.37	10	2169.07	12.332	0.0082	0.00604410722204779	0	2	-3	0.09	30	Travel	-0.00215589277795222	0	1	1	8
213	391		31816	10	Travel_10	213	0	0.45	2170.39	0.57	2170.96	1.229	0.074	0	8.98	10	2179.07	12.406	0.0074	0.00604410722204779	0	3	-2	0.09	40	Travel	-0.00135589277795222	0	2	2	9
214	391		31816	10	Travel_10	214	0	0.66	2180.61	0.39	2181	1.096	0.066	0	8.95	10	2189.07	12.472	0.0066	0.00604410722204779	0	4	-1	0.09	50	Travel	-0.000555892777952215	1	3	3	10
215	391		31816	10	Travel_10	215	1	1.07	2191.03	0	0	0	0.058	10	0	11.07	2200.14	12.472	0.0058	0.00604410722204779	0	5	0	0.09	51.07	Travel	0.00604410722204779	0	4	4	11
216	391		31816	10	Travel_10	216	0	0.53	2201.57	0.44	2202.01	1.992	0.12	0	9.03	10	2210.14	12.592	0.012	0.00604410722204779	0	1	-11	0.12	20	Travel	-0.00595589277795222	0	0	0	18
217	391		31816	10	Travel_10	217	0	0.52	2211.57	0.4	2211.97	1.859	0.112	0	9.08	10	2220.14	12.704	0.0112	0.00604410722204779	0	2	-10	0.12	30	Travel	-0.00515589277795222	0	1	1	19
218	391		31816	10	Travel_10	218	0	0.85	2221.91	0.29	2222.2	1.727	0.104	0	8.86	10	2230.14	12.808	0.0104	0.00604410722204779	0	3	-9	0.12	40	Travel	-0.00435589277795221	0	2	2	20
219	391		31816	10	Travel_10	219	0	0.66	2231.73	0.43	2232.16	1.594	0.096	0	8.91	10	2240.14	12.904	0.0096	0.00604410722204779	0	4	-8	0.12	50	Travel	-0.00355589277795221	0	3	3	21
220	391		31816	10	Travel_10	220	0	0.5	2241.58	0.42	2242	1.461	0.088	0	9.08	10	2250.14	12.992	0.0088	0.00604410722204779	0	5	-7	0.12	60	Travel	-0.00275589277795222	0	4	4	22
221	391		31816	10	Travel_10	221	0	0.92	2252.01	0.41	2252.42	1.328	0.08	0	8.67	10	2260.14	13.072	0.008	0.00604410722204779	0	6	-6	0.12	70	Travel	-0.00195589277795222	0	5	5	23
222	391		31816	10	Travel_10	222	0	0.67	2261.77	0.37	2262.14	1.195	0.072	0	8.96	10	2270.14	13.144	0.0072	0.00604410722204779	0	7	-5	0.12	80	Travel	-0.00115589277795222	0	6	6	24
223	391		31816	10	Travel_10	223	0	1.41	2272.52	0.33	2272.85	1.063	0.064	0	8.26	10	2280.14	13.208	0.0064	0.00604410722204779	0	8	-4	0.12	90	Travel	-0.000355892777952216	0	7	7	25
224	391		31816	10	Travel_10	224	0	0.49	2281.61	0.3	2281.91	0.93	0.056	0	9.21	10	2290.14	13.264	0.0056	0.00604410722204779	0	9	-3	0.12	100	Travel	0.000444107222047785	0	8	8	26
225	391		31816	10	Travel_10	225	0	0.44	2291.57	0.36	2291.93	0.797	0.048	0	9.2	10	2300.14	13.312	0.0048	0.00604410722204779	0	10	-2	0.12	110	Travel	0.00124410722204779	0	9	9	27
226	391		31816	10	Travel_10	226	0	4.77	2305.91	0.35	2306.26	0.664	0.04	0	4.88	10	2310.14	13.352	0.004	0.00604410722204779	0	11	-1	0.12	120	Travel	0.00204410722204778	1	10	10	28
227	391		31816	10	Travel_10	227	1	4.21	2315.36	0	0	0	0.032	10	0	14.21	2324.35	13.352	0.0032	0.00604410722204779	0	12	0	0.12	124.21	Travel	0.00604410722204779	0	11	11	29
235	391		31816	10	Travel_10	235	0	1.49	2416.96	0.4	2417.36	1.494	0.09	0	8.11	10	2414.35	13.634	0.009	0.00604410722204779	0	1	-2	0.09	20	Travel	-0.00295589277795221	0	0	0	7
237	391		31816	10	Travel_10	237	0	0.32	2435.81	0.41	2436.22	1.361	0.082	0	9.27	10	2434.35	13.716	0.0082	0.00604410722204779	0	2	-1	0.09	40	Travel	-0.00215589277795222	1	1	1	8
238	391		31816	10	Travel_10	238	1	0.7	2446.2	0	0	0	0.074	10	0	10.7	2445.05	13.716	0.0074	0.00604410722204779	0	3	0	0.09	40.7	Travel	0.00604410722204779	0	2	2	9
239	391		31816	10	Travel_10	239	0	0.57	2456.78	0.29	2457.07	1.992	0.12	0	9.14	10	2455.05	13.836	0.012	0.00604410722204779	0	1	-7	0.12	20	Travel	-0.00595589277795222	0	0	0	18
240	391		31816	10	Travel_10	240	0	6.21	2472.43	0.37	2472.8	1.859	0.112	0	3.42	10	2465.05	13.948	0.0112	0.00604410722204779	0	2	-6	0.12	30	Travel	-0.00515589277795222	0	1	1	19
241	391		31816	10	Travel_10	241	0	0.98	2477.21	0.4	2477.61	1.727	0.104	0	8.62	10	2475.05	14.052	0.0104	0.00604410722204779	0	3	-5	0.12	40	Travel	-0.00435589277795221	0	2	2	20
242	391		31816	10	Travel_10	242	0	0.54	2486.78	0.43	2487.21	1.594	0.096	0	9.03	10	2485.05	14.148	0.0096	0.00604410722204779	0	4	-4	0.12	50	Travel	-0.00355589277795221	0	3	3	21
243	391		31816	10	Travel_10	243	0	1.44	2497.69	0.39	2498.08	1.461	0.088	0	8.17	10	2495.05	14.236	0.0088	0.00604410722204779	0	5	-3	0.12	60	Travel	-0.00275589277795222	0	4	4	22
244	391		31816	10	Travel_10	244	0	1.24	2507.5	0.39	2507.89	1.328	0.08	0	8.37	10	2505.05	14.316	0.008	0.00604410722204779	0	6	-2	0.12	70	Travel	-0.00195589277795222	0	5	5	23
245	391		31816	10	Travel_10	245	0	1.34	2517.61	0.4	2518.01	1.195	0.072	0	8.26	10	2515.05	14.388	0.0072	0.00604410722204779	0	7	-1	0.12	80	Travel	-0.00115589277795222	1	6	6	24
247	391		31816	10	Travel_10	247	1	1.63	2537.92	0	0	0	0.064	10	0	11.63	2536.68	14.388	0.0064	0.00604410722204779	0	8	0	0.12	91.63	Travel	0.00604410722204779	0	7	7	25
256	391		31816	10	Travel_10	256	0	1.28	2628.11	0.4	2628.51	1.494	0.09	0	8.32	10	2636.68	14.67	0.009	0.00604410722204779	0	1	-7	0.09	20	Travel	-0.00295589277795221	0	0	0	7
257	391		31816	10	Travel_10	257	0	0.41	2637.25	0.35	2637.6	1.361	0.082	0	9.24	10	2646.68	14.752	0.0082	0.00604410722204779	0	2	-6	0.09	30	Travel	-0.00215589277795222	0	1	1	8
258	391		31816	10	Travel_10	258	0	0.77	2647.62	0.5	2648.12	1.229	0.074	0	8.73	10	2656.68	14.826	0.0074	0.00604410722204779	0	3	-5	0.09	40	Travel	-0.00135589277795222	0	2	2	9
259	391		31816	10	Travel_10	259	0	1.37	2658.23	0.39	2658.62	1.096	0.066	0	8.24	10	2666.68	14.892	0.0066	0.00604410722204779	0	4	-4	0.09	50	Travel	-0.000555892777952215	0	3	3	10
260	391		31816	10	Travel_10	260	0	0.67	2667.54	0.36	2667.9	0.963	0.058	0	8.97	10	2676.68	14.95	0.0058	0.00604410722204779	0	5	-3	0.09	60	Travel	0.000244107222047785	0	4	4	11
261	391		31816	10	Travel_10	261	0	2.95	2679.83	0.32	2680.15	0.83	0.05	0	6.73	10	2686.68	15	0.005	0.00604410722204779	0	6	-2	0.09	70	Travel	0.00104410722204778	0	5	5	12
262	391		31816	10	Travel_10	262	0	2.56	2689.45	0.8	2690.25	0.697	0.042	0	6.64	10	2696.68	15.042	0.0042	0.00604410722204779	0	7	-1	0.09	80	Travel	0.00184410722204779	1	6	6	13
263	391		31816	10	Travel_10	263	1	2.88	2699.78	0	0	0	0.034	10	0	12.88	2709.56	15.042	0.0034	0.00604410722204779	0	8	0	0.09	82.88	Travel	0.00604410722204779	0	7	7	14
264	391		31816	10	Travel_10	264	0	0.71	2710.5	0.43	2710.93	0.996	0.06	0	8.86	10	2719.56	15.102	0.006	0.00604410722204779	0	1	-5	0.06	20	Travel	4.41072220477845e-05	0	0	0	0
265	391		31816	10	Travel_10	265	0	1.15	2720.95	0.34	2721.29	0.863	0.052	0	8.51	10	2729.56	15.154	0.0052	0.00604410722204779	0	2	-4	0.06	30	Travel	0.000844107222047785	0	1	1	1
266	391		31816	10	Travel_10	266	0	1.12	2730.93	0.32	2731.25	0.73	0.044	0	8.56	10	2739.56	15.198	0.0044	0.00604410722204779	0	3	-3	0.06	40	Travel	0.00164410722204778	0	2	2	2
267	391		31816	10	Travel_10	267	0	5.16	2744.98	2.37	2747.35	0.598	0.036	0	2.47	10	2749.56	15.234	0.0036	0.00604410722204779	0	4	-2	0.06	50	Travel	0.00244410722204779	0	3	3	3
268	391		31816	10	Travel_10	268	0	0.72	2750.55	0.35	2750.9	0.465	0.028	0	8.93	10	2759.56	15.262	0.0028	0.00604410722204779	0	5	-1	0.06	60	Travel	0.00324410722204778	1	4	4	4
269	391		31816	10	Travel_10	269	1	1.77	2761.61	0	0	0	0.02	10	0	11.77	2771.33	15.262	0.002	0.00604410722204779	0	6	0	0.06	61.77	Travel	0.00604410722204779	0	5	5	5
270	391		31816	10	Travel_10	270	0	0.47	2772.09	0.64	2772.73	1.992	0.12	0	8.89	10	2781.33	15.382	0.012	0.00604410722204779	0	1	-10	0.12	20	Travel	-0.00595589277795222	0	0	0	18
271	391		31816	10	Travel_10	271	0	0.5	2782.13	0.39	2782.52	1.859	0.112	0	9.11	10	2791.33	15.494	0.0112	0.00604410722204779	0	2	-9	0.12	30	Travel	-0.00515589277795222	0	1	1	19
272	391		31816	10	Travel_10	272	0	1.78	2793.42	0.38	2793.8	1.727	0.104	0	7.84	10	2801.33	15.598	0.0104	0.00604410722204779	0	3	-8	0.12	40	Travel	-0.00435589277795221	0	2	2	20
273	391		31816	10	Travel_10	273	0	0.52	2802.17	0.5	2802.67	1.594	0.096	0	8.98	10	2811.33	15.694	0.0096	0.00604410722204779	0	4	-7	0.12	50	Travel	-0.00355589277795221	0	3	3	21
274	391		31816	10	Travel_10	274	0	0.66	2812.32	0.31	2812.63	1.461	0.088	0	9.03	10	2821.33	15.782	0.0088	0.00604410722204779	0	5	-6	0.12	60	Travel	-0.00275589277795222	0	4	4	22
275	391		31816	10	Travel_10	275	0	2.05	2823.72	0.37	2824.09	1.328	0.08	0	7.58	10	2831.33	15.862	0.008	0.00604410722204779	0	6	-5	0.12	70	Travel	-0.00195589277795222	0	5	5	23
277	391		31816	10	Travel_10	277	0	0.1	2841.79	0.44	2842.23	1.195	0.072	0	9.46	10	2851.33	15.934	0.0072	0.00604410722204779	0	7	-4	0.12	90	Travel	-0.00115589277795222	0	6	6	24
278	391		31816	10	Travel_10	278	0	6.59	2858.29	0.36	2858.65	1.063	0.064	0	3.05	10	2861.33	15.998	0.0064	0.00604410722204779	0	8	-3	0.12	100	Travel	-0.000355892777952216	0	7	7	25
279	391		31816	10	Travel_10	279	0	1.59	2863.3	0.36	2863.66	0.93	0.056	0	8.05	10	2871.33	16.054	0.0056	0.00604410722204779	0	9	-2	0.12	110	Travel	0.000444107222047785	0	8	8	26
280	391		31816	10	Travel_10	280	0	5.58	2877.3	0.39	2877.69	0.797	0.048	0	4.03	10	2881.33	16.102	0.0048	0.00604410722204779	0	10	-1	0.12	120	Travel	0.00124410722204779	1	9	9	27
281	391		31816	10	Travel_10	281	1	2.78	2884.51	0	0	0	0.04	10	0	12.78	2894.11	16.102	0.004	0.00604410722204779	0	11	0	0.12	122.78	Travel	0.00604410722204779	0	10	10	28
282	391		31816	10	Travel_10	282	0	5.74	2900.26	0.37	2900.63	0.996	0.06	0	3.89	10	2904.11	16.162	0.006	0.00604410722204779	0	1	-7	0.06	20	Travel	4.41072220477845e-05	0	0	0	0
283	391		31816	10	Travel_10	283	0	0.88	2905.41	0.39	2905.8	0.863	0.052	0	8.73	10	2914.11	16.214	0.0052	0.00604410722204779	0	2	-6	0.06	30	Travel	0.000844107222047785	0	1	1	1
284	391		31816	10	Travel_10	284	0	0.78	2915.32	0.36	2915.68	0.73	0.044	0	8.86	10	2924.11	16.258	0.0044	0.00604410722204779	0	3	-5	0.06	40	Travel	0.00164410722204778	0	2	2	2
285	391		31816	10	Travel_10	285	0	0.15	2924.7	0.62	2925.32	0.598	0.036	0	9.23	10	2934.11	16.294	0.0036	0.00604410722204779	0	4	-4	0.06	50	Travel	0.00244410722204779	0	3	3	3
286	391		31816	10	Travel_10	286	0	0.34	2934.9	0.33	2935.23	0.465	0.028	0	9.33	10	2944.11	16.322	0.0028	0.00604410722204779	0	5	-3	0.06	60	Travel	0.00324410722204778	0	4	4	4
287	391		31816	10	Travel_10	287	0	1.86	2946.43	0.34	2946.77	0.332	0.02	0	7.8	10	2954.11	16.342	0.002	0.00604410722204779	0	6	-2	0.06	70	Travel	0.00404410722204779	0	5	5	5
288	391		31816	10	Travel_10	288	0	1.33	2955.91	0.4	2956.31	0.199	0.012	0	8.27	10	2964.11	16.354	0.0012	0.00604410722204779	0	7	-1	0.06	80	Travel	0.00484410722204779	1	6	6	6
289	391		31816	10	Travel_10	289	1	3.68	2968.27	0	0	0	0.006	10	0	13.68	2977.79	16.354	6e-04	0.00604410722204779	0	8	0	0.06	83.68	Travel	0.00604410722204779	0	7	7	7
290	391		31816	10	Travel_10	290	0	2.6	2980.88	0.52	2981.4	1.992	0.12	0	6.88	10	2987.79	16.474	0.012	0.00604410722204779	0	1	-11	0.12	20	Travel	-0.00595589277795222	0	0	0	18
291	391		31816	10	Travel_10	291	0	0.76	2989.05	0.42	2989.47	1.859	0.112	0	8.82	10	2997.79	16.586	0.0112	0.00604410722204779	0	2	-10	0.12	30	Travel	-0.00515589277795222	0	1	1	19
292	391		31816	10	Travel_10	292	0	0.74	2999.04	0.48	2999.52	1.727	0.104	0	8.78	10	3007.79	16.69	0.0104	0.00604410722204779	0	3	-9	0.12	40	Travel	-0.00435589277795221	0	2	2	20
293	391		31816	10	Travel_10	293	0	0.21	3008.52	0.41	3008.93	1.594	0.096	0	9.38	10	3017.79	16.786	0.0096	0.00604410722204779	0	4	-8	0.12	50	Travel	-0.00355589277795221	0	3	3	21
294	391		31816	10	Travel_10	294	0	0.71	3019.03	0.46	3019.49	1.461	0.088	0	8.83	10	3027.79	16.874	0.0088	0.00604410722204779	0	5	-7	0.12	60	Travel	-0.00275589277795222	0	4	4	22
295	391		31816	10	Travel_10	295	0	1	3029.33	0.42	3029.75	1.328	0.08	0	8.58	10	3037.79	16.954	0.008	0.00604410722204779	0	6	-6	0.12	70	Travel	-0.00195589277795222	0	5	5	23
296	391		31816	10	Travel_10	296	0	0.47	3038.81	0.33	3039.14	1.195	0.072	0	9.2	10	3047.79	17.026	0.0072	0.00604410722204779	0	7	-5	0.12	80	Travel	-0.00115589277795222	0	6	6	24
297	391		31816	10	Travel_10	297	0	0.67	3049.02	0.45	3049.47	1.063	0.064	0	8.88	10	3057.79	17.09	0.0064	0.00604410722204779	0	8	-4	0.12	90	Travel	-0.000355892777952216	0	7	7	25
298	391		31816	10	Travel_10	298	0	0.85	3059.21	0.3	3059.51	0.93	0.056	0	8.85	10	3067.79	17.146	0.0056	0.00604410722204779	0	9	-3	0.12	100	Travel	0.000444107222047785	0	8	8	26
299	391		31816	10	Travel_10	299	0	0.92	3069.29	0.38	3069.67	0.797	0.048	0	8.7	10	3077.79	17.194	0.0048	0.00604410722204779	0	10	-2	0.12	110	Travel	0.00124410722204779	0	9	9	27
300	391		31816	10	Travel_10	300	0	1.54	3079.92	0.39	3080.31	0.664	0.04	0	8.07	10	3087.79	17.234	0.004	0.00604410722204779	0	11	-1	0.12	120	Travel	0.00204410722204778	1	10	10	28
303	391		31816	10	Travel_10	303	1	1.66	3110.07	0	0	0	0.032	10	0	11.66	3119.45	17.234	0.0032	0.00604410722204779	0	12	0	0.12	141.66	Travel	0.00604410722204779	0	11	11	29
304	391		31816	10	Travel_10	304	0	1.73	3121.81	0.36	3122.17	1.494	0.09	0	7.91	10	3129.45	17.324	0.009	0.00604410722204779	0	1	-7	0.09	20	Travel	-0.00295589277795221	0	0	0	7
305	391		31816	10	Travel_10	305	0	0.94	3131.03	0.38	3131.41	1.361	0.082	0	8.68	10	3139.45	17.406	0.0082	0.00604410722204779	0	2	-6	0.09	30	Travel	-0.00215589277795222	0	1	1	8
306	391		31816	10	Travel_10	306	0	0.37	3140.47	0.69	3141.16	1.229	0.074	0	8.94	10	3149.45	17.48	0.0074	0.00604410722204779	0	3	-5	0.09	40	Travel	-0.00135589277795222	0	2	2	9
307	391		31816	10	Travel_10	307	0	0.17	3150.28	0.59	3150.87	1.096	0.066	0	9.24	10	3159.45	17.546	0.0066	0.00604410722204779	0	4	-4	0.09	50	Travel	-0.000555892777952215	0	3	3	10
308	391		31816	10	Travel_10	308	0	0.77	3160.89	0.38	3161.27	0.963	0.058	0	8.85	10	3169.45	17.604	0.0058	0.00604410722204779	0	5	-3	0.09	60	Travel	0.000244107222047785	0	4	4	11
309	391		31816	10	Travel_10	309	0	0.85	3170.98	0.33	3171.31	0.83	0.05	0	8.82	10	3179.45	17.654	0.005	0.00604410722204779	0	6	-2	0.09	70	Travel	0.00104410722204778	0	5	5	12
310	391		31816	10	Travel_10	310	0	0.97	3181.11	0.24	3181.35	0.697	0.042	0	8.79	10	3189.45	17.696	0.0042	0.00604410722204779	0	7	-1	0.09	80	Travel	0.00184410722204779	1	6	6	13
313	391		31816	10	Travel_10	313	1	1.92	3212.09	0	0	0	0.034	10	0	11.92	3221.37	17.696	0.0034	0.00604410722204779	0	8	0	0.09	101.92	Travel	0.00604410722204779	0	7	7	14
314	391		31816	10	Travel_10	314	0	0.21	3222.31	0.54	3222.85	1.992	0.12	0	9.25	10	3231.37	17.816	0.012	0.00604410722204779	0	1	-10	0.12	20	Travel	-0.00595589277795222	0	0	0	18
315	391		31816	10	Travel_10	315	0	1	3233.11	0.45	3233.56	1.859	0.112	0	8.55	10	3241.37	17.928	0.0112	0.00604410722204779	0	2	-9	0.12	30	Travel	-0.00515589277795222	0	1	1	19
316	391		31816	10	Travel_10	316	0	1.11	3243.23	0.42	3243.65	1.727	0.104	0	8.47	10	3251.37	18.032	0.0104	0.00604410722204779	0	3	-8	0.12	40	Travel	-0.00435589277795221	0	2	2	20
317	391		31816	10	Travel_10	317	0	0.11	3252.24	0.45	3252.69	1.594	0.096	0	9.44	10	3261.37	18.128	0.0096	0.00604410722204779	0	4	-7	0.12	50	Travel	-0.00355589277795221	0	3	3	21
318	391		31816	10	Travel_10	318	0	0.52	3262.66	0.43	3263.09	1.461	0.088	0	9.05	10	3271.37	18.216	0.0088	0.00604410722204779	0	5	-6	0.12	60	Travel	-0.00275589277795222	0	4	4	22
319	391		31816	10	Travel_10	319	0	0.48	3272.63	0.41	3273.04	1.328	0.08	0	9.11	10	3281.37	18.296	0.008	0.00604410722204779	0	6	-5	0.12	70	Travel	-0.00195589277795222	0	5	5	23
320	391		31816	10	Travel_10	320	0	1.93	3284.09	0.31	3284.4	1.195	0.072	0	7.76	10	3291.37	18.368	0.0072	0.00604410722204779	0	7	-4	0.12	80	Travel	-0.00115589277795222	0	6	6	24
321	391		31816	10	Travel_10	321	0	0.62	3292.79	0.33	3293.12	1.063	0.064	0	9.05	10	3301.37	18.432	0.0064	0.00604410722204779	0	8	-3	0.12	90	Travel	-0.000355892777952216	0	7	7	25
322	391		31816	10	Travel_10	322	0	2.65	3304.83	0.38	3305.21	0.93	0.056	0	6.97	10	3311.37	18.488	0.0056	0.00604410722204779	0	9	-2	0.12	100	Travel	0.000444107222047785	0	8	8	26
323	391		31816	10	Travel_10	323	0	4.5	3316.69	0.38	3317.07	0.797	0.048	0	5.12	10	3321.37	18.536	0.0048	0.00604410722204779	0	10	-1	0.12	110	Travel	0.00124410722204779	1	9	9	27
325	391		31816	10	Travel_10	325	1	1.69	3333.9	0	0	0	0.04	10	0	11.69	3343.06	18.536	0.004	0.00604410722204779	0	11	0	0.12	121.69	Travel	0.00604410722204779	0	10	10	28
326	391		31816	10	Travel_10	326	0	1.69	3345.6	0.4	3346	0.996	0.06	0	7.91	10	3353.06	18.596	0.006	0.00604410722204779	0	1	-1	0.06	20	Travel	4.41072220477845e-05	1	0	0	0
327	391		31816	10	Travel_10	327	1	2.95	3356.87	0	0	0	0.052	10	0	12.95	3366.01	18.596	0.0052	0.00604410722204779	0	2	0	0.06	22.95	Travel	0.00604410722204779	0	1	1	1
328	391		31816	10	Travel_10	328	0	1.93	3368.81	0.52	3369.33	1.494	0.09	0	7.55	10	3376.01	18.686	0.009	0.00604410722204779	0	1	-6	0.09	20	Travel	-0.00295589277795221	0	0	0	7
329	391		31816	10	Travel_10	329	0	0.36	3377.25	0.32	3377.57	1.361	0.082	0	9.32	10	3386.01	18.768	0.0082	0.00604410722204779	0	2	-5	0.09	30	Travel	-0.00215589277795222	0	1	1	8
330	391		31816	10	Travel_10	330	0	0.08	3386.98	0.47	3387.45	1.229	0.074	0	9.45	10	3396.01	18.842	0.0074	0.00604410722204779	0	3	-4	0.09	40	Travel	-0.00135589277795222	0	2	2	9
331	391		31816	10	Travel_10	331	0	1.16	3398.07	0.39	3398.46	1.096	0.066	0	8.45	10	3406.01	18.908	0.0066	0.00604410722204779	0	4	-3	0.09	50	Travel	-0.000555892777952215	0	3	3	10
332	391		31816	10	Travel_10	332	0	1	3407.92	0.34	3408.26	0.963	0.058	0	8.66	10	3416.01	18.966	0.0058	0.00604410722204779	0	5	-2	0.09	60	Travel	0.000244107222047785	0	4	4	11
334	391		31816	10	Travel_10	334	0	0.72	3427.66	0.39	3428.05	0.83	0.05	0	8.89	10	3436.01	19.016	0.005	0.00604410722204779	0	6	-1	0.09	80	Travel	0.00104410722204778	1	5	5	12
335	391		31816	10	Travel_10	335	1	1.83	3438.78	0	0	0	0.042	10	0	11.83	3447.84	19.016	0.0042	0.00604410722204779	0	7	0	0.09	81.83	Travel	0.00604410722204779	0	6	6	13
336	391		31816	10	Travel_10	336	0	0.95	3449.74	0.33	3450.07	1.992	0.12	0	8.72	10	3457.84	19.136	0.012	0.00604410722204779	0	1	-10	0.12	20	Travel	-0.00595589277795222	0	0	0	18
337	391		31816	10	Travel_10	337	0	0.55	3459.35	0.36	3459.71	1.859	0.112	0	9.09	10	3467.84	19.248	0.0112	0.00604410722204779	0	2	-9	0.12	30	Travel	-0.00515589277795222	0	1	1	19
338	391		31816	10	Travel_10	338	0	0.9	3469.71	0.27	3469.98	1.727	0.104	0	8.83	10	3477.84	19.352	0.0104	0.00604410722204779	0	3	-8	0.12	40	Travel	-0.00435589277795221	0	2	2	20
339	391		31816	10	Travel_10	339	0	0.51	3479.33	0.46	3479.79	1.594	0.096	0	9.03	10	3487.84	19.448	0.0096	0.00604410722204779	0	4	-7	0.12	50	Travel	-0.00355589277795221	0	3	3	21
340	391		31816	10	Travel_10	340	0	1.78	3490.61	0.43	3491.04	1.461	0.088	0	7.79	10	3497.84	19.536	0.0088	0.00604410722204779	0	5	-6	0.12	60	Travel	-0.00275589277795222	0	4	4	22
341	391		31816	10	Travel_10	341	0	0.63	3499.47	0.31	3499.78	1.328	0.08	0	9.06	10	3507.84	19.616	0.008	0.00604410722204779	0	6	-5	0.12	70	Travel	-0.00195589277795222	0	5	5	23
342	391		31816	10	Travel_10	342	0	1.09	3509.94	0.39	3510.33	1.195	0.072	0	8.52	10	3517.84	19.688	0.0072	0.00604410722204779	0	7	-4	0.12	80	Travel	-0.00115589277795222	0	6	6	24
343	391		31816	10	Travel_10	343	0	2.18	3521.04	0.4	3521.44	1.063	0.064	0	7.42	10	3527.84	19.752	0.0064	0.00604410722204779	0	8	-3	0.12	90	Travel	-0.000355892777952216	0	7	7	25
344	391		31816	10	Travel_10	344	0	3.16	3532.03	0.32	3532.35	0.93	0.056	0	6.52	10	3537.84	19.808	0.0056	0.00604410722204779	0	9	-2	0.12	100	Travel	0.000444107222047785	0	8	8	26
345	391		31816	10	Travel_10	345	0	1.32	3540.2	0.35	3540.55	0.797	0.048	0	8.33	10	3547.84	19.856	0.0048	0.00604410722204779	0	10	-1	0.12	110	Travel	0.00124410722204779	1	9	9	27
346	391		31816	10	Travel_10	346	1	1.23	3550.12	0	0	0	0.04	10	0	11.23	3559.07	19.856	0.004	0.00604410722204779	0	11	0	0.12	111.23	Travel	0.00604410722204779	0	10	10	28
347	391		31816	10	Travel_10	347	0	0.84	3560.97	0.62	3561.59	0.996	0.06	0	8.54	10	3569.07	19.916	0.006	0.00604410722204779	0	1	-2	0.06	20	Travel	4.41072220477845e-05	0	0	0	0
348	391		31816	10	Travel_10	348	0	0.68	3570.82	0.4	3571.22	0.863	0.052	0	8.92	10	3579.07	19.968	0.0052	0.00604410722204779	0	2	-1	0.06	30	Travel	0.000844107222047785	1	1	1	1
349	391		31816	10	Travel_10	349	1	0.22	3580.37	0	0	0	0.044	10	0	10.22	3589.29	19.968	0.0044	0.00604410722204779	0	3	0	0.06	30.22	Travel	0.00604410722204779	0	2	2	2
1	391		31916	10	Travel_10	1	0	0.22	0.23	0.4	0.63	1.494	0.09	0	9.38	10	10	0.09	0.009	0.00616431835491241	0	1	-8	0.09	20	Travel	-0.00283568164508759	0	0	0	7
2	391		31916	10	Travel_10	2	0	0.45	10.47	0.67	11.14	1.361	0.082	0	8.88	10	20	0.172	0.0082	0.00616431835491241	0	2	-7	0.09	30	Travel	-0.00203568164508759	0	1	1	8
3	391		31916	10	Travel_10	3	0	0.83	20.86	0.33	21.19	1.229	0.074	0	8.84	10	30	0.246	0.0074	0.00616431835491241	0	3	-6	0.09	40	Travel	-0.00123568164508759	0	2	2	9
4	391		31916	10	Travel_10	4	0	0.73	30.77	0.33	31.1	1.096	0.066	0	8.94	10	40	0.312	0.0066	0.00616431835491241	0	4	-5	0.09	50	Travel	-0.000435681645087586	0	3	3	10
5	391		31916	10	Travel_10	5	0	0.38	40.43	0.39	40.82	0.963	0.058	0	9.23	10	50	0.37	0.0058	0.00616431835491241	0	5	-4	0.09	60	Travel	0.000364318354912414	0	4	4	11
6	391		31916	10	Travel_10	6	0	0.01	50.07	0.43	50.5	0.83	0.05	0	9.56	10	60	0.42	0.005	0.00616431835491241	0	6	-3	0.09	70	Travel	0.00116431835491241	0	5	5	12
7	391		31916	10	Travel_10	7	0	0.11	60.18	0.39	60.57	0.697	0.042	0	9.5	10	70	0.462	0.0042	0.00616431835491241	0	7	-2	0.09	80	Travel	0.00196431835491241	0	6	6	13
8	391		31916	10	Travel_10	8	0	0.57	70.65	0.31	70.96	0.564	0.034	0	9.12	10	80	0.496	0.0034	0.00616431835491241	0	8	-1	0.09	90	Travel	0.00276431835491241	1	7	7	14
9	391		31916	10	Travel_10	9	1	0.82	80.91	0	0	0	0.026	10	0	10.82	90.82	0.496	0.0026	0.00616431835491241	0	9	0	0.09	90.82	Travel	0.00616431835491241	0	8	8	15
10	391		31916	10	Travel_10	10	0	0.67	91.59	0.44	92.03	1.992	0.12	0	8.89	10	100.82	0.616	0.012	0.00616431835491241	0	1	-9	0.12	20	Travel	-0.00583568164508759	0	0	0	18
11	391		31916	10	Travel_10	11	0	0.77	101.7	0.39	102.09	1.859	0.112	0	8.84	10	110.82	0.728	0.0112	0.00616431835491241	0	2	-8	0.12	30	Travel	-0.00503568164508759	0	1	1	19
12	391		31916	10	Travel_10	12	0	1.26	112.2	0.3	112.5	1.727	0.104	0	8.44	10	120.82	0.832	0.0104	0.00616431835491241	0	3	-7	0.12	40	Travel	-0.00423568164508759	0	2	2	20
13	391		31916	10	Travel_10	13	0	0.09	121.04	0.4	121.44	1.594	0.096	0	9.51	10	130.82	0.928	0.0096	0.00616431835491241	0	4	-6	0.12	50	Travel	-0.00343568164508759	0	3	3	21
14	391		31916	10	Travel_10	14	0	0.81	131.77	0.29	132.06	1.461	0.088	0	8.9	10	140.82	1.016	0.0088	0.00616431835491241	0	5	-5	0.12	60	Travel	-0.00263568164508759	0	4	4	22
15	391		31916	10	Travel_10	15	0	0.26	141.23	0.39	141.62	1.328	0.08	0	9.35	10	150.82	1.096	0.008	0.00616431835491241	0	6	-4	0.12	70	Travel	-0.00183568164508759	0	5	5	23
16	391		31916	10	Travel_10	16	0	0.66	151.64	0.3	151.94	1.195	0.072	0	9.04	10	160.82	1.168	0.0072	0.00616431835491241	0	7	-3	0.12	80	Travel	-0.00103568164508759	0	6	6	24
17	391		31916	10	Travel_10	17	0	0.09	161.08	0.39	161.47	1.063	0.064	0	9.52	10	170.82	1.232	0.0064	0.00616431835491241	0	8	-2	0.12	90	Travel	-0.000235681645087586	0	7	7	25
18	391		31916	10	Travel_10	18	0	1.04	172.04	0.32	172.36	0.93	0.056	0	8.64	10	180.82	1.288	0.0056	0.00616431835491241	0	9	-1	0.12	100	Travel	0.000564318354912414	1	8	8	26
19	391		31916	10	Travel_10	19	1	0.61	181.62	0	0	0	0.048	10	0	10.61	191.43	1.288	0.0048	0.00616431835491241	0	10	0	0.12	100.61	Travel	0.00616431835491241	0	9	9	27
20	391		31916	10	Travel_10	20	0	1.04	192.67	0.4	193.07	0.996	0.06	0	8.56	10	201.43	1.348	0.006	0.00616431835491241	0	1	-4	0.06	20	Travel	0.000164318354912414	0	0	0	0
21	391		31916	10	Travel_10	21	0	0.58	202.22	0.35	202.57	0.863	0.052	0	9.07	10	211.43	1.4	0.0052	0.00616431835491241	0	2	-3	0.06	30	Travel	0.000964318354912414	0	1	1	1
22	391		31916	10	Travel_10	22	0	1.27	212.92	0.38	213.3	0.73	0.044	0	8.35	10	221.43	1.444	0.0044	0.00616431835491241	0	3	-2	0.06	40	Travel	0.00176431835491241	0	2	2	2
23	391		31916	10	Travel_10	23	0	0.48	222.14	0.29	222.43	0.598	0.036	0	9.23	10	231.43	1.48	0.0036	0.00616431835491241	0	4	-1	0.06	50	Travel	0.00256431835491241	1	3	3	3
24	391		31916	10	Travel_10	24	1	1.45	233.12	0	0	0	0.028	10	0	11.45	242.88	1.48	0.0028	0.00616431835491241	0	5	0	0.06	51.45	Travel	0.00616431835491241	0	4	4	4
25	391		31916	10	Travel_10	25	0	0.72	243.85	0.26	244.11	0.996	0.06	0	9.02	10	252.88	1.54	0.006	0.00616431835491241	0	1	-4	0.06	20	Travel	0.000164318354912414	0	0	0	0
26	391		31916	10	Travel_10	26	0	0.53	253.67	0.34	254.01	0.863	0.052	0	9.13	10	262.88	1.592	0.0052	0.00616431835491241	0	2	-3	0.06	30	Travel	0.000964318354912414	0	1	1	1
27	391		31916	10	Travel_10	27	0	0.97	264.12	0.37	264.49	0.73	0.044	0	8.66	10	272.88	1.636	0.0044	0.00616431835491241	0	3	-2	0.06	40	Travel	0.00176431835491241	0	2	2	2
28	391		31916	10	Travel_10	28	0	1.38	274.54	1.34	275.88	0.598	0.036	0	7.28	10	282.88	1.672	0.0036	0.00616431835491241	0	4	-1	0.06	50	Travel	0.00256431835491241	1	3	3	3
29	391		31916	10	Travel_10	29	1	2.23	285.4	0	0	0	0.028	10	0	12.23	295.11	1.672	0.0028	0.00616431835491241	0	5	0	0.06	52.23	Travel	0.00616431835491241	0	4	4	4
30	391		31916	10	Travel_10	30	0	0.23	295.64	0.5	296.14	1.494	0.09	0	9.27	10	305.11	1.762	0.009	0.00616431835491241	0	1	-5	0.09	20	Travel	-0.00283568164508759	0	0	0	7
31	391		31916	10	Travel_10	31	0	0.53	305.95	0.42	306.37	1.361	0.082	0	9.05	10	315.11	1.844	0.0082	0.00616431835491241	0	2	-4	0.09	30	Travel	-0.00203568164508759	0	1	1	8
32	391		31916	10	Travel_10	32	0	1.42	316.85	0.39	317.24	1.229	0.074	0	8.19	10	325.11	1.918	0.0074	0.00616431835491241	0	3	-3	0.09	40	Travel	-0.00123568164508759	0	2	2	9
33	391		31916	10	Travel_10	33	0	1.13	326.57	0.32	326.89	1.096	0.066	0	8.55	10	335.11	1.984	0.0066	0.00616431835491241	0	4	-2	0.09	50	Travel	-0.000435681645087586	0	3	3	10
34	391		31916	10	Travel_10	34	0	0.7	336.15	0.35	336.5	0.963	0.058	0	8.95	10	345.11	2.042	0.0058	0.00616431835491241	0	5	-1	0.09	60	Travel	0.000364318354912414	1	4	4	11
35	391		31916	10	Travel_10	35	1	0.31	345.77	0	0	0	0.05	10	0	10.31	355.42	2.042	0.005	0.00616431835491241	0	6	0	0.09	60.31	Travel	0.00616431835491241	0	5	5	12
36	391		31916	10	Travel_10	36	0	1.42	357.2	0.25	357.45	1.992	0.12	0	8.33	10	365.42	2.162	0.012	0.00616431835491241	0	1	-11	0.12	20	Travel	-0.00583568164508759	0	0	0	18
37	391		31916	10	Travel_10	37	0	0.15	365.94	0.36	366.3	1.859	0.112	0	9.49	10	375.42	2.274	0.0112	0.00616431835491241	0	2	-10	0.12	30	Travel	-0.00503568164508759	0	1	1	19
38	391		31916	10	Travel_10	38	0	0.08	375.88	0.38	376.26	1.727	0.104	0	9.54	10	385.42	2.378	0.0104	0.00616431835491241	0	3	-9	0.12	40	Travel	-0.00423568164508759	0	2	2	20
39	391		31916	10	Travel_10	39	0	0.77	386.58	0.47	387.05	1.594	0.096	0	8.76	10	395.42	2.474	0.0096	0.00616431835491241	0	4	-8	0.12	50	Travel	-0.00343568164508759	0	3	3	21
40	391		31916	10	Travel_10	40	0	1.25	397.07	0.24	397.31	1.461	0.088	0	8.51	10	405.42	2.562	0.0088	0.00616431835491241	0	5	-7	0.12	60	Travel	-0.00263568164508759	0	4	4	22
41	391		31916	10	Travel_10	41	0	2.5	408.33	0.37	408.7	1.328	0.08	0	7.13	10	415.42	2.642	0.008	0.00616431835491241	0	6	-6	0.12	70	Travel	-0.00183568164508759	0	5	5	23
42	391		31916	10	Travel_10	42	0	0.79	416.63	0.2	416.83	1.195	0.072	0	9.01	10	425.42	2.714	0.0072	0.00616431835491241	0	7	-5	0.12	80	Travel	-0.00103568164508759	0	6	6	24
43	391		31916	10	Travel_10	43	0	0.78	426.63	0.2	426.83	1.063	0.064	0	9.02	10	435.42	2.778	0.0064	0.00616431835491241	0	8	-4	0.12	90	Travel	-0.000235681645087586	0	7	7	25
44	391		31916	10	Travel_10	44	0	1.06	436.92	0.37	437.29	0.93	0.056	0	8.57	10	445.42	2.834	0.0056	0.00616431835491241	0	9	-3	0.12	100	Travel	0.000564318354912414	0	8	8	26
45	391		31916	10	Travel_10	45	0	0.57	446.44	0.25	446.69	0.797	0.048	0	9.18	10	455.42	2.882	0.0048	0.00616431835491241	0	10	-2	0.12	110	Travel	0.00136431835491241	0	9	9	27
46	391		31916	10	Travel_10	46	0	0.6	456.48	0.27	456.75	0.664	0.04	0	9.13	10	465.42	2.922	0.004	0.00616431835491241	0	11	-1	0.12	120	Travel	0.00216431835491241	1	10	10	28
47	391		31916	10	Travel_10	47	1	0.38	466.27	0	0	0	0.032	10	0	10.38	475.8	2.922	0.0032	0.00616431835491241	0	12	0	0.12	120.38	Travel	0.00616431835491241	0	11	11	29
48	391		31916	10	Travel_10	48	0	0.23	476.51	0.53	477.04	0.996	0.06	0	9.24	10	485.8	2.982	0.006	0.00616431835491241	0	1	-4	0.06	20	Travel	0.000164318354912414	0	0	0	0
49	391		31916	10	Travel_10	49	0	0.09	486.38	0.5	486.88	0.863	0.052	0	9.41	10	495.8	3.034	0.0052	0.00616431835491241	0	2	-3	0.06	30	Travel	0.000964318354912414	0	1	1	1
50	391		31916	10	Travel_10	50	0	0.94	497.24	0.36	497.6	0.73	0.044	0	8.7	10	505.8	3.078	0.0044	0.00616431835491241	0	3	-2	0.06	40	Travel	0.00176431835491241	0	2	2	2
51	391		31916	10	Travel_10	51	0	0.56	506.87	0.32	507.19	0.598	0.036	0	9.12	10	515.8	3.114	0.0036	0.00616431835491241	0	4	-1	0.06	50	Travel	0.00256431835491241	1	3	3	3
52	391		31916	10	Travel_10	52	1	0.36	516.68	0	0	0	0.028	10	0	10.36	526.16	3.114	0.0028	0.00616431835491241	0	5	0	0.06	50.36	Travel	0.00616431835491241	0	4	4	4
53	391		31916	10	Travel_10	53	0	1.61	528.3	0.33	528.63	1.494	0.09	0	8.06	10	536.16	3.204	0.009	0.00616431835491241	0	1	-8	0.09	20	Travel	-0.00283568164508759	0	0	0	7
54	391		31916	10	Travel_10	54	0	0.81	537.51	0.32	537.83	1.361	0.082	0	8.87	10	546.16	3.286	0.0082	0.00616431835491241	0	2	-7	0.09	30	Travel	-0.00203568164508759	0	1	1	8
55	391		31916	10	Travel_10	55	0	0.74	547.45	0.36	547.81	1.229	0.074	0	8.9	10	556.16	3.36	0.0074	0.00616431835491241	0	3	-6	0.09	40	Travel	-0.00123568164508759	0	2	2	9
56	391		31916	10	Travel_10	56	0	0.37	557.09	0.36	557.45	1.096	0.066	0	9.27	10	566.16	3.426	0.0066	0.00616431835491241	0	4	-5	0.09	50	Travel	-0.000435681645087586	0	3	3	10
57	391		31916	10	Travel_10	57	0	0.72	567.45	0.35	567.8	0.963	0.058	0	8.93	10	576.16	3.484	0.0058	0.00616431835491241	0	5	-4	0.09	60	Travel	0.000364318354912414	0	4	4	11
58	391		31916	10	Travel_10	58	0	0.56	577.3	0.3	577.6	0.83	0.05	0	9.14	10	586.16	3.534	0.005	0.00616431835491241	0	6	-3	0.09	70	Travel	0.00116431835491241	0	5	5	12
59	391		31916	10	Travel_10	59	0	0.81	587.56	0.32	587.88	0.697	0.042	0	8.87	10	596.16	3.576	0.0042	0.00616431835491241	0	7	-2	0.09	80	Travel	0.00196431835491241	0	6	6	13
60	391		31916	10	Travel_10	60	0	1.27	598.03	0.35	598.38	0.564	0.034	0	8.38	10	606.16	3.61	0.0034	0.00616431835491241	0	8	-1	0.09	90	Travel	0.00276431835491241	1	7	7	14
61	391		31916	10	Travel_10	61	1	0.95	607.72	0	0	0	0.026	10	0	10.95	617.11	3.61	0.0026	0.00616431835491241	0	9	0	0.09	90.95	Travel	0.00616431835491241	0	8	8	15
62	391		31916	10	Travel_10	62	0	0.11	617.84	0.69	618.53	1.992	0.12	0	9.2	10	627.11	3.73	0.012	0.00616431835491241	0	1	-12	0.12	20	Travel	-0.00583568164508759	0	0	0	18
63	391		31916	10	Travel_10	63	0	0.17	627.91	0.36	628.27	1.859	0.112	0	9.47	10	637.11	3.842	0.0112	0.00616431835491241	0	2	-11	0.12	30	Travel	-0.00503568164508759	0	1	1	19
64	391		31916	10	Travel_10	64	0	0.36	638.11	0.61	638.72	1.727	0.104	0	9.03	10	647.11	3.946	0.0104	0.00616431835491241	0	3	-10	0.12	40	Travel	-0.00423568164508759	0	2	2	20
65	391		31916	10	Travel_10	65	0	0.69	648.45	0.42	648.87	1.594	0.096	0	8.89	10	657.11	4.042	0.0096	0.00616431835491241	0	4	-9	0.12	50	Travel	-0.00343568164508759	0	3	3	21
66	391		31916	10	Travel_10	66	0	0.19	657.96	0.4	658.36	1.461	0.088	0	9.41	10	667.11	4.13	0.0088	0.00616431835491241	0	5	-8	0.12	60	Travel	-0.00263568164508759	0	4	4	22
67	391		31916	10	Travel_10	67	0	0.14	667.92	0.41	668.33	1.328	0.08	0	9.45	10	677.11	4.21	0.008	0.00616431835491241	0	6	-7	0.12	70	Travel	-0.00183568164508759	0	5	5	23
68	391		31916	10	Travel_10	68	0	0.76	678.55	0.38	678.93	1.195	0.072	0	8.86	10	687.11	4.282	0.0072	0.00616431835491241	0	7	-6	0.12	80	Travel	-0.00103568164508759	0	6	6	24
69	391		31916	10	Travel_10	69	0	0.53	688.33	0.49	688.82	1.063	0.064	0	8.98	10	697.11	4.346	0.0064	0.00616431835491241	0	8	-5	0.12	90	Travel	-0.000235681645087586	0	7	7	25
70	391		31916	10	Travel_10	70	0	0.42	698.23	0.37	698.6	0.93	0.056	0	9.21	10	707.11	4.402	0.0056	0.00616431835491241	0	9	-4	0.12	100	Travel	0.000564318354912414	0	8	8	26
71	391		31916	10	Travel_10	71	0	0.4	708.22	0.38	708.6	0.797	0.048	0	9.22	10	717.11	4.45	0.0048	0.00616431835491241	0	10	-3	0.12	110	Travel	0.00136431835491241	0	9	9	27
72	391		31916	10	Travel_10	72	0	0.54	718.37	0.32	718.69	0.664	0.04	0	9.14	10	727.11	4.49	0.004	0.00616431835491241	0	11	-2	0.12	120	Travel	0.00216431835491241	0	10	10	28
73	391		31916	10	Travel_10	73	0	0.85	728.69	0.32	729.01	0.531	0.032	0	8.83	10	737.11	4.522	0.0032	0.00616431835491241	0	12	-1	0.12	130	Travel	0.00296431835491241	1	11	11	29
74	391		31916	10	Travel_10	74	1	0.85	738.7	0	0	0	0.024	10	0	10.85	747.96	4.522	0.0024	0.00616431835491241	0	13	0	0.12	130.85	Travel	0.00616431835491241	0	12	12	30
76	391		31916	10	Travel_10	76	0	5.33	764.05	0.32	764.37	1.992	0.12	0	4.35	10	767.96	4.642	0.012	0.00616431835491241	0	1	-13	0.12	30	Travel	-0.00583568164508759	0	0	0	18
77	391		31916	10	Travel_10	77	0	1.06	769.79	0.36	770.15	1.859	0.112	0	8.58	10	777.96	4.754	0.0112	0.00616431835491241	0	2	-12	0.12	40	Travel	-0.00503568164508759	0	1	1	19
78	391		31916	10	Travel_10	78	0	0.39	779.13	0.33	779.46	1.727	0.104	0	9.28	10	787.96	4.858	0.0104	0.00616431835491241	0	3	-11	0.12	50	Travel	-0.00423568164508759	0	2	2	20
79	391		31916	10	Travel_10	79	0	0.06	788.81	0.39	789.2	1.594	0.096	0	9.55	10	797.96	4.954	0.0096	0.00616431835491241	0	4	-10	0.12	60	Travel	-0.00343568164508759	0	3	3	21
80	391		31916	10	Travel_10	80	0	0.02	798.78	0.46	799.24	1.461	0.088	0	9.52	10	807.96	5.042	0.0088	0.00616431835491241	0	5	-9	0.12	70	Travel	-0.00263568164508759	0	4	4	22
81	391		31916	10	Travel_10	81	0	1.06	809.83	0.21	810.04	1.328	0.08	0	8.73	10	817.96	5.122	0.008	0.00616431835491241	0	6	-8	0.12	80	Travel	-0.00183568164508759	0	5	5	23
82	391		31916	10	Travel_10	82	0	1.04	819.82	0.27	820.09	1.195	0.072	0	8.69	10	827.96	5.194	0.0072	0.00616431835491241	0	7	-7	0.12	90	Travel	-0.00103568164508759	0	6	6	24
83	391		31916	10	Travel_10	83	0	0.51	829.3	0.31	829.61	1.063	0.064	0	9.18	10	837.96	5.258	0.0064	0.00616431835491241	0	8	-6	0.12	100	Travel	-0.000235681645087586	0	7	7	25
84	391		31916	10	Travel_10	84	0	0.53	839.33	0.3	839.63	0.93	0.056	0	9.17	10	847.96	5.314	0.0056	0.00616431835491241	0	9	-5	0.12	110	Travel	0.000564318354912414	0	8	8	26
85	391		31916	10	Travel_10	85	0	0.72	849.53	0.28	849.81	0.797	0.048	0	9	10	857.96	5.362	0.0048	0.00616431835491241	0	10	-4	0.12	120	Travel	0.00136431835491241	0	9	9	27
86	391		31916	10	Travel_10	86	0	2.36	861.18	0.23	861.41	0.664	0.04	0	7.41	10	867.96	5.402	0.004	0.00616431835491241	0	11	-3	0.12	130	Travel	0.00216431835491241	0	10	10	28
87	391		31916	10	Travel_10	87	0	0.5	869.33	0.26	869.59	0.531	0.032	0	9.24	10	877.96	5.434	0.0032	0.00616431835491241	0	12	-2	0.12	140	Travel	0.00296431835491241	0	11	11	29
88	391		31916	10	Travel_10	88	0	2.06	880.9	0.3	881.2	0.398	0.024	0	7.64	10	887.96	5.458	0.0024	0.00616431835491241	0	13	-1	0.12	150	Travel	0.00376431835491241	1	12	12	30
89	391		31916	10	Travel_10	89	1	0.14	888.99	0	0	0	0.016	10	0	10.14	898.1	5.458	0.0016	0.00616431835491241	0	14	0	0.12	150.14	Travel	0.00616431835491241	0	13	13	31
90	391		31916	10	Travel_10	90	0	0.15	899.15	0.53	899.68	1.494	0.09	0	9.32	10	908.1	5.548	0.009	0.00616431835491241	0	1	-7	0.09	20	Travel	-0.00283568164508759	0	0	0	7
91	391		31916	10	Travel_10	91	0	0.09	909.1	0.48	909.58	1.361	0.082	0	9.43	10	918.1	5.63	0.0082	0.00616431835491241	0	2	-6	0.09	30	Travel	-0.00203568164508759	0	1	1	8
92	391		31916	10	Travel_10	92	0	0.91	919.93	0.46	920.39	1.229	0.074	0	8.63	10	928.1	5.704	0.0074	0.00616431835491241	0	3	-5	0.09	40	Travel	-0.00123568164508759	0	2	2	9
93	391		31916	10	Travel_10	93	0	0.07	929.1	0.33	929.43	1.096	0.066	0	9.6	10	938.1	5.77	0.0066	0.00616431835491241	0	4	-4	0.09	50	Travel	-0.000435681645087586	0	3	3	10
94	391		31916	10	Travel_10	94	0	0.63	939.67	0.35	940.02	0.963	0.058	0	9.02	10	948.1	5.828	0.0058	0.00616431835491241	0	5	-3	0.09	60	Travel	0.000364318354912414	0	4	4	11
95	391		31916	10	Travel_10	95	0	0.61	949.66	0.4	950.06	0.83	0.05	0	8.99	10	958.1	5.878	0.005	0.00616431835491241	0	6	-2	0.09	70	Travel	0.00116431835491241	0	5	5	12
96	391		31916	10	Travel_10	96	0	1	960.06	0.25	960.31	0.697	0.042	0	8.75	10	968.1	5.92	0.0042	0.00616431835491241	0	7	-1	0.09	80	Travel	0.00196431835491241	1	6	6	13
97	391		31916	10	Travel_10	97	1	0.55	969.62	0	0	0	0.034	10	0	10.55	978.65	5.92	0.0034	0.00616431835491241	0	8	0	0.09	80.55	Travel	0.00616431835491241	0	7	7	14
98	391		31916	10	Travel_10	98	0	0.16	979.79	0.39	980.18	0.996	0.06	0	9.45	10	988.65	5.98	0.006	0.00616431835491241	0	1	-4	0.06	20	Travel	0.000164318354912414	0	0	0	0
99	391		31916	10	Travel_10	99	0	0.75	990.39	0.33	990.72	0.863	0.052	0	8.92	10	998.65	6.032	0.0052	0.00616431835491241	0	2	-3	0.06	30	Travel	0.000964318354912414	0	1	1	1
100	391		31916	10	Travel_10	100	0	1.61	1001.26	0.4	1001.66	0.73	0.044	0	7.99	10	1008.65	6.076	0.0044	0.00616431835491241	0	3	-2	0.06	40	Travel	0.00176431835491241	0	2	2	2
101	391		31916	10	Travel_10	101	0	0.69	1010.35	0.32	1010.67	0.598	0.036	0	8.99	10	1018.65	6.112	0.0036	0.00616431835491241	0	4	-1	0.06	50	Travel	0.00256431835491241	1	3	3	3
102	391		31916	10	Travel_10	102	1	0.42	1020.09	0	0	0	0.028	10	0	10.42	1029.07	6.112	0.0028	0.00616431835491241	0	5	0	0.06	50.42	Travel	0.00616431835491241	0	4	4	4
103	391		31916	10	Travel_10	103	0	0.15	1030.25	0.58	1030.83	1.992	0.12	0	9.27	10	1039.07	6.232	0.012	0.00616431835491241	0	1	-12	0.12	20	Travel	-0.00583568164508759	0	0	0	18
104	391		31916	10	Travel_10	104	0	0.07	1040.18	0.51	1040.69	1.859	0.112	0	9.42	10	1049.07	6.344	0.0112	0.00616431835491241	0	2	-11	0.12	30	Travel	-0.00503568164508759	0	1	1	19
105	391		31916	10	Travel_10	105	0	0.18	1050.3	0.35	1050.65	1.727	0.104	0	9.47	10	1059.07	6.448	0.0104	0.00616431835491241	0	3	-10	0.12	40	Travel	-0.00423568164508759	0	2	2	20
106	391		31916	10	Travel_10	106	0	1.01	1061.14	0.32	1061.46	1.594	0.096	0	8.67	10	1069.07	6.544	0.0096	0.00616431835491241	0	4	-9	0.12	50	Travel	-0.00343568164508759	0	3	3	21
107	391		31916	10	Travel_10	107	0	0.46	1070.6	0.51	1071.11	1.461	0.088	0	9.03	10	1079.07	6.632	0.0088	0.00616431835491241	0	5	-8	0.12	60	Travel	-0.00263568164508759	0	4	4	22
108	391		31916	10	Travel_10	108	0	0.74	1080.89	0.3	1081.19	1.328	0.08	0	8.96	10	1089.07	6.712	0.008	0.00616431835491241	0	6	-7	0.12	70	Travel	-0.00183568164508759	0	5	5	23
109	391		31916	10	Travel_10	109	0	0.63	1090.79	0.36	1091.15	1.195	0.072	0	9.01	10	1099.07	6.784	0.0072	0.00616431835491241	0	7	-6	0.12	80	Travel	-0.00103568164508759	0	6	6	24
110	391		31916	10	Travel_10	110	0	1.95	1102.12	0.38	1102.5	1.063	0.064	0	7.67	10	1109.07	6.848	0.0064	0.00616431835491241	0	8	-5	0.12	90	Travel	-0.000235681645087586	0	7	7	25
111	391		31916	10	Travel_10	111	0	0.34	1110.52	0.36	1110.88	0.93	0.056	0	9.3	10	1119.07	6.904	0.0056	0.00616431835491241	0	9	-4	0.12	100	Travel	0.000564318354912414	0	8	8	26
112	391		31916	10	Travel_10	112	0	0.09	1120.28	0.41	1120.69	0.797	0.048	0	9.5	10	1129.07	6.952	0.0048	0.00616431835491241	0	10	-3	0.12	110	Travel	0.00136431835491241	0	9	9	27
113	391		31916	10	Travel_10	113	0	0.11	1130.31	0.49	1130.8	0.664	0.04	0	9.4	10	1139.07	6.992	0.004	0.00616431835491241	0	11	-2	0.12	120	Travel	0.00216431835491241	0	10	10	28
114	391		31916	10	Travel_10	114	0	1.82	1142.03	0.37	1142.4	0.531	0.032	0	7.81	10	1149.07	7.024	0.0032	0.00616431835491241	0	12	-1	0.12	130	Travel	0.00296431835491241	1	11	11	29
115	391		31916	10	Travel_10	115	1	6.33	1156.55	0	0	0	0.024	10	0	16.33	1165.4	7.024	0.0024	0.00616431835491241	0	13	0	0.12	136.33	Travel	0.00616431835491241	0	12	12	30
116	391		31916	10	Travel_10	116	0	2.53	1169.09	0.34	1169.43	0.996	0.06	0	7.13	10	1175.4	7.084	0.006	0.00616431835491241	0	1	-4	0.06	20	Travel	0.000164318354912414	0	0	0	0
117	391		31916	10	Travel_10	117	0	0.72	1177.29	0.33	1177.62	0.863	0.052	0	8.95	10	1185.4	7.136	0.0052	0.00616431835491241	0	2	-3	0.06	30	Travel	0.000964318354912414	0	1	1	1
118	391		31916	10	Travel_10	118	0	0.44	1187.02	0.34	1187.36	0.73	0.044	0	9.22	10	1195.4	7.18	0.0044	0.00616431835491241	0	3	-2	0.06	40	Travel	0.00176431835491241	0	2	2	2
119	391		31916	10	Travel_10	119	0	1.21	1197.8	0.52	1198.32	0.598	0.036	0	8.27	10	1205.4	7.216	0.0036	0.00616431835491241	0	4	-1	0.06	50	Travel	0.00256431835491241	1	3	3	3
120	391		31916	10	Travel_10	120	1	0.12	1206.72	0	0	0	0.028	10	0	10.12	1215.52	7.216	0.0028	0.00616431835491241	0	5	0	0.06	50.12	Travel	0.00616431835491241	0	4	4	4
121	391		31916	10	Travel_10	121	0	0.1	1216.83	0.73	1217.56	1.494	0.09	0	9.17	10	1225.52	7.306	0.009	0.00616431835491241	0	1	-5	0.09	20	Travel	-0.00283568164508759	0	0	0	7
122	391		31916	10	Travel_10	122	0	0.85	1227.59	0.33	1227.92	1.361	0.082	0	8.82	10	1235.52	7.388	0.0082	0.00616431835491241	0	2	-4	0.09	30	Travel	-0.00203568164508759	0	1	1	8
123	391		31916	10	Travel_10	123	0	1.23	1237.98	0.47	1238.45	1.229	0.074	0	8.3	10	1245.52	7.462	0.0074	0.00616431835491241	0	3	-3	0.09	40	Travel	-0.00123568164508759	0	2	2	9
124	391		31916	10	Travel_10	124	0	1.37	1248.13	0.32	1248.45	1.096	0.066	0	8.31	10	1255.52	7.528	0.0066	0.00616431835491241	0	4	-2	0.09	50	Travel	-0.000435681645087586	0	3	3	10
125	391		31916	10	Travel_10	125	0	0.54	1257.31	0.37	1257.68	0.963	0.058	0	9.09	10	1265.52	7.586	0.0058	0.00616431835491241	0	5	-1	0.09	60	Travel	0.000364318354912414	1	4	4	11
126	391		31916	10	Travel_10	126	1	0.22	1267	0	0	0	0.05	10	0	10.22	1275.74	7.586	0.005	0.00616431835491241	0	6	0	0.09	60.22	Travel	0.00616431835491241	0	5	5	12
127	391		31916	10	Travel_10	127	0	1.02	1278.03	0.28	1278.31	1.992	0.12	0	8.7	10	1285.74	7.706	0.012	0.00616431835491241	0	1	-10	0.12	20	Travel	-0.00583568164508759	0	0	0	18
128	391		31916	10	Travel_10	128	0	0.34	1287.36	0.31	1287.67	1.859	0.112	0	9.35	10	1295.74	7.818	0.0112	0.00616431835491241	0	2	-9	0.12	30	Travel	-0.00503568164508759	0	1	1	19
129	391		31916	10	Travel_10	129	0	0.51	1297.54	0.4	1297.94	1.727	0.104	0	9.09	10	1305.74	7.922	0.0104	0.00616431835491241	0	3	-8	0.12	40	Travel	-0.00423568164508759	0	2	2	20
130	391		31916	10	Travel_10	130	0	0.37	1307.41	0.31	1307.72	1.594	0.096	0	9.32	10	1315.74	8.018	0.0096	0.00616431835491241	0	4	-7	0.12	50	Travel	-0.00343568164508759	0	3	3	21
131	391		31916	10	Travel_10	131	0	0.62	1317.67	0.27	1317.94	1.461	0.088	0	9.11	10	1325.74	8.106	0.0088	0.00616431835491241	0	5	-6	0.12	60	Travel	-0.00263568164508759	0	4	4	22
132	391		31916	10	Travel_10	132	0	0.08	1327.14	0.45	1327.59	1.328	0.08	0	9.47	10	1335.74	8.186	0.008	0.00616431835491241	0	6	-5	0.12	70	Travel	-0.00183568164508759	0	5	5	23
133	391		31916	10	Travel_10	133	0	1.44	1338.51	0.38	1338.89	1.195	0.072	0	8.18	10	1345.74	8.258	0.0072	0.00616431835491241	0	7	-4	0.12	80	Travel	-0.00103568164508759	0	6	6	24
134	391		31916	10	Travel_10	134	0	0.02	1347.1	0.55	1347.65	1.063	0.064	0	9.43	10	1355.74	8.322	0.0064	0.00616431835491241	0	8	-3	0.12	90	Travel	-0.000235681645087586	0	7	7	25
135	391		31916	10	Travel_10	135	0	0.54	1357.63	0.39	1358.02	0.93	0.056	0	9.07	10	1365.74	8.378	0.0056	0.00616431835491241	0	9	-2	0.12	100	Travel	0.000564318354912414	0	8	8	26
136	391		31916	10	Travel_10	136	0	1.19	1368.29	0.27	1368.56	0.797	0.048	0	8.54	10	1375.74	8.426	0.0048	0.00616431835491241	0	10	-1	0.12	110	Travel	0.00136431835491241	1	9	9	27
137	391		31916	10	Travel_10	137	1	1.52	1378.63	0	0	0	0.04	10	0	11.52	1387.26	8.426	0.004	0.00616431835491241	0	11	0	0.12	111.52	Travel	0.00616431835491241	0	10	10	28
138	391		31916	10	Travel_10	138	0	0.26	1388.9	0.53	1389.43	0.996	0.06	0	9.21	10	1397.26	8.486	0.006	0.00616431835491241	0	1	-2	0.06	20	Travel	0.000164318354912414	0	0	0	0
139	391		31916	10	Travel_10	139	0	0.36	1399.01	0.38	1399.39	0.863	0.052	0	9.26	10	1407.26	8.538	0.0052	0.00616431835491241	0	2	-1	0.06	30	Travel	0.000964318354912414	1	1	1	1
141	391		31916	10	Travel_10	141	1	0.4	1419.07	0	0	0	0.044	10	0	10.4	1427.66	8.538	0.0044	0.00616431835491241	0	3	0	0.06	40.4	Travel	0.00616431835491241	0	2	2	2
142	391		31916	10	Travel_10	142	0	2.66	1431.74	0.26	1432	1.494	0.09	0	7.08	10	1437.66	8.628	0.009	0.00616431835491241	0	1	-4	0.09	20	Travel	-0.00283568164508759	0	0	0	7
143	391		31916	10	Travel_10	143	0	0.28	1439.37	0.32	1439.69	1.361	0.082	0	9.4	10	1447.66	8.71	0.0082	0.00616431835491241	0	2	-3	0.09	30	Travel	-0.00203568164508759	0	1	1	8
144	391		31916	10	Travel_10	144	0	0.57	1449.67	0.44	1450.11	1.229	0.074	0	8.99	10	1457.66	8.784	0.0074	0.00616431835491241	0	3	-2	0.09	40	Travel	-0.00123568164508759	0	2	2	9
145	391		31916	10	Travel_10	145	0	0.83	1459.94	0.21	1460.15	1.096	0.066	0	8.96	10	1467.66	8.85	0.0066	0.00616431835491241	0	4	-1	0.09	50	Travel	-0.000435681645087586	1	3	3	10
146	391		31916	10	Travel_10	146	1	0.22	1469.34	0	0	0	0.058	10	0	10.22	1477.88	8.85	0.0058	0.00616431835491241	0	5	0	0.09	50.22	Travel	0.00616431835491241	0	4	4	11
147	391		31916	10	Travel_10	147	0	0.19	1479.54	0.49	1480.03	1.992	0.12	0	9.32	10	1487.88	8.97	0.012	0.00616431835491241	0	1	-7	0.12	20	Travel	-0.00583568164508759	0	0	0	18
148	391		31916	10	Travel_10	148	0	0.29	1489.65	0.43	1490.08	1.859	0.112	0	9.28	10	1497.88	9.082	0.0112	0.00616431835491241	0	2	-6	0.12	30	Travel	-0.00503568164508759	0	1	1	19
149	391		31916	10	Travel_10	149	0	0.8	1500.17	0.39	1500.56	1.727	0.104	0	8.81	10	1507.88	9.186	0.0104	0.00616431835491241	0	3	-5	0.12	40	Travel	-0.00423568164508759	0	2	2	20
150	391		31916	10	Travel_10	150	0	0.23	1509.61	0.39	1510	1.594	0.096	0	9.38	10	1517.88	9.282	0.0096	0.00616431835491241	0	4	-4	0.12	50	Travel	-0.00343568164508759	0	3	3	21
151	391		31916	10	Travel_10	151	0	0.41	1519.8	0.46	1520.26	1.461	0.088	0	9.13	10	1527.88	9.37	0.0088	0.00616431835491241	0	5	-3	0.12	60	Travel	-0.00263568164508759	0	4	4	22
152	391		31916	10	Travel_10	152	0	0.46	1529.86	0.37	1530.23	1.328	0.08	0	9.17	10	1537.88	9.45	0.008	0.00616431835491241	0	6	-2	0.12	70	Travel	-0.00183568164508759	0	5	5	23
153	391		31916	10	Travel_10	153	0	0.85	1540.26	0.3	1540.56	1.195	0.072	0	8.85	10	1547.88	9.522	0.0072	0.00616431835491241	0	7	-1	0.12	80	Travel	-0.00103568164508759	1	6	6	24
154	391		31916	10	Travel_10	154	1	0.22	1549.64	0	0	0	0.064	10	0	10.22	1558.1	9.522	0.0064	0.00616431835491241	0	8	0	0.12	80.22	Travel	0.00616431835491241	0	7	7	25
155	391		31916	10	Travel_10	155	0	2.15	1561.8	0.26	1562.06	0.996	0.06	0	7.59	10	1568.1	9.582	0.006	0.00616431835491241	0	1	-2	0.06	20	Travel	0.000164318354912414	0	0	0	0
156	391		31916	10	Travel_10	156	0	0.6	1570.26	0.4	1570.66	0.863	0.052	0	9	10	1578.1	9.634	0.0052	0.00616431835491241	0	2	-1	0.06	30	Travel	0.000964318354912414	1	1	1	1
157	391		31916	10	Travel_10	157	1	0.16	1579.83	0	0	0	0.044	10	0	10.16	1588.26	9.634	0.0044	0.00616431835491241	0	3	0	0.06	30.16	Travel	0.00616431835491241	0	2	2	2
158	391		31916	10	Travel_10	158	0	0.18	1590.02	0.53	1590.55	1.494	0.09	0	9.29	10	1598.26	9.724	0.009	0.00616431835491241	0	1	-4	0.09	20	Travel	-0.00283568164508759	0	0	0	7
159	391		31916	10	Travel_10	159	0	0.47	1600.32	0.32	1600.64	1.361	0.082	0	9.21	10	1608.26	9.806	0.0082	0.00616431835491241	0	2	-3	0.09	30	Travel	-0.00203568164508759	0	1	1	8
160	391		31916	10	Travel_10	160	0	0.83	1610.69	0.3	1610.99	1.229	0.074	0	8.87	10	1618.26	9.88	0.0074	0.00616431835491241	0	3	-2	0.09	40	Travel	-0.00123568164508759	0	2	2	9
161	391		31916	10	Travel_10	161	0	0.14	1620.01	0.36	1620.37	1.096	0.066	0	9.5	10	1628.26	9.946	0.0066	0.00616431835491241	0	4	-1	0.09	50	Travel	-0.000435681645087586	1	3	3	10
162	391		31916	10	Travel_10	162	1	1.06	1630.94	0	0	0	0.058	10	0	11.06	1639.32	9.946	0.0058	0.00616431835491241	0	5	0	0.09	51.06	Travel	0.00616431835491241	0	4	4	11
175	391		31916	10	Travel_10	175	0	1.2	1763.06	0.34	1763.4	1.992	0.12	0	8.46	10	1779.32	10.562	0.012	0.00616431835491241	0	1	-6	0.12	20	Travel	-0.00583568164508759	0	0	0	18
176	391		31916	10	Travel_10	176	0	1.04	1772.91	0.4	1773.31	1.859	0.112	0	8.56	10	1789.32	10.674	0.0112	0.00616431835491241	0	2	-5	0.12	30	Travel	-0.00503568164508759	0	1	1	19
177	391		31916	10	Travel_10	177	0	0.55	1782.43	0.41	1782.84	1.727	0.104	0	9.04	10	1799.32	10.778	0.0104	0.00616431835491241	0	3	-4	0.12	40	Travel	-0.00423568164508759	0	2	2	20
178	391		31916	10	Travel_10	178	0	0.99	1792.88	0.39	1793.27	1.594	0.096	0	8.62	10	1809.32	10.874	0.0096	0.00616431835491241	0	4	-3	0.12	50	Travel	-0.00343568164508759	0	3	3	21
179	391		31916	10	Travel_10	179	0	0.1	1802	0.39	1802.39	1.461	0.088	0	9.51	10	1819.32	10.962	0.0088	0.00616431835491241	0	5	-2	0.12	60	Travel	-0.00263568164508759	0	4	4	22
180	391		31916	10	Travel_10	180	0	0.55	1812.46	0.38	1812.84	1.328	0.08	0	9.07	10	1829.32	11.042	0.008	0.00616431835491241	0	6	-1	0.12	70	Travel	-0.00183568164508759	1	5	5	23
181	391		31916	10	Travel_10	181	1	1.07	1822.99	0	0	0	0.072	10	0	11.07	1840.39	11.042	0.0072	0.00616431835491241	0	7	0	0.12	71.07	Travel	0.00616431835491241	0	6	6	24
182	391		31916	10	Travel_10	182	0	1.32	1834.32	0.31	1834.63	0.996	0.06	0	8.37	10	1850.39	11.102	0.006	0.00616431835491241	0	1	-2	0.06	20	Travel	0.000164318354912414	0	0	0	0
183	391		31916	10	Travel_10	183	0	0.11	1843.12	0.48	1843.6	0.863	0.052	0	9.41	10	1860.39	11.154	0.0052	0.00616431835491241	0	2	-1	0.06	30	Travel	0.000964318354912414	1	1	1	1
184	391		31916	10	Travel_10	184	1	0.17	1853.19	0	0	0	0.044	10	0	10.17	1870.56	11.154	0.0044	0.00616431835491241	0	3	0	0.06	30.17	Travel	0.00616431835491241	0	2	2	2
185	391		31916	10	Travel_10	185	0	1.22	1864.42	0.37	1864.79	1.992	0.12	0	8.41	10	1880.56	11.274	0.012	0.00616431835491241	0	1	-8	0.12	20	Travel	-0.00583568164508759	0	0	0	18
186	391		31916	10	Travel_10	186	0	0.11	1873.32	0.32	1873.64	1.859	0.112	0	9.57	10	1890.56	11.386	0.0112	0.00616431835491241	0	2	-7	0.12	30	Travel	-0.00503568164508759	0	1	1	19
187	391		31916	10	Travel_10	187	0	2.11	1885.33	0.35	1885.68	1.727	0.104	0	7.54	10	1900.56	11.49	0.0104	0.00616431835491241	0	3	-6	0.12	40	Travel	-0.00423568164508759	0	2	2	20
188	391		31916	10	Travel_10	188	0	1.01	1894.24	0.36	1894.6	1.594	0.096	0	8.63	10	1910.56	11.586	0.0096	0.00616431835491241	0	4	-5	0.12	50	Travel	-0.00343568164508759	0	3	3	21
189	391		31916	10	Travel_10	189	0	0.4	1903.64	0.34	1903.98	1.461	0.088	0	9.26	10	1920.56	11.674	0.0088	0.00616431835491241	0	5	-4	0.12	60	Travel	-0.00263568164508759	0	4	4	22
190	391		31916	10	Travel_10	190	0	0.31	1913.56	0.32	1913.88	1.328	0.08	0	9.37	10	1930.56	11.754	0.008	0.00616431835491241	0	6	-3	0.12	70	Travel	-0.00183568164508759	0	5	5	23
191	391		31916	10	Travel_10	191	0	0.36	1923.62	0.42	1924.04	1.195	0.072	0	9.22	10	1940.56	11.826	0.0072	0.00616431835491241	0	7	-2	0.12	80	Travel	-0.00103568164508759	0	6	6	24
192	391		31916	10	Travel_10	192	0	0.12	1933.39	0.52	1933.91	1.063	0.064	0	9.36	10	1950.56	11.89	0.0064	0.00616431835491241	0	8	-1	0.12	90	Travel	-0.000235681645087586	1	7	7	25
193	391		31916	10	Travel_10	193	1	0.28	1943.56	0	0	0	0.056	10	0	10.28	1960.84	11.89	0.0056	0.00616431835491241	0	9	0	0.12	90.28	Travel	0.00616431835491241	0	8	8	26
194	391		31916	10	Travel_10	194	0	0.78	1954.35	0.28	1954.63	1.494	0.09	0	8.94	10	1970.84	11.98	0.009	0.00616431835491241	0	1	-5	0.09	20	Travel	-0.00283568164508759	0	0	0	7
195	391		31916	10	Travel_10	195	0	0.73	1964.31	0.32	1964.63	1.361	0.082	0	8.95	10	1980.84	12.062	0.0082	0.00616431835491241	0	2	-4	0.09	30	Travel	-0.00203568164508759	0	1	1	8
196	391		31916	10	Travel_10	196	0	0.25	1973.84	0.3	1974.14	1.229	0.074	0	9.45	10	1990.84	12.136	0.0074	0.00616431835491241	0	3	-3	0.09	40	Travel	-0.00123568164508759	0	2	2	9
197	391		31916	10	Travel_10	197	0	0.43	1984.03	0.3	1984.33	1.096	0.066	0	9.27	10	2000.84	12.202	0.0066	0.00616431835491241	0	4	-2	0.09	50	Travel	-0.000435681645087586	0	3	3	10
198	391		31916	10	Travel_10	198	0	0.96	1994.57	0.39	1994.96	0.963	0.058	0	8.65	10	2010.84	12.26	0.0058	0.00616431835491241	0	5	-1	0.09	60	Travel	0.000364318354912414	1	4	4	11
199	391		31916	10	Travel_10	199	1	0.73	2004.35	0	0	0	0.05	10	0	10.73	2021.57	12.26	0.005	0.00616431835491241	0	6	0	0.09	60.73	Travel	0.00616431835491241	0	5	5	12
200	391		31916	10	Travel_10	200	0	0.23	2014.59	0.57	2015.16	0.996	0.06	0	9.2	10	2031.57	12.32	0.006	0.00616431835491241	0	1	-2	0.06	20	Travel	0.000164318354912414	0	0	0	0
201	391		31916	10	Travel_10	201	0	0.21	2024.58	0.33	2024.91	0.863	0.052	0	9.46	10	2041.57	12.372	0.0052	0.00616431835491241	0	2	-1	0.06	30	Travel	0.000964318354912414	1	1	1	1
202	391		31916	10	Travel_10	202	1	0.41	2034.79	0	0	0	0.044	10	0	10.41	2051.98	12.372	0.0044	0.00616431835491241	0	3	0	0.06	30.41	Travel	0.00616431835491241	0	2	2	2
203	391		31916	10	Travel_10	203	0	0.16	2044.96	0.39	2045.35	1.992	0.12	0	9.45	10	2061.98	12.492	0.012	0.00616431835491241	0	1	-11	0.12	20	Travel	-0.00583568164508759	0	0	0	18
204	391		31916	10	Travel_10	204	0	0.07	2054.88	0.33	2055.21	1.859	0.112	0	9.6	10	2071.98	12.604	0.0112	0.00616431835491241	0	2	-10	0.12	30	Travel	-0.00503568164508759	0	1	1	19
205	391		31916	10	Travel_10	205	0	0.99	2065.81	0.32	2066.13	1.727	0.104	0	8.69	10	2081.98	12.708	0.0104	0.00616431835491241	0	3	-9	0.12	40	Travel	-0.00423568164508759	0	2	2	20
206	391		31916	10	Travel_10	206	0	0.39	2075.22	0.33	2075.55	1.594	0.096	0	9.28	10	2091.98	12.804	0.0096	0.00616431835491241	0	4	-8	0.12	50	Travel	-0.00343568164508759	0	3	3	21
207	391		31916	10	Travel_10	207	0	0.73	2085.57	0.25	2085.82	1.461	0.088	0	9.02	10	2101.98	12.892	0.0088	0.00616431835491241	0	5	-7	0.12	60	Travel	-0.00263568164508759	0	4	4	22
208	391		31916	10	Travel_10	208	0	0.16	2095.01	0.51	2095.52	1.328	0.08	0	9.33	10	2111.98	12.972	0.008	0.00616431835491241	0	6	-6	0.12	70	Travel	-0.00183568164508759	0	5	5	23
209	391		31916	10	Travel_10	209	0	0.61	2105.47	0.31	2105.78	1.195	0.072	0	9.08	10	2121.98	13.044	0.0072	0.00616431835491241	0	7	-5	0.12	80	Travel	-0.00103568164508759	0	6	6	24
210	391		31916	10	Travel_10	210	0	1.04	2115.91	0.38	2116.29	1.063	0.064	0	8.58	10	2131.98	13.108	0.0064	0.00616431835491241	0	8	-4	0.12	90	Travel	-0.000235681645087586	0	7	7	25
211	391		31916	10	Travel_10	211	0	1.42	2126.3	0.34	2126.64	0.93	0.056	0	8.24	10	2141.98	13.164	0.0056	0.00616431835491241	0	9	-3	0.12	100	Travel	0.000564318354912414	0	8	8	26
212	391		31916	10	Travel_10	212	0	0.77	2135.66	0.31	2135.97	0.797	0.048	0	8.92	10	2151.98	13.212	0.0048	0.00616431835491241	0	10	-2	0.12	110	Travel	0.00136431835491241	0	9	9	27
213	391		31916	10	Travel_10	213	0	4.35	2149.25	0.2	2149.45	0.664	0.04	0	5.45	10	2161.98	13.252	0.004	0.00616431835491241	0	11	-1	0.12	120	Travel	0.00216431835491241	1	10	10	28
214	391		31916	10	Travel_10	214	1	0.98	2155.89	0	0	0	0.032	10	0	10.98	2172.96	13.252	0.0032	0.00616431835491241	0	12	0	0.12	120.98	Travel	0.00616431835491241	0	11	11	29
215	391		31916	10	Travel_10	215	0	0.18	2166.08	0.45	2166.53	0.996	0.06	0	9.37	10	2182.96	13.312	0.006	0.00616431835491241	0	1	-3	0.06	20	Travel	0.000164318354912414	0	0	0	0
216	391		31916	10	Travel_10	216	0	0.93	2176.84	0.57	2177.41	0.863	0.052	0	8.5	10	2192.96	13.364	0.0052	0.00616431835491241	0	2	-2	0.06	30	Travel	0.000964318354912414	0	1	1	1
217	391		31916	10	Travel_10	217	0	1.84	2187.76	0.38	2188.14	0.73	0.044	0	7.78	10	2202.96	13.408	0.0044	0.00616431835491241	0	3	-1	0.06	40	Travel	0.00176431835491241	1	2	2	2
218	391		31916	10	Travel_10	218	1	1.27	2197.2	0	0	0	0.036	10	0	11.27	2214.23	13.408	0.0036	0.00616431835491241	0	4	0	0.06	41.27	Travel	0.00616431835491241	0	3	3	3
219	391		31916	10	Travel_10	219	0	0.91	2208.12	0.19	2208.31	1.494	0.09	0	8.9	10	2224.23	13.498	0.009	0.00616431835491241	0	1	-6	0.09	20	Travel	-0.00283568164508759	0	0	0	7
220	391		31916	10	Travel_10	220	0	0.56	2217.78	0.34	2218.12	1.361	0.082	0	9.1	10	2234.23	13.58	0.0082	0.00616431835491241	0	2	-5	0.09	30	Travel	-0.00203568164508759	0	1	1	8
221	391		31916	10	Travel_10	221	0	0.23	2227.46	0.31	2227.77	1.229	0.074	0	9.46	10	2244.23	13.654	0.0074	0.00616431835491241	0	3	-4	0.09	40	Travel	-0.00123568164508759	0	2	2	9
222	391		31916	10	Travel_10	222	0	0.46	2237.7	0.37	2238.07	1.096	0.066	0	9.17	10	2254.23	13.72	0.0066	0.00616431835491241	0	4	-3	0.09	50	Travel	-0.000435681645087586	0	3	3	10
223	391		31916	10	Travel_10	223	0	1.02	2248.27	0.35	2248.62	0.963	0.058	0	8.63	10	2264.23	13.778	0.0058	0.00616431835491241	0	5	-2	0.09	60	Travel	0.000364318354912414	0	4	4	11
224	391		31916	10	Travel_10	224	0	0.33	2257.59	0.36	2257.95	0.83	0.05	0	9.31	10	2274.23	13.828	0.005	0.00616431835491241	0	6	-1	0.09	70	Travel	0.00116431835491241	1	5	5	12
225	391		31916	10	Travel_10	225	1	0.29	2267.56	0	0	0	0.042	10	0	10.29	2284.52	13.828	0.0042	0.00616431835491241	0	7	0	0.09	70.29	Travel	0.00616431835491241	0	6	6	13
226	391		31916	10	Travel_10	226	0	0.2	2277.77	0.52	2278.29	1.992	0.12	0	9.28	10	2294.52	13.948	0.012	0.00616431835491241	0	1	-11	0.12	20	Travel	-0.00583568164508759	0	0	0	18
227	391		31916	10	Travel_10	227	0	0.12	2287.7	0.72	2288.42	1.859	0.112	0	9.16	10	2304.52	14.06	0.0112	0.00616431835491241	0	2	-10	0.12	30	Travel	-0.00503568164508759	0	1	1	19
228	391		31916	10	Travel_10	228	0	0.02	2297.61	0.56	2298.17	1.727	0.104	0	9.42	10	2314.52	14.164	0.0104	0.00616431835491241	0	3	-9	0.12	40	Travel	-0.00423568164508759	0	2	2	20
229	391		31916	10	Travel_10	229	0	0.99	2308.59	0.4	2308.99	1.594	0.096	0	8.61	10	2324.52	14.26	0.0096	0.00616431835491241	0	4	-8	0.12	50	Travel	-0.00343568164508759	0	3	3	21
230	391		31916	10	Travel_10	230	0	0.43	2318.04	0.42	2318.46	1.461	0.088	0	9.15	10	2334.52	14.348	0.0088	0.00616431835491241	0	5	-7	0.12	60	Travel	-0.00263568164508759	0	4	4	22
231	391		31916	10	Travel_10	231	0	0.06	2327.68	0.51	2328.19	1.328	0.08	0	9.43	10	2344.52	14.428	0.008	0.00616431835491241	0	6	-6	0.12	70	Travel	-0.00183568164508759	0	5	5	23
232	391		31916	10	Travel_10	232	0	0.47	2338.1	0.47	2338.57	1.195	0.072	0	9.06	10	2354.52	14.5	0.0072	0.00616431835491241	0	7	-5	0.12	80	Travel	-0.00103568164508759	0	6	6	24
233	391		31916	10	Travel_10	233	0	0.87	2348.51	0.36	2348.87	1.063	0.064	0	8.77	10	2364.52	14.564	0.0064	0.00616431835491241	0	8	-4	0.12	90	Travel	-0.000235681645087586	0	7	7	25
234	391		31916	10	Travel_10	234	0	0.37	2358.02	0.4	2358.42	0.93	0.056	0	9.23	10	2374.52	14.62	0.0056	0.00616431835491241	0	9	-3	0.12	100	Travel	0.000564318354912414	0	8	8	26
235	391		31916	10	Travel_10	235	0	2.04	2369.7	0.33	2370.03	0.797	0.048	0	7.63	10	2384.52	14.668	0.0048	0.00616431835491241	0	10	-2	0.12	110	Travel	0.00136431835491241	0	9	9	27
236	391		31916	10	Travel_10	236	0	0.38	2378.05	0.3	2378.35	0.664	0.04	0	9.32	10	2394.52	14.708	0.004	0.00616431835491241	0	11	-1	0.12	120	Travel	0.00216431835491241	1	10	10	28
237	391		31916	10	Travel_10	237	1	1.16	2388.84	0	0	0	0.032	10	0	11.16	2405.68	14.708	0.0032	0.00616431835491241	0	12	0	0.12	121.16	Travel	0.00616431835491241	0	11	11	29
238	391		31916	10	Travel_10	238	0	1.06	2399.91	0.35	2400.26	0.996	0.06	0	8.59	10	2415.68	14.768	0.006	0.00616431835491241	0	1	-2	0.06	20	Travel	0.000164318354912414	0	0	0	0
239	391		31916	10	Travel_10	239	0	0.61	2409.47	0.35	2409.82	0.863	0.052	0	9.04	10	2425.68	14.82	0.0052	0.00616431835491241	0	2	-1	0.06	30	Travel	0.000964318354912414	1	1	1	1
240	391		31916	10	Travel_10	240	1	0.6	2419.47	0	0	0	0.044	10	0	10.6	2436.28	14.82	0.0044	0.00616431835491241	0	3	0	0.06	30.6	Travel	0.00616431835491241	0	2	2	2
241	391		31916	10	Travel_10	241	0	0.26	2429.74	0.57	2430.31	1.494	0.09	0	9.17	10	2446.28	14.91	0.009	0.00616431835491241	0	1	-7	0.09	20	Travel	-0.00283568164508759	0	0	0	7
242	391		31916	10	Travel_10	242	0	1.77	2441.26	0.69	2441.95	1.361	0.082	0	7.54	10	2456.28	14.992	0.0082	0.00616431835491241	0	2	-6	0.09	30	Travel	-0.00203568164508759	0	1	1	8
243	391		31916	10	Travel_10	243	0	0.96	2450.46	0.37	2450.83	1.229	0.074	0	8.67	10	2466.28	15.066	0.0074	0.00616431835491241	0	3	-5	0.09	40	Travel	-0.00123568164508759	0	2	2	9
244	391		31916	10	Travel_10	244	0	0.66	2460.17	0.4	2460.57	1.096	0.066	0	8.94	10	2476.28	15.132	0.0066	0.00616431835491241	0	4	-4	0.09	50	Travel	-0.000435681645087586	0	3	3	10
245	391		31916	10	Travel_10	245	0	0.86	2470.38	0.26	2470.64	0.963	0.058	0	8.88	10	2486.28	15.19	0.0058	0.00616431835491241	0	5	-3	0.09	60	Travel	0.000364318354912414	0	4	4	11
247	391		31916	10	Travel_10	247	0	2.75	2492.29	0.47	2492.76	0.83	0.05	0	6.78	10	2506.28	15.24	0.005	0.00616431835491241	0	6	-2	0.09	80	Travel	0.00116431835491241	0	5	5	12
249	391		31916	10	Travel_10	249	0	0.83	2510.39	0.36	2510.75	0.697	0.042	0	8.81	10	2526.28	15.282	0.0042	0.00616431835491241	0	7	-1	0.09	100	Travel	0.00196431835491241	1	6	6	13
250	391		31916	10	Travel_10	250	1	0.22	2519.79	0	0	0	0.034	10	0	10.22	2536.5	15.282	0.0034	0.00616431835491241	0	8	0	0.09	100.22	Travel	0.00616431835491241	0	7	7	14
251	391		31916	10	Travel_10	251	0	2.14	2531.94	0.34	2532.28	1.494	0.09	0	7.52	10	2546.5	15.372	0.009	0.00616431835491241	0	1	-7	0.09	20	Travel	-0.00283568164508759	0	0	0	7
252	391		31916	10	Travel_10	252	0	0.88	2540.69	0.34	2541.03	1.361	0.082	0	8.78	10	2556.5	15.454	0.0082	0.00616431835491241	0	2	-6	0.09	30	Travel	-0.00203568164508759	0	1	1	8
253	391		31916	10	Travel_10	253	0	0.82	2550.64	0.41	2551.05	1.229	0.074	0	8.77	10	2566.5	15.528	0.0074	0.00616431835491241	0	3	-5	0.09	40	Travel	-0.00123568164508759	0	2	2	9
254	391		31916	10	Travel_10	254	0	0.54	2560.37	0.41	2560.78	1.096	0.066	0	9.05	10	2576.5	15.594	0.0066	0.00616431835491241	0	4	-4	0.09	50	Travel	-0.000435681645087586	0	3	3	10
255	391		31916	10	Travel_10	255	0	0.44	2570.28	0.49	2570.77	0.963	0.058	0	9.07	10	2586.5	15.652	0.0058	0.00616431835491241	0	5	-3	0.09	60	Travel	0.000364318354912414	0	4	4	11
256	391		31916	10	Travel_10	256	0	0.73	2580.58	0.25	2580.83	0.83	0.05	0	9.02	10	2596.5	15.702	0.005	0.00616431835491241	0	6	-2	0.09	70	Travel	0.00116431835491241	0	5	5	12
259	391		31916	10	Travel_10	259	0	1.57	2611.45	0.36	2611.81	0.697	0.042	0	8.07	10	2626.5	15.744	0.0042	0.00616431835491241	0	7	-1	0.09	100	Travel	0.00196431835491241	1	6	6	13
260	391		31916	10	Travel_10	260	1	0.26	2620.15	0	0	0	0.034	10	0	10.26	2636.76	15.744	0.0034	0.00616431835491241	0	8	0	0.09	100.26	Travel	0.00616431835491241	0	7	7	14
261	391		31916	10	Travel_10	261	0	0.19	2630.35	0.57	2630.92	0.996	0.06	0	9.24	10	2646.76	15.804	0.006	0.00616431835491241	0	1	-4	0.06	20	Travel	0.000164318354912414	0	0	0	0
262	391		31916	10	Travel_10	262	0	0.21	2640.38	0.34	2640.72	0.863	0.052	0	9.45	10	2656.76	15.856	0.0052	0.00616431835491241	0	2	-3	0.06	30	Travel	0.000964318354912414	0	1	1	1
264	391		31916	10	Travel_10	264	0	0.93	2661.12	0.39	2661.51	0.73	0.044	0	8.68	10	2676.76	15.9	0.0044	0.00616431835491241	0	3	-2	0.06	50	Travel	0.00176431835491241	0	2	2	2
265	391		31916	10	Travel_10	265	0	1.82	2672.02	0.67	2672.69	0.598	0.036	0	7.51	10	2686.76	15.936	0.0036	0.00616431835491241	0	4	-1	0.06	60	Travel	0.00256431835491241	1	3	3	3
267	391		31916	10	Travel_10	267	1	1.01	2691.23	0	0	0	0.028	10	0	11.01	2707.77	15.936	0.0028	0.00616431835491241	0	5	0	0.06	71.01	Travel	0.00616431835491241	0	4	4	4
268	391		31916	10	Travel_10	268	0	0.96	2702.2	0.27	2702.47	1.992	0.12	0	8.77	10	2717.77	16.056	0.012	0.00616431835491241	0	1	-11	0.12	20	Travel	-0.00583568164508759	0	0	0	18
269	391		31916	10	Travel_10	269	0	0.13	2711.38	0.36	2711.74	1.859	0.112	0	9.51	10	2727.77	16.168	0.0112	0.00616431835491241	0	2	-10	0.12	30	Travel	-0.00503568164508759	0	1	1	19
270	391		31916	10	Travel_10	270	0	0.44	2721.7	0.37	2722.07	1.727	0.104	0	9.19	10	2737.77	16.272	0.0104	0.00616431835491241	0	3	-9	0.12	40	Travel	-0.00423568164508759	0	2	2	20
271	391		31916	10	Travel_10	271	0	0.26	2731.53	0.37	2731.9	1.594	0.096	0	9.37	10	2747.77	16.368	0.0096	0.00616431835491241	0	4	-8	0.12	50	Travel	-0.00343568164508759	0	3	3	21
272	391		31916	10	Travel_10	272	0	0.7	2741.98	0.32	2742.3	1.461	0.088	0	8.98	10	2757.77	16.456	0.0088	0.00616431835491241	0	5	-7	0.12	60	Travel	-0.00263568164508759	0	4	4	22
273	391		31916	10	Travel_10	273	0	0.7	2751.99	0.37	2752.36	1.328	0.08	0	8.93	10	2767.77	16.536	0.008	0.00616431835491241	0	6	-6	0.12	70	Travel	-0.00183568164508759	0	5	5	23
274	391		31916	10	Travel_10	274	0	0.05	2761.35	0.61	2761.96	1.195	0.072	0	9.34	10	2777.77	16.608	0.0072	0.00616431835491241	0	7	-5	0.12	80	Travel	-0.00103568164508759	0	6	6	24
275	391		31916	10	Travel_10	275	0	1.16	2772.47	0.41	2772.88	1.063	0.064	0	8.43	10	2787.77	16.672	0.0064	0.00616431835491241	0	8	-4	0.12	90	Travel	-0.000235681645087586	0	7	7	25
276	391		31916	10	Travel_10	276	0	0.35	2781.67	0.34	2782.01	0.93	0.056	0	9.31	10	2797.77	16.728	0.0056	0.00616431835491241	0	9	-3	0.12	100	Travel	0.000564318354912414	0	8	8	26
277	391		31916	10	Travel_10	277	0	0.61	2791.94	0.38	2792.32	0.797	0.048	0	9.01	10	2807.77	16.776	0.0048	0.00616431835491241	0	10	-2	0.12	110	Travel	0.00136431835491241	0	9	9	27
278	391		31916	10	Travel_10	278	0	0.61	2801.95	0.35	2802.3	0.664	0.04	0	9.04	10	2817.77	16.816	0.004	0.00616431835491241	0	11	-1	0.12	120	Travel	0.00216431835491241	1	10	10	28
279	391		31916	10	Travel_10	279	1	0.92	2812.27	0	0	0	0.032	10	0	10.92	2828.69	16.816	0.0032	0.00616431835491241	0	12	0	0.12	120.92	Travel	0.00616431835491241	0	11	11	29
280	391		31916	10	Travel_10	280	0	0.23	2822.51	0.55	2823.06	0.996	0.06	0	9.22	10	2838.69	16.876	0.006	0.00616431835491241	0	1	-2	0.06	20	Travel	0.000164318354912414	0	0	0	0
281	391		31916	10	Travel_10	281	0	0.53	2832.82	0.5	2833.32	0.863	0.052	0	8.97	10	2848.69	16.928	0.0052	0.00616431835491241	0	2	-1	0.06	30	Travel	0.000964318354912414	1	1	1	1
282	391		31916	10	Travel_10	282	1	0.71	2843.01	0	0	0	0.044	10	0	10.71	2859.4	16.928	0.0044	0.00616431835491241	0	3	0	0.06	30.71	Travel	0.00616431835491241	0	2	2	2
283	391		31916	10	Travel_10	283	0	1.41	2854.43	0.39	2854.82	1.992	0.12	0	8.2	10	2869.4	17.048	0.012	0.00616431835491241	0	1	-10	0.12	20	Travel	-0.00583568164508759	0	0	0	18
284	391		31916	10	Travel_10	284	0	0.55	2863.58	0.38	2863.96	1.859	0.112	0	9.07	10	2879.4	17.16	0.0112	0.00616431835491241	0	2	-9	0.12	30	Travel	-0.00503568164508759	0	1	1	19
285	391		31916	10	Travel_10	285	0	0.34	2873.38	0.37	2873.75	1.727	0.104	0	9.29	10	2889.4	17.264	0.0104	0.00616431835491241	0	3	-8	0.12	40	Travel	-0.00423568164508759	0	2	2	20
286	391		31916	10	Travel_10	286	0	0.91	2883.96	0.36	2884.32	1.594	0.096	0	8.73	10	2899.4	17.36	0.0096	0.00616431835491241	0	4	-7	0.12	50	Travel	-0.00343568164508759	0	3	3	21
287	391		31916	10	Travel_10	287	0	1.03	2894.09	0.23	2894.32	1.461	0.088	0	8.74	10	2909.4	17.448	0.0088	0.00616431835491241	0	5	-6	0.12	60	Travel	-0.00263568164508759	0	4	4	22
288	391		31916	10	Travel_10	288	0	0.85	2903.92	0.33	2904.25	1.328	0.08	0	8.82	10	2919.4	17.528	0.008	0.00616431835491241	0	6	-5	0.12	70	Travel	-0.00183568164508759	0	5	5	23
289	391		31916	10	Travel_10	289	0	0.42	2913.5	0.44	2913.94	1.195	0.072	0	9.14	10	2929.4	17.6	0.0072	0.00616431835491241	0	7	-4	0.12	80	Travel	-0.00103568164508759	0	6	6	24
290	391		31916	10	Travel_10	290	0	0.51	2923.6	0.58	2924.18	1.063	0.064	0	8.91	10	2939.4	17.664	0.0064	0.00616431835491241	0	8	-3	0.12	90	Travel	-0.000235681645087586	0	7	7	25
291	391		31916	10	Travel_10	291	0	0.12	2933.22	0.68	2933.9	0.93	0.056	0	9.2	10	2949.4	17.72	0.0056	0.00616431835491241	0	9	-2	0.12	100	Travel	0.000564318354912414	0	8	8	26
292	391		31916	10	Travel_10	292	0	0.54	2943.65	0.36	2944.01	0.797	0.048	0	9.1	10	2959.4	17.768	0.0048	0.00616431835491241	0	10	-1	0.12	110	Travel	0.00136431835491241	1	9	9	27
293	391		31916	10	Travel_10	293	1	6.81	2959.93	0	0	0	0.04	10	0	16.81	2976.21	17.768	0.004	0.00616431835491241	0	11	0	0.12	116.81	Travel	0.00616431835491241	0	10	10	28
294	391		31916	10	Travel_10	294	0	0.24	2970.18	0.49	2970.67	1.494	0.09	0	9.27	10	2986.21	17.858	0.009	0.00616431835491241	0	1	-6	0.09	20	Travel	-0.00283568164508759	0	0	0	7
295	391		31916	10	Travel_10	295	0	0.95	2980.9	0.47	2981.37	1.361	0.082	0	8.58	10	2996.21	17.94	0.0082	0.00616431835491241	0	2	-5	0.09	30	Travel	-0.00203568164508759	0	1	1	8
296	391		31916	10	Travel_10	296	0	0.2	2990.16	0.64	2990.8	1.229	0.074	0	9.16	10	3006.21	18.014	0.0074	0.00616431835491241	0	3	-4	0.09	40	Travel	-0.00123568164508759	0	2	2	9
297	391		31916	10	Travel_10	297	0	0.57	3000.54	0.38	3000.92	1.096	0.066	0	9.05	10	3016.21	18.08	0.0066	0.00616431835491241	0	4	-3	0.09	50	Travel	-0.000435681645087586	0	3	3	10
298	391		31916	10	Travel_10	298	0	3.89	3013.87	0.39	3014.26	0.963	0.058	0	5.72	10	3026.21	18.138	0.0058	0.00616431835491241	0	5	-2	0.09	60	Travel	0.000364318354912414	0	4	4	11
299	391		31916	10	Travel_10	299	0	1.07	3021.06	0.4	3021.46	0.83	0.05	0	8.53	10	3036.21	18.188	0.005	0.00616431835491241	0	6	-1	0.09	70	Travel	0.00116431835491241	1	5	5	12
300	391		31916	10	Travel_10	300	1	0.5	3030.5	0	0	0	0.042	10	0	10.5	3046.71	18.188	0.0042	0.00616431835491241	0	7	0	0.09	70.5	Travel	0.00616431835491241	0	6	6	13
301	391		31916	10	Travel_10	301	0	1.46	3041.97	0.29	3042.26	1.992	0.12	0	8.25	10	3056.71	18.308	0.012	0.00616431835491241	0	1	-13	0.12	20	Travel	-0.00583568164508759	0	0	0	18
302	391		31916	10	Travel_10	302	0	0.69	3051.21	0.39	3051.6	1.859	0.112	0	8.92	10	3066.71	18.42	0.0112	0.00616431835491241	0	2	-12	0.12	30	Travel	-0.00503568164508759	0	1	1	19
303	391		31916	10	Travel_10	303	0	0.04	3060.57	0.51	3061.08	1.727	0.104	0	9.45	10	3076.71	18.524	0.0104	0.00616431835491241	0	3	-11	0.12	40	Travel	-0.00423568164508759	0	2	2	20
304	391		31916	10	Travel_10	304	0	0.35	3070.89	0.33	3071.22	1.594	0.096	0	9.32	10	3086.71	18.62	0.0096	0.00616431835491241	0	4	-10	0.12	50	Travel	-0.00343568164508759	0	3	3	21
305	391		31916	10	Travel_10	305	0	0.76	3081.31	0.35	3081.66	1.461	0.088	0	8.89	10	3096.71	18.708	0.0088	0.00616431835491241	0	5	-9	0.12	60	Travel	-0.00263568164508759	0	4	4	22
306	391		31916	10	Travel_10	306	0	0.98	3091.54	0.08	3091.62	1.328	0.08	0	8.94	10	3106.71	18.788	0.008	0.00616431835491241	0	6	-8	0.12	70	Travel	-0.00183568164508759	0	5	5	23
307	391		31916	10	Travel_10	307	0	0.5	3101.07	0.38	3101.45	1.195	0.072	0	9.12	10	3116.71	18.86	0.0072	0.00616431835491241	0	7	-7	0.12	80	Travel	-0.00103568164508759	0	6	6	24
308	391		31916	10	Travel_10	308	0	1.08	3111.66	0.35	3112.01	1.063	0.064	0	8.57	10	3126.71	18.924	0.0064	0.00616431835491241	0	8	-6	0.12	90	Travel	-0.000235681645087586	0	7	7	25
309	391		31916	10	Travel_10	309	0	1.42	3122.01	0.34	3122.35	0.93	0.056	0	8.24	10	3136.71	18.98	0.0056	0.00616431835491241	0	9	-5	0.12	100	Travel	0.000564318354912414	0	8	8	26
310	391		31916	10	Travel_10	310	0	1.4	3132	0.37	3132.37	0.797	0.048	0	8.23	10	3146.71	19.028	0.0048	0.00616431835491241	0	10	-4	0.12	110	Travel	0.00136431835491241	0	9	9	27
311	391		31916	10	Travel_10	311	0	0.82	3141.43	0.35	3141.78	0.664	0.04	0	8.83	10	3156.71	19.068	0.004	0.00616431835491241	0	11	-3	0.12	120	Travel	0.00216431835491241	0	10	10	28
312	391		31916	10	Travel_10	312	0	1.39	3152.01	0.32	3152.33	0.531	0.032	0	8.29	10	3166.71	19.1	0.0032	0.00616431835491241	0	12	-2	0.12	130	Travel	0.00296431835491241	0	11	11	29
313	391		31916	10	Travel_10	313	0	0.62	3161.25	0.46	3161.71	0.398	0.024	0	8.92	10	3176.71	19.124	0.0024	0.00616431835491241	0	13	-1	0.12	140	Travel	0.00376431835491241	1	12	12	30
315	391		31916	10	Travel_10	315	1	1.58	3182.23	0	0	0	0.016	10	0	11.58	3198.29	19.124	0.0016	0.00616431835491241	0	14	0	0.12	151.58	Travel	0.00616431835491241	0	13	13	31
316	391		31916	10	Travel_10	316	0	0.59	3192.83	0.47	3193.3	0.996	0.06	0	8.94	10	3208.29	19.184	0.006	0.00616431835491241	0	1	-4	0.06	20	Travel	0.000164318354912414	0	0	0	0
317	391		31916	10	Travel_10	317	0	1.52	3203.77	0.42	3204.19	0.863	0.052	0	8.06	10	3218.29	19.236	0.0052	0.00616431835491241	0	2	-3	0.06	30	Travel	0.000964318354912414	0	1	1	1
318	391		31916	10	Travel_10	318	0	0.3	3212.56	0.41	3212.97	0.73	0.044	0	9.29	10	3228.29	19.28	0.0044	0.00616431835491241	0	3	-2	0.06	40	Travel	0.00176431835491241	0	2	2	2
319	391		31916	10	Travel_10	319	0	0.6	3222.87	0.39	3223.26	0.598	0.036	0	9.01	10	3238.29	19.316	0.0036	0.00616431835491241	0	4	-1	0.06	50	Travel	0.00256431835491241	1	3	3	3
320	391		31916	10	Travel_10	320	1	0.41	3232.69	0	0	0	0.028	10	0	10.41	3248.7	19.316	0.0028	0.00616431835491241	0	5	0	0.06	50.41	Travel	0.00616431835491241	0	4	4	4
321	391		31916	10	Travel_10	321	0	0.79	3243.49	0.37	3243.86	1.494	0.09	0	8.84	10	3258.7	19.406	0.009	0.00616431835491241	0	1	-4	0.09	20	Travel	-0.00283568164508759	0	0	0	7
322	391		31916	10	Travel_10	322	0	1.26	3253.97	0.43	3254.4	1.361	0.082	0	8.31	10	3268.7	19.488	0.0082	0.00616431835491241	0	2	-3	0.09	30	Travel	-0.00203568164508759	0	1	1	8
323	391		31916	10	Travel_10	323	0	0.17	3262.89	0.53	3263.42	1.229	0.074	0	9.3	10	3278.7	19.562	0.0074	0.00616431835491241	0	3	-2	0.09	40	Travel	-0.00123568164508759	0	2	2	9
324	391		31916	10	Travel_10	324	0	0.96	3273.69	0.25	3273.94	1.096	0.066	0	8.79	10	3288.7	19.628	0.0066	0.00616431835491241	0	4	-1	0.09	50	Travel	-0.000435681645087586	1	3	3	10
325	391		31916	10	Travel_10	325	1	1.09	3283.83	0	0	0	0.058	10	0	11.09	3299.79	19.628	0.0058	0.00616431835491241	0	5	0	0.09	51.09	Travel	0.00616431835491241	0	4	4	11
326	391		31916	10	Travel_10	326	0	0.21	3294.05	0.52	3294.57	1.494	0.09	0	9.27	10	3309.79	19.718	0.009	0.00616431835491241	0	1	-6	0.09	20	Travel	-0.00283568164508759	0	0	0	7
327	391		31916	10	Travel_10	327	0	0.2	3304.05	0.45	3304.5	1.361	0.082	0	9.35	10	3319.79	19.8	0.0082	0.00616431835491241	0	2	-5	0.09	30	Travel	-0.00203568164508759	0	1	1	8
328	391		31916	10	Travel_10	328	0	1.05	3314.91	0.44	3315.35	1.229	0.074	0	8.51	10	3329.79	19.874	0.0074	0.00616431835491241	0	3	-4	0.09	40	Travel	-0.00123568164508759	0	2	2	9
329	391		31916	10	Travel_10	329	0	0.81	3324.68	0.44	3325.12	1.096	0.066	0	8.75	10	3339.79	19.94	0.0066	0.00616431835491241	0	4	-3	0.09	50	Travel	-0.000435681645087586	0	3	3	10
330	391		31916	10	Travel_10	330	0	1.58	3335.46	0.38	3335.84	0.963	0.058	0	8.04	10	3349.79	19.998	0.0058	0.00616431835491241	0	5	-2	0.09	60	Travel	0.000364318354912414	0	4	4	11
331	391		31916	10	Travel_10	331	0	3.36	3347.25	0.37	3347.62	0.83	0.05	0	6.27	10	3359.79	20.048	0.005	0.00616431835491241	0	6	-1	0.09	70	Travel	0.00116431835491241	1	5	5	12
332	391		31916	10	Travel_10	332	1	2.92	3356.82	0	0	0	0.042	10	0	12.92	3372.71	20.048	0.0042	0.00616431835491241	0	7	0	0.09	72.92	Travel	0.00616431835491241	0	6	6	13
333	391		31916	10	Travel_10	333	0	1.97	3368.8	0.45	3369.25	0.996	0.06	0	7.58	10	3382.71	20.108	0.006	0.00616431835491241	0	1	-5	0.06	20	Travel	0.000164318354912414	0	0	0	0
334	391		31916	10	Travel_10	334	0	0.11	3376.95	0.46	3377.41	0.863	0.052	0	9.43	10	3392.71	20.16	0.0052	0.00616431835491241	0	2	-4	0.06	30	Travel	0.000964318354912414	0	1	1	1
335	391		31916	10	Travel_10	335	0	0.09	3386.94	0.58	3387.52	0.73	0.044	0	9.33	10	3402.71	20.204	0.0044	0.00616431835491241	0	3	-3	0.06	40	Travel	0.00176431835491241	0	2	2	2
336	391		31916	10	Travel_10	336	0	0.51	3397.37	0.39	3397.76	0.598	0.036	0	9.1	10	3412.71	20.24	0.0036	0.00616431835491241	0	4	-2	0.06	50	Travel	0.00256431835491241	0	3	3	3
337	391		31916	10	Travel_10	337	0	5.21	3412.08	3.06	3415.14	0.465	0.028	0	1.73	10	3422.71	20.268	0.0028	0.00616431835491241	0	5	-1	0.06	60	Travel	0.00336431835491241	1	4	4	4
338	391		31916	10	Travel_10	338	1	4.13	3421.01	0	0	0	0.02	10	0	14.13	3436.84	20.268	0.002	0.00616431835491241	0	6	0	0.06	64.13	Travel	0.00616431835491241	0	5	5	5
339	391		31916	10	Travel_10	339	0	0.18	3431.2	0.86	3432.06	1.992	0.12	0	8.96	10	3446.84	20.388	0.012	0.00616431835491241	0	1	-9	0.12	20	Travel	-0.00583568164508759	0	0	0	18
340	391		31916	10	Travel_10	340	0	0.76	3441.79	0.38	3442.17	1.859	0.112	0	8.86	10	3456.84	20.5	0.0112	0.00616431835491241	0	2	-8	0.12	30	Travel	-0.00503568164508759	0	1	1	19
341	391		31916	10	Travel_10	341	0	1.2	3452.24	0.43	3452.67	1.727	0.104	0	8.37	10	3466.84	20.604	0.0104	0.00616431835491241	0	3	-7	0.12	40	Travel	-0.00423568164508759	0	2	2	20
342	391		31916	10	Travel_10	342	0	1.06	3462.11	0.42	3462.53	1.594	0.096	0	8.52	10	3476.84	20.7	0.0096	0.00616431835491241	0	4	-6	0.12	50	Travel	-0.00343568164508759	0	3	3	21
343	391		31916	10	Travel_10	343	0	0.94	3472	0.36	3472.36	1.461	0.088	0	8.7	10	3486.84	20.788	0.0088	0.00616431835491241	0	5	-5	0.12	60	Travel	-0.00263568164508759	0	4	4	22
344	391		31916	10	Travel_10	344	0	0.18	3481.25	0.49	3481.74	1.328	0.08	0	9.33	10	3496.84	20.868	0.008	0.00616431835491241	0	6	-4	0.12	70	Travel	-0.00183568164508759	0	5	5	23
345	391		31916	10	Travel_10	345	0	0.65	3491.73	0.51	3492.24	1.195	0.072	0	8.84	10	3506.84	20.94	0.0072	0.00616431835491241	0	7	-3	0.12	80	Travel	-0.00103568164508759	0	6	6	24
346	391		31916	10	Travel_10	346	0	0.91	3502	0.37	3502.37	1.063	0.064	0	8.72	10	3516.84	21.004	0.0064	0.00616431835491241	0	8	-2	0.12	90	Travel	-0.000235681645087586	0	7	7	25
347	391		31916	10	Travel_10	347	0	2.27	3513.37	0.48	3513.85	0.93	0.056	0	7.25	10	3526.84	21.06	0.0056	0.00616431835491241	0	9	-1	0.12	100	Travel	0.000564318354912414	1	8	8	26
348	391		31916	10	Travel_10	348	1	1.8	3522.91	0	0	0	0.048	10	0	11.8	3538.64	21.06	0.0048	0.00616431835491241	0	10	0	0.12	101.8	Travel	0.00616431835491241	0	9	9	27
349	391		31916	10	Travel_10	349	0	0.88	3533.8	0.4	3534.2	0.996	0.06	0	8.72	10	3548.64	21.12	0.006	0.00616431835491241	0	1	-3	0.06	20	Travel	0.000164318354912414	0	0	0	0
350	391		31916	10	Travel_10	350	0	0.14	3543.07	0.52	3543.59	0.863	0.052	0	9.34	10	3558.64	21.172	0.0052	0.00616431835491241	0	2	-2	0.06	30	Travel	0.000964318354912414	0	1	1	1
351	391		31916	10	Travel_10	351	0	0.36	3553.3	0.47	3553.77	0.73	0.044	0	9.17	10	3568.64	21.216	0.0044	0.00616431835491241	0	3	-1	0.06	40	Travel	0.00176431835491241	1	2	2	2
353	391		31916	10	Travel_10	353	1	2.64	3575.6	0	0	0	0.036	10	0	12.64	3591.28	21.216	0.0036	0.00616431835491241	0	4	0	0.06	52.64	Travel	0.00616431835491241	0	3	3	3
1	391		32016	10	Travel_10	1	0	1.27	1.28	0.27	1.55	1.992	0.12	0	8.46	10	10	0.12	0.012	0.0059826885416605	0	1	-8	0.12	20	Travel	-0.0060173114583395	0	0	0	18
2	391		32016	10	Travel_10	2	0	0.1	10.12	0.4	10.52	1.859	0.112	0	9.5	10	20	0.232	0.0112	0.0059826885416605	0	2	-7	0.12	30	Travel	-0.0052173114583395	0	1	1	19
3	391		32016	10	Travel_10	3	0	0.7	20.73	0.39	21.12	1.727	0.104	0	8.91	10	30	0.336	0.0104	0.0059826885416605	0	3	-6	0.12	40	Travel	-0.0044173114583395	0	2	2	20
4	391		32016	10	Travel_10	4	0	0.59	30.63	0.3	30.93	1.594	0.096	0	9.11	10	40	0.432	0.0096	0.0059826885416605	0	4	-5	0.12	50	Travel	-0.0036173114583395	0	3	3	21
5	391		32016	10	Travel_10	5	0	0.55	40.6	0.22	40.82	1.461	0.088	0	9.23	10	50	0.52	0.0088	0.0059826885416605	0	5	-4	0.12	60	Travel	-0.0028173114583395	0	4	4	22
6	391		32016	10	Travel_10	6	0	0.24	50.3	0.4	50.7	1.328	0.08	0	9.36	10	60	0.6	0.008	0.0059826885416605	0	6	-3	0.12	70	Travel	-0.0020173114583395	0	5	5	23
7	391		32016	10	Travel_10	7	0	0.33	60.4	0.27	60.67	1.195	0.072	0	9.4	10	70	0.672	0.0072	0.0059826885416605	0	7	-2	0.12	80	Travel	-0.0012173114583395	0	6	6	24
8	391		32016	10	Travel_10	8	0	0.31	70.39	0.25	70.64	1.063	0.064	0	9.44	10	80	0.736	0.0064	0.0059826885416605	0	8	-1	0.12	90	Travel	-0.000417311458339497	1	7	7	25
9	391		32016	10	Travel_10	9	1	0.3	80.39	0	0	0	0.056	10	0	10.3	90.3	0.736	0.0056	0.0059826885416605	0	9	0	0.12	90.3	Travel	0.0059826885416605	0	8	8	26
10	391		32016	10	Travel_10	10	0	0.17	90.57	0.43	91	1.494	0.09	0	9.4	10	100.3	0.826	0.009	0.0059826885416605	0	1	-3	0.09	20	Travel	-0.0030173114583395	0	0	0	7
11	391		32016	10	Travel_10	11	0	0.09	100.5	0.38	100.88	1.361	0.082	0	9.53	10	110.3	0.908	0.0082	0.0059826885416605	0	2	-2	0.09	30	Travel	-0.0022173114583395	0	1	1	8
12	391		32016	10	Travel_10	12	0	0.34	110.76	0.37	111.13	1.229	0.074	0	9.29	10	120.3	0.982	0.0074	0.0059826885416605	0	3	-1	0.09	40	Travel	-0.0014173114583395	1	2	2	9
13	391		32016	10	Travel_10	13	1	0.62	121.05	0	0	0	0.066	10	0	10.62	130.92	0.982	0.0066	0.0059826885416605	0	4	0	0.09	40.62	Travel	0.0059826885416605	0	3	3	10
14	391		32016	10	Travel_10	14	0	0.65	131.71	0.28	131.99	0.996	0.06	0	9.07	10	140.92	1.042	0.006	0.0059826885416605	0	1	-7	0.06	20	Travel	-1.73114583394965e-05	0	0	0	0
15	391		32016	10	Travel_10	15	0	1.17	142.24	0.32	142.56	0.863	0.052	0	8.51	10	150.92	1.094	0.0052	0.0059826885416605	0	2	-6	0.06	30	Travel	0.000782688541660504	0	1	1	1
16	391		32016	10	Travel_10	16	0	0.94	152.02	0.28	152.3	0.73	0.044	0	8.78	10	160.92	1.138	0.0044	0.0059826885416605	0	3	-5	0.06	40	Travel	0.0015826885416605	0	2	2	2
17	391		32016	10	Travel_10	17	0	0.78	161.87	0.28	162.15	0.598	0.036	0	8.94	10	170.92	1.174	0.0036	0.0059826885416605	0	4	-4	0.06	50	Travel	0.0023826885416605	0	3	3	3
18	391		32016	10	Travel_10	18	0	5.36	176.46	0.36	176.82	0.465	0.028	0	4.28	10	180.92	1.202	0.0028	0.0059826885416605	0	5	-3	0.06	60	Travel	0.0031826885416605	0	4	4	4
19	391		32016	10	Travel_10	19	0	0.91	182.02	0.23	182.25	0.332	0.02	0	8.86	10	190.92	1.222	0.002	0.0059826885416605	0	6	-2	0.06	70	Travel	0.0039826885416605	0	5	5	5
20	391		32016	10	Travel_10	20	0	0.38	191.5	0.7	192.2	0.199	0.012	0	8.92	10	200.92	1.234	0.0012	0.0059826885416605	0	7	-1	0.06	80	Travel	0.0047826885416605	1	6	6	6
21	391		32016	10	Travel_10	21	1	0.73	201.86	0	0	0	0.006	10	0	10.73	211.65	1.234	6e-04	0.0059826885416605	0	8	0	0.06	80.73	Travel	0.0059826885416605	0	7	7	7
22	391		32016	10	Travel_10	22	0	0.34	212.21	0.37	212.58	0.996	0.06	0	9.29	10	221.65	1.294	0.006	0.0059826885416605	0	1	-1	0.06	20	Travel	-1.73114583394965e-05	1	0	0	0
23	391		32016	10	Travel_10	23	1	0.03	221.91	0	0	0	0.052	10	0	10.03	231.68	1.294	0.0052	0.0059826885416605	0	2	0	0.06	20.03	Travel	0.0059826885416605	0	1	1	1
24	391		32016	10	Travel_10	24	0	0.58	232.5	0.3	232.8	1.992	0.12	0	9.12	10	241.68	1.414	0.012	0.0059826885416605	0	1	-7	0.12	20	Travel	-0.0060173114583395	0	0	0	18
25	391		32016	10	Travel_10	25	0	1.28	243.21	0.34	243.55	1.859	0.112	0	8.38	10	251.68	1.526	0.0112	0.0059826885416605	0	2	-6	0.12	30	Travel	-0.0052173114583395	0	1	1	19
26	391		32016	10	Travel_10	26	0	0.46	252.4	0.39	252.79	1.727	0.104	0	9.15	10	261.68	1.63	0.0104	0.0059826885416605	0	3	-5	0.12	40	Travel	-0.0044173114583395	0	2	2	20
27	391		32016	10	Travel_10	27	0	0.08	262.03	0.39	262.42	1.594	0.096	0	9.53	10	271.68	1.726	0.0096	0.0059826885416605	0	4	-4	0.12	50	Travel	-0.0036173114583395	0	3	3	21
28	391		32016	10	Travel_10	28	0	0.23	272.19	0.26	272.45	1.461	0.088	0	9.51	10	281.68	1.814	0.0088	0.0059826885416605	0	5	-3	0.12	60	Travel	-0.0028173114583395	0	4	4	22
29	391		32016	10	Travel_10	29	0	0.97	282.94	0.24	283.18	1.328	0.08	0	8.79	10	291.68	1.894	0.008	0.0059826885416605	0	6	-2	0.12	70	Travel	-0.0020173114583395	0	5	5	23
30	391		32016	10	Travel_10	30	0	0.53	292.51	0.26	292.77	1.195	0.072	0	9.21	10	301.68	1.966	0.0072	0.0059826885416605	0	7	-1	0.12	80	Travel	-0.0012173114583395	1	6	6	24
31	391		32016	10	Travel_10	31	1	0.03	302.02	0	0	0	0.064	10	0	10.03	311.71	1.966	0.0064	0.0059826885416605	0	8	0	0.12	80.03	Travel	0.0059826885416605	0	7	7	25
32	391		32016	10	Travel_10	32	0	0.17	312.2	0.45	312.65	1.494	0.09	0	9.38	10	321.71	2.056	0.009	0.0059826885416605	0	1	-6	0.09	20	Travel	-0.0030173114583395	0	0	0	7
33	391		32016	10	Travel_10	33	0	0.77	322.81	0.32	323.13	1.361	0.082	0	8.91	10	331.71	2.138	0.0082	0.0059826885416605	0	2	-5	0.09	30	Travel	-0.0022173114583395	0	1	1	8
34	391		32016	10	Travel_10	34	0	0.88	332.93	0.35	333.28	1.229	0.074	0	8.77	10	341.71	2.212	0.0074	0.0059826885416605	0	3	-4	0.09	40	Travel	-0.0014173114583395	0	2	2	9
35	391		32016	10	Travel_10	35	0	0.36	342.42	0.34	342.76	1.096	0.066	0	9.3	10	351.71	2.278	0.0066	0.0059826885416605	0	4	-3	0.09	50	Travel	-0.000617311458339496	0	3	3	10
36	391		32016	10	Travel_10	36	0	0.79	352.86	0.31	353.17	0.963	0.058	0	8.9	10	361.71	2.336	0.0058	0.0059826885416605	0	5	-2	0.09	60	Travel	0.000182688541660504	0	4	4	11
37	391		32016	10	Travel_10	37	0	1.71	363.79	0.35	364.14	0.83	0.05	0	7.94	10	371.71	2.386	0.005	0.0059826885416605	0	6	-1	0.09	70	Travel	0.000982688541660504	1	5	5	12
38	391		32016	10	Travel_10	38	1	0.48	372.57	0	0	0	0.042	10	0	10.48	382.19	2.386	0.0042	0.0059826885416605	0	7	0	0.09	70.48	Travel	0.0059826885416605	0	6	6	13
39	391		32016	10	Travel_10	39	0	1.17	383.75	0.39	384.14	0.996	0.06	0	8.44	10	392.19	2.446	0.006	0.0059826885416605	0	1	-2	0.06	20	Travel	-1.73114583394965e-05	0	0	0	0
40	391		32016	10	Travel_10	40	0	0.93	393.52	0.49	394.01	0.863	0.052	0	8.58	10	402.19	2.498	0.0052	0.0059826885416605	0	2	-1	0.06	30	Travel	0.000782688541660504	1	1	1	1
41	391		32016	10	Travel_10	41	1	0.82	403.42	0	0	0	0.044	10	0	10.82	413.01	2.498	0.0044	0.0059826885416605	0	3	0	0.06	30.82	Travel	0.0059826885416605	0	2	2	2
42	391		32016	10	Travel_10	42	0	0.18	413.61	0.38	413.99	1.494	0.09	0	9.44	10	423.01	2.588	0.009	0.0059826885416605	0	1	-3	0.09	20	Travel	-0.0030173114583395	0	0	0	7
43	391		32016	10	Travel_10	43	0	0.11	423.55	0.33	423.88	1.361	0.082	0	9.56	10	433.01	2.67	0.0082	0.0059826885416605	0	2	-2	0.09	30	Travel	-0.0022173114583395	0	1	1	8
44	391		32016	10	Travel_10	44	0	0.97	434.42	0.31	434.73	1.229	0.074	0	8.72	10	443.01	2.744	0.0074	0.0059826885416605	0	3	-1	0.09	40	Travel	-0.0014173114583395	1	2	2	9
45	391		32016	10	Travel_10	45	1	0.79	444.25	0	0	0	0.066	10	0	10.79	453.8	2.744	0.0066	0.0059826885416605	0	4	0	0.09	40.79	Travel	0.0059826885416605	0	3	3	10
46	391		32016	10	Travel_10	46	0	1.96	456.22	0.29	456.51	1.992	0.12	0	7.75	10	463.8	2.864	0.012	0.0059826885416605	0	1	-13	0.12	20	Travel	-0.0060173114583395	0	0	0	18
47	391		32016	10	Travel_10	47	0	0.76	465.03	0.55	465.58	1.859	0.112	0	8.69	10	473.8	2.976	0.0112	0.0059826885416605	0	2	-12	0.12	30	Travel	-0.0052173114583395	0	1	1	19
48	391		32016	10	Travel_10	48	0	0.01	474.29	0.39	474.68	1.727	0.104	0	9.6	10	483.8	3.08	0.0104	0.0059826885416605	0	3	-11	0.12	40	Travel	-0.0044173114583395	0	2	2	20
49	391		32016	10	Travel_10	49	0	2.29	486.58	0.26	486.84	1.594	0.096	0	7.45	10	493.8	3.176	0.0096	0.0059826885416605	0	4	-10	0.12	50	Travel	-0.0036173114583395	0	3	3	21
50	391		32016	10	Travel_10	50	0	0.5	494.8	0.31	495.11	1.461	0.088	0	9.19	10	503.8	3.264	0.0088	0.0059826885416605	0	5	-9	0.12	60	Travel	-0.0028173114583395	0	4	4	22
51	391		32016	10	Travel_10	51	0	0.51	504.82	0.28	505.1	1.328	0.08	0	9.21	10	513.8	3.344	0.008	0.0059826885416605	0	6	-8	0.12	70	Travel	-0.0020173114583395	0	5	5	23
52	391		32016	10	Travel_10	52	0	0.58	514.9	0.31	515.21	1.195	0.072	0	9.11	10	523.8	3.416	0.0072	0.0059826885416605	0	7	-7	0.12	80	Travel	-0.0012173114583395	0	6	6	24
53	391		32016	10	Travel_10	53	0	0.53	524.86	0.2	525.06	1.063	0.064	0	9.27	10	533.8	3.48	0.0064	0.0059826885416605	0	8	-6	0.12	90	Travel	-0.000417311458339497	0	7	7	25
54	391		32016	10	Travel_10	54	0	0.42	534.76	0.26	535.02	0.93	0.056	0	9.32	10	543.8	3.536	0.0056	0.0059826885416605	0	9	-5	0.12	100	Travel	0.000382688541660504	0	8	8	26
55	391		32016	10	Travel_10	55	0	1.75	546.1	0.41	546.51	0.797	0.048	0	7.84	10	553.8	3.584	0.0048	0.0059826885416605	0	10	-4	0.12	110	Travel	0.0011826885416605	0	9	9	27
56	391		32016	10	Travel_10	56	0	1	555.36	0.08	555.44	0.664	0.04	0	8.92	10	563.8	3.624	0.004	0.0059826885416605	0	11	-3	0.12	120	Travel	0.0019826885416605	0	10	10	28
57	391		32016	10	Travel_10	57	0	1.67	566.04	0.25	566.29	0.531	0.032	0	8.08	10	573.8	3.656	0.0032	0.0059826885416605	0	12	-2	0.12	130	Travel	0.0027826885416605	0	11	11	29
58	391		32016	10	Travel_10	58	0	0.78	575.16	0.24	575.4	0.398	0.024	0	8.98	10	583.8	3.68	0.0024	0.0059826885416605	0	13	-1	0.12	140	Travel	0.0035826885416605	1	12	12	30
59	391		32016	10	Travel_10	59	1	0.94	585.33	0	0	0	0.016	10	0	10.94	594.74	3.68	0.0016	0.0059826885416605	0	14	0	0.12	140.94	Travel	0.0059826885416605	0	13	13	31
60	391		32016	10	Travel_10	60	0	0.18	595.52	0.41	595.93	1.992	0.12	0	9.41	10	604.74	3.8	0.012	0.0059826885416605	0	1	-14	0.12	20	Travel	-0.0060173114583395	0	0	0	18
61	391		32016	10	Travel_10	61	0	0.22	605.57	0.35	605.92	1.859	0.112	0	9.43	10	614.74	3.912	0.0112	0.0059826885416605	0	2	-13	0.12	30	Travel	-0.0052173114583395	0	1	1	19
62	391		32016	10	Travel_10	62	0	1.05	616.41	0.37	616.78	1.727	0.104	0	8.58	10	624.74	4.016	0.0104	0.0059826885416605	0	3	-12	0.12	40	Travel	-0.0044173114583395	0	2	2	20
63	391		32016	10	Travel_10	63	0	0.52	625.89	0.33	626.22	1.594	0.096	0	9.15	10	634.74	4.112	0.0096	0.0059826885416605	0	4	-11	0.12	50	Travel	-0.0036173114583395	0	3	3	21
64	391		32016	10	Travel_10	64	0	0.51	635.89	0.4	636.29	1.461	0.088	0	9.09	10	644.74	4.2	0.0088	0.0059826885416605	0	5	-10	0.12	60	Travel	-0.0028173114583395	0	4	4	22
65	391		32016	10	Travel_10	65	0	0.17	645.56	0.45	646.01	1.328	0.08	0	9.38	10	654.74	4.28	0.008	0.0059826885416605	0	6	-9	0.12	70	Travel	-0.0020173114583395	0	5	5	23
66	391		32016	10	Travel_10	66	0	0.54	655.94	0.34	656.28	1.195	0.072	0	9.12	10	664.74	4.352	0.0072	0.0059826885416605	0	7	-8	0.12	80	Travel	-0.0012173114583395	0	6	6	24
67	391		32016	10	Travel_10	67	0	0.44	665.85	0.3	666.15	1.063	0.064	0	9.26	10	674.74	4.416	0.0064	0.0059826885416605	0	8	-7	0.12	90	Travel	-0.000417311458339497	0	7	7	25
68	391		32016	10	Travel_10	68	0	1.19	676.61	0.35	676.96	0.93	0.056	0	8.46	10	684.74	4.472	0.0056	0.0059826885416605	0	9	-6	0.12	100	Travel	0.000382688541660504	0	8	8	26
69	391		32016	10	Travel_10	69	0	0.41	685.84	0.28	686.12	0.797	0.048	0	9.31	10	694.74	4.52	0.0048	0.0059826885416605	0	10	-5	0.12	110	Travel	0.0011826885416605	0	9	9	27
70	391		32016	10	Travel_10	70	0	0.58	696.02	0.31	696.33	0.664	0.04	0	9.11	10	704.74	4.56	0.004	0.0059826885416605	0	11	-4	0.12	120	Travel	0.0019826885416605	0	10	10	28
71	391		32016	10	Travel_10	71	0	1	706.45	0.28	706.73	0.531	0.032	0	8.72	10	714.74	4.592	0.0032	0.0059826885416605	0	12	-3	0.12	130	Travel	0.0027826885416605	0	11	11	29
72	391		32016	10	Travel_10	72	0	0.64	716.1	0.44	716.54	0.398	0.024	0	8.92	10	724.74	4.616	0.0024	0.0059826885416605	0	13	-2	0.12	140	Travel	0.0035826885416605	0	12	12	30
73	391		32016	10	Travel_10	73	0	5.62	731.09	0.29	731.38	0.266	0.016	0	4.09	10	734.74	4.632	0.0016	0.0059826885416605	0	14	-1	0.12	150	Travel	0.0043826885416605	1	13	13	31
74	391		32016	10	Travel_10	74	1	0.33	735.81	0	0	0	0.00800000000000001	10	0	10.33	745.07	4.632	0.000800000000000001	0.0059826885416605	0	15	0	0.12	150.33	Travel	0.0059826885416605	0	14	14	32
75	391		32016	10	Travel_10	75	0	1.16	746.98	0.46	747.44	0.996	0.06	0	8.38	10	755.07	4.692	0.006	0.0059826885416605	0	1	-3	0.06	20	Travel	-1.73114583394965e-05	0	0	0	0
76	391		32016	10	Travel_10	76	0	0.56	756.39	0.29	756.68	0.863	0.052	0	9.15	10	765.07	4.744	0.0052	0.0059826885416605	0	2	-2	0.06	30	Travel	0.000782688541660504	0	1	1	1
77	391		32016	10	Travel_10	77	0	1.62	767.46	0.36	767.82	0.73	0.044	0	8.02	10	775.07	4.788	0.0044	0.0059826885416605	0	3	-1	0.06	40	Travel	0.0015826885416605	1	2	2	2
78	391		32016	10	Travel_10	78	1	0.15	776	0	0	0	0.036	10	0	10.15	785.22	4.788	0.0036	0.0059826885416605	0	4	0	0.06	40.15	Travel	0.0059826885416605	0	3	3	3
79	391		32016	10	Travel_10	79	0	0.83	786.84	0.5	787.34	1.494	0.09	0	8.67	10	795.22	4.878	0.009	0.0059826885416605	0	1	-6	0.09	20	Travel	-0.0030173114583395	0	0	0	7
80	391		32016	10	Travel_10	80	0	0.35	796.37	0.35	796.72	1.361	0.082	0	9.3	10	805.22	4.96	0.0082	0.0059826885416605	0	2	-5	0.09	30	Travel	-0.0022173114583395	0	1	1	8
81	391		32016	10	Travel_10	81	0	0.35	806.38	0.39	806.77	1.229	0.074	0	9.26	10	815.22	5.034	0.0074	0.0059826885416605	0	3	-4	0.09	40	Travel	-0.0014173114583395	0	2	2	9
82	391		32016	10	Travel_10	82	0	0.69	816.73	0.36	817.09	1.096	0.066	0	8.95	10	825.22	5.1	0.0066	0.0059826885416605	0	4	-3	0.09	50	Travel	-0.000617311458339496	0	3	3	10
83	391		32016	10	Travel_10	83	0	0.43	826.48	0.38	826.86	0.963	0.058	0	9.19	10	835.22	5.158	0.0058	0.0059826885416605	0	5	-2	0.09	60	Travel	0.000182688541660504	0	4	4	11
84	391		32016	10	Travel_10	84	0	0.69	836.75	0.3	837.05	0.83	0.05	0	9.01	10	845.22	5.208	0.005	0.0059826885416605	0	6	-1	0.09	70	Travel	0.000982688541660504	1	5	5	12
85	391		32016	10	Travel_10	85	1	0.61	846.68	0	0	0	0.042	10	0	10.61	855.83	5.208	0.0042	0.0059826885416605	0	7	0	0.09	70.61	Travel	0.0059826885416605	0	6	6	13
86	391		32016	10	Travel_10	86	0	3.55	860.24	0.3	860.54	1.992	0.12	0	6.15	10	865.83	5.328	0.012	0.0059826885416605	0	1	-13	0.12	20	Travel	-0.0060173114583395	0	0	0	18
87	391		32016	10	Travel_10	87	0	0.6	867.3	0.35	867.65	1.859	0.112	0	9.05	10	875.83	5.44	0.0112	0.0059826885416605	0	2	-12	0.12	30	Travel	-0.0052173114583395	0	1	1	19
88	391		32016	10	Travel_10	88	0	1.47	878.18	0.38	878.56	1.727	0.104	0	8.15	10	885.83	5.544	0.0104	0.0059826885416605	0	3	-11	0.12	40	Travel	-0.0044173114583395	0	2	2	20
89	391		32016	10	Travel_10	89	0	1.21	887.93	0.42	888.35	1.594	0.096	0	8.37	10	895.83	5.64	0.0096	0.0059826885416605	0	4	-10	0.12	50	Travel	-0.0036173114583395	0	3	3	21
90	391		32016	10	Travel_10	90	0	1.53	898.26	0.3	898.56	1.461	0.088	0	8.17	10	905.83	5.728	0.0088	0.0059826885416605	0	5	-9	0.12	60	Travel	-0.0028173114583395	0	4	4	22
91	391		32016	10	Travel_10	91	0	0.47	907.21	0.34	907.55	1.328	0.08	0	9.19	10	915.83	5.808	0.008	0.0059826885416605	0	6	-8	0.12	70	Travel	-0.0020173114583395	0	5	5	23
92	391		32016	10	Travel_10	92	0	0.42	917.17	0.31	917.48	1.195	0.072	0	9.27	10	925.83	5.88	0.0072	0.0059826885416605	0	7	-7	0.12	80	Travel	-0.0012173114583395	0	6	6	24
93	391		32016	10	Travel_10	93	0	0.67	927.43	0.28	927.71	1.063	0.064	0	9.05	10	935.83	5.944	0.0064	0.0059826885416605	0	8	-6	0.12	90	Travel	-0.000417311458339497	0	7	7	25
94	391		32016	10	Travel_10	94	0	0.54	937.31	0.28	937.59	0.93	0.056	0	9.18	10	945.83	6	0.0056	0.0059826885416605	0	9	-5	0.12	100	Travel	0.000382688541660504	0	8	8	26
95	391		32016	10	Travel_10	95	0	1.21	947.99	0.27	948.26	0.797	0.048	0	8.52	10	955.83	6.048	0.0048	0.0059826885416605	0	10	-4	0.12	110	Travel	0.0011826885416605	0	9	9	27
96	391		32016	10	Travel_10	96	0	0.57	957.36	0.22	957.58	0.664	0.04	0	9.21	10	965.83	6.088	0.004	0.0059826885416605	0	11	-3	0.12	120	Travel	0.0019826885416605	0	10	10	28
97	391		32016	10	Travel_10	97	0	2.55	969.35	0.35	969.7	0.531	0.032	0	7.1	10	975.83	6.12	0.0032	0.0059826885416605	0	12	-2	0.12	130	Travel	0.0027826885416605	0	11	11	29
98	391		32016	10	Travel_10	98	0	0.44	977.25	0.3	977.55	0.398	0.024	0	9.26	10	985.83	6.144	0.0024	0.0059826885416605	0	13	-1	0.12	140	Travel	0.0035826885416605	1	12	12	30
99	391		32016	10	Travel_10	99	1	0.62	987.44	0	0	0	0.016	10	0	10.62	996.45	6.144	0.0016	0.0059826885416605	0	14	0	0.12	140.62	Travel	0.0059826885416605	0	13	13	31
100	391		32016	10	Travel_10	100	0	0.2	997.65	0.44	998.09	0.996	0.06	0	9.36	10	1006.45	6.204	0.006	0.0059826885416605	0	1	-2	0.06	20	Travel	-1.73114583394965e-05	0	0	0	0
101	391		32016	10	Travel_10	101	0	1.17	1008.63	0.38	1009.01	0.863	0.052	0	8.45	10	1016.45	6.256	0.0052	0.0059826885416605	0	2	-1	0.06	30	Travel	0.000782688541660504	1	1	1	1
102	391		32016	10	Travel_10	102	1	0.58	1018.05	0	0	0	0.044	10	0	10.58	1027.03	6.256	0.0044	0.0059826885416605	0	3	0	0.06	30.58	Travel	0.0059826885416605	0	2	2	2
103	391		32016	10	Travel_10	103	0	1.02	1029.08	0.32	1029.4	1.494	0.09	0	8.66	10	1037.03	6.346	0.009	0.0059826885416605	0	1	-2	0.09	20	Travel	-0.0030173114583395	0	0	0	7
104	391		32016	10	Travel_10	104	0	0.15	1038.22	0.34	1038.56	1.361	0.082	0	9.51	10	1047.03	6.428	0.0082	0.0059826885416605	0	2	-1	0.09	30	Travel	-0.0022173114583395	1	1	1	8
105	391		32016	10	Travel_10	105	1	0.17	1048.25	0	0	0	0.074	10	0	10.17	1057.2	6.428	0.0074	0.0059826885416605	0	3	0	0.09	30.17	Travel	0.0059826885416605	0	2	2	9
106	391		32016	10	Travel_10	106	0	0.19	1058.45	0.48	1058.93	1.494	0.09	0	9.33	10	1067.2	6.518	0.009	0.0059826885416605	0	1	-7	0.09	20	Travel	-0.0030173114583395	0	0	0	7
107	391		32016	10	Travel_10	107	0	0.36	1068.63	0.38	1069.01	1.361	0.082	0	9.26	10	1077.2	6.6	0.0082	0.0059826885416605	0	2	-6	0.09	30	Travel	-0.0022173114583395	0	1	1	8
108	391		32016	10	Travel_10	108	0	0.64	1078.92	0.28	1079.2	1.229	0.074	0	9.08	10	1087.2	6.674	0.0074	0.0059826885416605	0	3	-5	0.09	40	Travel	-0.0014173114583395	0	2	2	9
109	391		32016	10	Travel_10	109	0	0.71	1089	0.28	1089.28	1.096	0.066	0	9.01	10	1097.2	6.74	0.0066	0.0059826885416605	0	4	-4	0.09	50	Travel	-0.000617311458339496	0	3	3	10
110	391		32016	10	Travel_10	110	0	4.35	1102.65	0.32	1102.97	0.963	0.058	0	5.33	10	1107.2	6.798	0.0058	0.0059826885416605	0	5	-3	0.09	60	Travel	0.000182688541660504	0	4	4	11
111	391		32016	10	Travel_10	111	0	3.15	1111.46	0.29	1111.75	0.83	0.05	0	6.56	10	1117.2	6.848	0.005	0.0059826885416605	0	6	-2	0.09	70	Travel	0.000982688541660504	0	5	5	12
113	391		32016	10	Travel_10	113	0	1.52	1129.85	0.35	1130.2	0.697	0.042	0	8.13	10	1137.2	6.89	0.0042	0.0059826885416605	0	7	-1	0.09	90	Travel	0.0017826885416605	1	6	6	13
114	391		32016	10	Travel_10	114	1	0.54	1138.88	0	0	0	0.034	10	0	10.54	1147.74	6.89	0.0034	0.0059826885416605	0	8	0	0.09	90.54	Travel	0.0059826885416605	0	7	7	14
115	391		32016	10	Travel_10	115	0	1.59	1150.48	0.23	1150.71	1.992	0.12	0	8.18	10	1157.74	7.01	0.012	0.0059826885416605	0	1	-12	0.12	20	Travel	-0.0060173114583395	0	0	0	18
116	391		32016	10	Travel_10	116	0	0.35	1159.25	0.39	1159.64	1.859	0.112	0	9.26	10	1167.74	7.122	0.0112	0.0059826885416605	0	2	-11	0.12	30	Travel	-0.0052173114583395	0	1	1	19
117	391		32016	10	Travel_10	117	0	0.14	1169.05	0.32	1169.37	1.727	0.104	0	9.54	10	1177.74	7.226	0.0104	0.0059826885416605	0	3	-10	0.12	40	Travel	-0.0044173114583395	0	2	2	20
118	391		32016	10	Travel_10	118	0	0.92	1179.84	0.24	1180.08	1.594	0.096	0	8.84	10	1187.74	7.322	0.0096	0.0059826885416605	0	4	-9	0.12	50	Travel	-0.0036173114583395	0	3	3	21
119	391		32016	10	Travel_10	119	0	0.43	1189.36	0.29	1189.65	1.461	0.088	0	9.28	10	1197.74	7.41	0.0088	0.0059826885416605	0	5	-8	0.12	60	Travel	-0.0028173114583395	0	4	4	22
120	391		32016	10	Travel_10	120	0	1.26	1200.2	0.33	1200.53	1.328	0.08	0	8.41	10	1207.74	7.49	0.008	0.0059826885416605	0	6	-7	0.12	70	Travel	-0.0020173114583395	0	5	5	23
121	391		32016	10	Travel_10	121	0	0.85	1209.8	0.31	1210.11	1.195	0.072	0	8.84	10	1217.74	7.562	0.0072	0.0059826885416605	0	7	-6	0.12	80	Travel	-0.0012173114583395	0	6	6	24
122	391		32016	10	Travel_10	122	0	1.4	1220.36	0.3	1220.66	1.063	0.064	0	8.3	10	1227.74	7.626	0.0064	0.0059826885416605	0	8	-5	0.12	90	Travel	-0.000417311458339497	0	7	7	25
124	391		32016	10	Travel_10	124	0	2.01	1240.99	0.34	1241.33	0.93	0.056	0	7.65	10	1247.74	7.682	0.0056	0.0059826885416605	0	9	-4	0.12	110	Travel	0.000382688541660504	0	8	8	26
125	391		32016	10	Travel_10	125	0	1.65	1250.64	0.24	1250.88	0.797	0.048	0	8.11	10	1257.74	7.73	0.0048	0.0059826885416605	0	10	-3	0.12	120	Travel	0.0011826885416605	0	9	9	27
126	391		32016	10	Travel_10	126	0	2.6	1261.6	0.31	1261.91	0.664	0.04	0	7.09	10	1267.74	7.77	0.004	0.0059826885416605	0	11	-2	0.12	130	Travel	0.0019826885416605	0	10	10	28
127	391		32016	10	Travel_10	127	0	0.83	1269.84	0.27	1270.11	0.531	0.032	0	8.9	10	1277.74	7.802	0.0032	0.0059826885416605	0	12	-1	0.12	140	Travel	0.0027826885416605	1	11	11	29
128	391		32016	10	Travel_10	128	1	0.1	1279.12	0	0	0	0.024	10	0	10.1	1287.84	7.802	0.0024	0.0059826885416605	0	13	0	0.12	140.1	Travel	0.0059826885416605	0	12	12	30
129	391		32016	10	Travel_10	129	0	0.21	1289.34	0.4	1289.74	0.996	0.06	0	9.39	10	1297.84	7.862	0.006	0.0059826885416605	0	1	-3	0.06	20	Travel	-1.73114583394965e-05	0	0	0	0
130	391		32016	10	Travel_10	130	0	0.41	1299.55	0.37	1299.92	0.863	0.052	0	9.22	10	1307.84	7.914	0.0052	0.0059826885416605	0	2	-2	0.06	30	Travel	0.000782688541660504	0	1	1	1
131	391		32016	10	Travel_10	131	0	0.67	1309.82	0.3	1310.12	0.73	0.044	0	9.03	10	1317.84	7.958	0.0044	0.0059826885416605	0	3	-1	0.06	40	Travel	0.0015826885416605	1	2	2	2
132	391		32016	10	Travel_10	132	1	0.29	1319.45	0	0	0	0.036	10	0	10.29	1328.13	7.958	0.0036	0.0059826885416605	0	4	0	0.06	40.29	Travel	0.0059826885416605	0	3	3	3
133	391		32016	10	Travel_10	133	0	1.13	1330.59	0.33	1330.92	1.494	0.09	0	8.54	10	1338.13	8.048	0.009	0.0059826885416605	0	1	-6	0.09	20	Travel	-0.0030173114583395	0	0	0	7
134	391		32016	10	Travel_10	134	0	1.89	1341.36	0.35	1341.71	1.361	0.082	0	7.76	10	1348.13	8.13	0.0082	0.0059826885416605	0	2	-5	0.09	30	Travel	-0.0022173114583395	0	1	1	8
135	391		32016	10	Travel_10	135	0	0.16	1349.64	0.35	1349.99	1.229	0.074	0	9.49	10	1358.13	8.204	0.0074	0.0059826885416605	0	3	-4	0.09	40	Travel	-0.0014173114583395	0	2	2	9
136	391		32016	10	Travel_10	136	0	0.39	1359.88	0.36	1360.24	1.096	0.066	0	9.25	10	1368.13	8.27	0.0066	0.0059826885416605	0	4	-3	0.09	50	Travel	-0.000617311458339496	0	3	3	10
137	391		32016	10	Travel_10	137	0	0.74	1370.24	0.32	1370.56	0.963	0.058	0	8.94	10	1378.13	8.328	0.0058	0.0059826885416605	0	5	-2	0.09	60	Travel	0.000182688541660504	0	4	4	11
138	391		32016	10	Travel_10	138	0	0.09	1379.6	0.48	1380.08	0.83	0.05	0	9.43	10	1388.13	8.378	0.005	0.0059826885416605	0	6	-1	0.09	70	Travel	0.000982688541660504	1	5	5	12
139	391		32016	10	Travel_10	139	1	2.37	1391.89	0	0	0	0.042	10	0	12.37	1400.5	8.378	0.0042	0.0059826885416605	0	7	0	0.09	72.37	Travel	0.0059826885416605	0	6	6	13
140	391		32016	10	Travel_10	140	0	0.18	1402.08	0.43	1402.51	1.992	0.12	0	9.39	10	1410.5	8.498	0.012	0.0059826885416605	0	1	-13	0.12	20	Travel	-0.0060173114583395	0	0	0	18
141	391		32016	10	Travel_10	141	0	0.21	1412.12	0.38	1412.5	1.859	0.112	0	9.41	10	1420.5	8.61	0.0112	0.0059826885416605	0	2	-12	0.12	30	Travel	-0.0052173114583395	0	1	1	19
142	391		32016	10	Travel_10	142	0	1.7	1423.62	0.41	1424.03	1.727	0.104	0	7.89	10	1430.5	8.714	0.0104	0.0059826885416605	0	3	-11	0.12	40	Travel	-0.0044173114583395	0	2	2	20
143	391		32016	10	Travel_10	143	0	0.52	1432.45	0.37	1432.82	1.594	0.096	0	9.11	10	1440.5	8.81	0.0096	0.0059826885416605	0	4	-10	0.12	50	Travel	-0.0036173114583395	0	3	3	21
144	391		32016	10	Travel_10	144	0	0.22	1442.16	0.35	1442.51	1.461	0.088	0	9.43	10	1450.5	8.898	0.0088	0.0059826885416605	0	5	-9	0.12	60	Travel	-0.0028173114583395	0	4	4	22
145	391		32016	10	Travel_10	145	0	1.22	1453.17	0.46	1453.63	1.328	0.08	0	8.32	10	1460.5	8.978	0.008	0.0059826885416605	0	6	-8	0.12	70	Travel	-0.0020173114583395	0	5	5	23
146	391		32016	10	Travel_10	146	0	0.7	1462.66	0.39	1463.05	1.195	0.072	0	8.91	10	1470.5	9.05	0.0072	0.0059826885416605	0	7	-7	0.12	80	Travel	-0.0012173114583395	0	6	6	24
147	391		32016	10	Travel_10	147	0	0.08	1472.05	0.4	1472.45	1.063	0.064	0	9.52	10	1480.5	9.114	0.0064	0.0059826885416605	0	8	-6	0.12	90	Travel	-0.000417311458339497	0	7	7	25
148	391		32016	10	Travel_10	148	0	0.21	1482.19	0.35	1482.54	0.93	0.056	0	9.44	10	1490.5	9.17	0.0056	0.0059826885416605	0	9	-5	0.12	100	Travel	0.000382688541660504	0	8	8	26
149	391		32016	10	Travel_10	149	0	4.19	1496.18	0.35	1496.53	0.797	0.048	0	5.46	10	1500.5	9.218	0.0048	0.0059826885416605	0	10	-4	0.12	110	Travel	0.0011826885416605	0	9	9	27
150	391		32016	10	Travel_10	150	0	5.81	1507.81	0.4	1508.21	0.664	0.04	0	3.79	10	1510.5	9.258	0.004	0.0059826885416605	0	11	-3	0.12	120	Travel	0.0019826885416605	0	10	10	28
151	391		32016	10	Travel_10	151	0	1.39	1513.4	0.35	1513.75	0.531	0.032	0	8.26	10	1520.5	9.29	0.0032	0.0059826885416605	0	12	-2	0.12	130	Travel	0.0027826885416605	0	11	11	29
152	391		32016	10	Travel_10	152	0	1.18	1523.2	0.3	1523.5	0.398	0.024	0	8.52	10	1530.5	9.314	0.0024	0.0059826885416605	0	13	-1	0.12	140	Travel	0.0035826885416605	1	12	12	30
153	391		32016	10	Travel_10	153	1	1.26	1533.29	0	0	0	0.016	10	0	11.26	1541.76	9.314	0.0016	0.0059826885416605	0	14	0	0.12	141.26	Travel	0.0059826885416605	0	13	13	31
154	391		32016	10	Travel_10	154	0	0.69	1543.99	0.28	1544.27	0.996	0.06	0	9.03	10	1551.76	9.374	0.006	0.0059826885416605	0	1	-3	0.06	20	Travel	-1.73114583394965e-05	0	0	0	0
155	391		32016	10	Travel_10	155	0	0.41	1553.72	0.31	1554.03	0.863	0.052	0	9.28	10	1561.76	9.426	0.0052	0.0059826885416605	0	2	-2	0.06	30	Travel	0.000782688541660504	0	1	1	1
156	391		32016	10	Travel_10	156	0	0.75	1564.07	0.37	1564.44	0.73	0.044	0	8.88	10	1571.76	9.47	0.0044	0.0059826885416605	0	3	-1	0.06	40	Travel	0.0015826885416605	1	2	2	2
157	391		32016	10	Travel_10	157	1	0.38	1573.71	0	0	0	0.036	10	0	10.38	1582.14	9.47	0.0036	0.0059826885416605	0	4	0	0.06	40.38	Travel	0.0059826885416605	0	3	3	3
158	391		32016	10	Travel_10	158	0	0.19	1583.91	0.5	1584.41	1.992	0.12	0	9.31	10	1592.14	9.59	0.012	0.0059826885416605	0	1	-8	0.12	20	Travel	-0.0060173114583395	0	0	0	18
159	391		32016	10	Travel_10	159	0	0.11	1593.84	0.41	1594.25	1.859	0.112	0	9.48	10	1602.14	9.702	0.0112	0.0059826885416605	0	2	-7	0.12	30	Travel	-0.0052173114583395	0	1	1	19
160	391		32016	10	Travel_10	160	0	0.51	1604.25	0.36	1604.61	1.727	0.104	0	9.13	10	1612.14	9.806	0.0104	0.0059826885416605	0	3	-6	0.12	40	Travel	-0.0044173114583395	0	2	2	20
161	391		32016	10	Travel_10	161	0	0.42	1614.17	0.48	1614.65	1.594	0.096	0	9.1	10	1622.14	9.902	0.0096	0.0059826885416605	0	4	-5	0.12	50	Travel	-0.0036173114583395	0	3	3	21
162	391		32016	10	Travel_10	162	0	0.27	1624.03	0.37	1624.4	1.461	0.088	0	9.36	10	1632.14	9.99	0.0088	0.0059826885416605	0	5	-4	0.12	60	Travel	-0.0028173114583395	0	4	4	22
163	391		32016	10	Travel_10	163	0	0.79	1634.56	0.24	1634.8	1.328	0.08	0	8.97	10	1642.14	10.07	0.008	0.0059826885416605	0	6	-3	0.12	70	Travel	-0.0020173114583395	0	5	5	23
164	391		32016	10	Travel_10	164	0	0.36	1644.14	0.43	1644.57	1.195	0.072	0	9.21	10	1652.14	10.142	0.0072	0.0059826885416605	0	7	-2	0.12	80	Travel	-0.0012173114583395	0	6	6	24
165	391		32016	10	Travel_10	165	0	2.17	1655.96	0.41	1656.37	1.063	0.064	0	7.42	10	1662.14	10.206	0.0064	0.0059826885416605	0	8	-1	0.12	90	Travel	-0.000417311458339497	1	7	7	25
166	391		32016	10	Travel_10	166	1	1.65	1665.45	0	0	0	0.056	10	0	11.65	1673.79	10.206	0.0056	0.0059826885416605	0	9	0	0.12	91.65	Travel	0.0059826885416605	0	8	8	26
167	391		32016	10	Travel_10	167	0	0.91	1676.37	0.34	1676.71	1.494	0.09	0	8.75	10	1683.79	10.296	0.009	0.0059826885416605	0	1	-5	0.09	20	Travel	-0.0030173114583395	0	0	0	7
168	391		32016	10	Travel_10	168	0	0.62	1686.09	0.21	1686.3	1.361	0.082	0	9.17	10	1693.79	10.378	0.0082	0.0059826885416605	0	2	-4	0.09	30	Travel	-0.0022173114583395	0	1	1	8
169	391		32016	10	Travel_10	169	0	0.91	1696.39	0.35	1696.74	1.229	0.074	0	8.74	10	1703.79	10.452	0.0074	0.0059826885416605	0	3	-3	0.09	40	Travel	-0.0014173114583395	0	2	2	9
170	391		32016	10	Travel_10	170	0	0.3	1705.79	0.42	1706.21	1.096	0.066	0	9.28	10	1713.79	10.518	0.0066	0.0059826885416605	0	4	-2	0.09	50	Travel	-0.000617311458339496	0	3	3	10
171	391		32016	10	Travel_10	171	0	0.11	1715.61	0.44	1716.05	0.963	0.058	0	9.45	10	1723.79	10.576	0.0058	0.0059826885416605	0	5	-1	0.09	60	Travel	0.000182688541660504	1	4	4	11
172	391		32016	10	Travel_10	172	1	0.42	1725.93	0	0	0	0.05	10	0	10.42	1734.21	10.576	0.005	0.0059826885416605	0	6	0	0.09	60.42	Travel	0.0059826885416605	0	5	5	12
173	391		32016	10	Travel_10	173	0	0.24	1736.18	0.46	1736.64	0.996	0.06	0	9.3	10	1744.21	10.636	0.006	0.0059826885416605	0	1	-5	0.06	20	Travel	-1.73114583394965e-05	0	0	0	0
174	391		32016	10	Travel_10	174	0	0.61	1746.56	0.28	1746.84	0.863	0.052	0	9.11	10	1754.21	10.688	0.0052	0.0059826885416605	0	2	-4	0.06	30	Travel	0.000782688541660504	0	1	1	1
175	391		32016	10	Travel_10	175	0	0.18	1756.14	0.33	1756.47	0.73	0.044	0	9.49	10	1764.21	10.732	0.0044	0.0059826885416605	0	3	-3	0.06	40	Travel	0.0015826885416605	0	2	2	2
176	391		32016	10	Travel_10	176	0	1.3	1767.27	0.38	1767.65	0.598	0.036	0	8.32	10	1774.21	10.768	0.0036	0.0059826885416605	0	4	-2	0.06	50	Travel	0.0023826885416605	0	3	3	3
177	391		32016	10	Travel_10	177	0	0.44	1776.42	0.38	1776.8	0.465	0.028	0	9.18	10	1784.21	10.796	0.0028	0.0059826885416605	0	5	-1	0.06	60	Travel	0.0031826885416605	1	4	4	4
178	391		32016	10	Travel_10	178	1	0.47	1786.46	0	0	0	0.02	10	0	10.47	1794.68	10.796	0.002	0.0059826885416605	0	6	0	0.06	60.47	Travel	0.0059826885416605	0	5	5	5
179	391		32016	10	Travel_10	179	0	0.83	1797.3	0.25	1797.55	1.992	0.12	0	8.92	10	1804.68	10.916	0.012	0.0059826885416605	0	1	-11	0.12	20	Travel	-0.0060173114583395	0	0	0	18
180	391		32016	10	Travel_10	180	0	0.17	1806.65	0.37	1807.02	1.859	0.112	0	9.46	10	1814.68	11.028	0.0112	0.0059826885416605	0	2	-10	0.12	30	Travel	-0.0052173114583395	0	1	1	19
181	391		32016	10	Travel_10	181	0	0.06	1816.55	0.38	1816.93	1.727	0.104	0	9.56	10	1824.68	11.132	0.0104	0.0059826885416605	0	3	-9	0.12	40	Travel	-0.0044173114583395	0	2	2	20
182	391		32016	10	Travel_10	182	0	0.02	1826.52	0.6	1827.12	1.594	0.096	0	9.38	10	1834.68	11.228	0.0096	0.0059826885416605	0	4	-8	0.12	50	Travel	-0.0036173114583395	0	3	3	21
183	391		32016	10	Travel_10	183	0	0.14	1836.65	0.45	1837.1	1.461	0.088	0	9.41	10	1844.68	11.316	0.0088	0.0059826885416605	0	5	-7	0.12	60	Travel	-0.0028173114583395	0	4	4	22
184	391		32016	10	Travel_10	184	0	0.7	1847.22	0.49	1847.71	1.328	0.08	0	8.81	10	1854.68	11.396	0.008	0.0059826885416605	0	6	-6	0.12	70	Travel	-0.0020173114583395	0	5	5	23
185	391		32016	10	Travel_10	185	0	0.3	1856.83	0.34	1857.17	1.195	0.072	0	9.36	10	1864.68	11.468	0.0072	0.0059826885416605	0	7	-5	0.12	80	Travel	-0.0012173114583395	0	6	6	24
186	391		32016	10	Travel_10	186	0	1.16	1867.7	0.27	1867.97	1.063	0.064	0	8.57	10	1874.68	11.532	0.0064	0.0059826885416605	0	8	-4	0.12	90	Travel	-0.000417311458339497	0	7	7	25
187	391		32016	10	Travel_10	187	0	0.6	1877.15	0.34	1877.49	0.93	0.056	0	9.06	10	1884.68	11.588	0.0056	0.0059826885416605	0	9	-3	0.12	100	Travel	0.000382688541660504	0	8	8	26
189	391		32016	10	Travel_10	189	0	0.05	1896.62	0.59	1897.21	0.797	0.048	0	9.36	10	1904.68	11.636	0.0048	0.0059826885416605	0	10	-2	0.12	120	Travel	0.0011826885416605	0	9	9	27
190	391		32016	10	Travel_10	190	0	0.91	1907.49	0.4	1907.89	0.664	0.04	0	8.69	10	1914.68	11.676	0.004	0.0059826885416605	0	11	-1	0.12	130	Travel	0.0019826885416605	1	10	10	28
191	391		32016	10	Travel_10	191	1	2.61	1919.2	0	0	0	0.032	10	0	12.61	1927.29	11.676	0.0032	0.0059826885416605	0	12	0	0.12	132.61	Travel	0.0059826885416605	0	11	11	29
192	391		32016	10	Travel_10	192	0	0.21	1929.42	0.43	1929.85	0.996	0.06	0	9.36	10	1937.29	11.736	0.006	0.0059826885416605	0	1	-4	0.06	20	Travel	-1.73114583394965e-05	0	0	0	0
193	391		32016	10	Travel_10	193	0	1.22	1940.44	0.37	1940.81	0.863	0.052	0	8.41	10	1947.29	11.788	0.0052	0.0059826885416605	0	2	-3	0.06	30	Travel	0.000782688541660504	0	1	1	1
194	391		32016	10	Travel_10	194	0	0.08	1949.31	0.45	1949.76	0.73	0.044	0	9.47	10	1957.29	11.832	0.0044	0.0059826885416605	0	3	-2	0.06	40	Travel	0.0015826885416605	0	2	2	2
195	391		32016	10	Travel_10	195	0	0.72	1959.96	0.31	1960.27	0.598	0.036	0	8.97	10	1967.29	11.868	0.0036	0.0059826885416605	0	4	-1	0.06	50	Travel	0.0023826885416605	1	3	3	3
196	391		32016	10	Travel_10	196	1	4.12	1973.37	0	0	0	0.028	10	0	14.12	1981.41	11.868	0.0028	0.0059826885416605	0	5	0	0.06	54.12	Travel	0.0059826885416605	0	4	4	4
197	391		32016	10	Travel_10	197	0	0.74	1984.12	0.3	1984.42	1.494	0.09	0	8.96	10	1991.41	11.958	0.009	0.0059826885416605	0	1	-5	0.09	20	Travel	-0.0030173114583395	0	0	0	7
198	391		32016	10	Travel_10	198	0	0.16	1993.55	0.36	1993.91	1.361	0.082	0	9.48	10	2001.41	12.04	0.0082	0.0059826885416605	0	2	-4	0.09	30	Travel	-0.0022173114583395	0	1	1	8
199	391		32016	10	Travel_10	199	0	0.15	2003.55	0.49	2004.04	1.229	0.074	0	9.36	10	2011.41	12.114	0.0074	0.0059826885416605	0	3	-3	0.09	40	Travel	-0.0014173114583395	0	2	2	9
200	391		32016	10	Travel_10	200	0	0.54	2013.95	0.31	2014.26	1.096	0.066	0	9.15	10	2021.41	12.18	0.0066	0.0059826885416605	0	4	-2	0.09	50	Travel	-0.000617311458339496	0	3	3	10
201	391		32016	10	Travel_10	201	0	0.71	2024.13	0.14	2024.27	0.963	0.058	0	9.15	10	2031.41	12.238	0.0058	0.0059826885416605	0	5	-1	0.09	60	Travel	0.000182688541660504	1	4	4	11
202	391		32016	10	Travel_10	202	1	1.46	2034.89	0	0	0	0.05	10	0	11.46	2042.87	12.238	0.005	0.0059826885416605	0	6	0	0.09	61.46	Travel	0.0059826885416605	0	5	5	12
203	391		32016	10	Travel_10	203	0	0.14	2045.04	0.53	2045.57	0.996	0.06	0	9.33	10	2052.87	12.298	0.006	0.0059826885416605	0	1	-3	0.06	20	Travel	-1.73114583394965e-05	0	0	0	0
204	391		32016	10	Travel_10	204	0	1.32	2056.23	0.43	2056.66	0.863	0.052	0	8.25	10	2062.87	12.35	0.0052	0.0059826885416605	0	2	-2	0.06	30	Travel	0.000782688541660504	0	1	1	1
205	391		32016	10	Travel_10	205	0	0.5	2065.42	0.27	2065.69	0.73	0.044	0	9.23	10	2072.87	12.394	0.0044	0.0059826885416605	0	3	-1	0.06	40	Travel	0.0015826885416605	1	2	2	2
206	391		32016	10	Travel_10	206	1	0.44	2075.37	0	0	0	0.036	10	0	10.44	2083.31	12.394	0.0036	0.0059826885416605	0	4	0	0.06	40.44	Travel	0.0059826885416605	0	3	3	3
207	391		32016	10	Travel_10	207	0	0.68	2086.06	0.25	2086.31	1.494	0.09	0	9.07	10	2093.31	12.484	0.009	0.0059826885416605	0	1	-5	0.09	20	Travel	-0.0030173114583395	0	0	0	7
208	391		32016	10	Travel_10	208	0	0.59	2095.98	0.25	2096.23	1.361	0.082	0	9.16	10	2103.31	12.566	0.0082	0.0059826885416605	0	2	-4	0.09	30	Travel	-0.0022173114583395	0	1	1	8
209	391		32016	10	Travel_10	209	0	0.61	2106.01	0.11	2106.12	1.229	0.074	0	9.28	10	2113.31	12.64	0.0074	0.0059826885416605	0	3	-3	0.09	40	Travel	-0.0014173114583395	0	2	2	9
210	391		32016	10	Travel_10	210	0	0.87	2116.28	0.34	2116.62	1.096	0.066	0	8.79	10	2123.31	12.706	0.0066	0.0059826885416605	0	4	-2	0.09	50	Travel	-0.000617311458339496	0	3	3	10
211	391		32016	10	Travel_10	211	0	1.07	2126.49	0.38	2126.87	0.963	0.058	0	8.55	10	2133.31	12.764	0.0058	0.0059826885416605	0	5	-1	0.09	60	Travel	0.000182688541660504	1	4	4	11
214	391		32016	10	Travel_10	214	1	1.77	2157.22	0	0	0	0.05	10	0	11.77	2165.08	12.764	0.005	0.0059826885416605	0	6	0	0.09	81.77	Travel	0.0059826885416605	0	5	5	12
215	391		32016	10	Travel_10	215	0	1.03	2168.26	0.46	2168.72	1.992	0.12	0	8.51	10	2175.08	12.884	0.012	0.0059826885416605	0	1	-10	0.12	20	Travel	-0.0060173114583395	0	0	0	18
216	391		32016	10	Travel_10	216	0	0.34	2177.58	0.44	2178.02	1.859	0.112	0	9.22	10	2185.08	12.996	0.0112	0.0059826885416605	0	2	-9	0.12	30	Travel	-0.0052173114583395	0	1	1	19
217	391		32016	10	Travel_10	217	0	0.42	2187.67	0.31	2187.98	1.727	0.104	0	9.27	10	2195.08	13.1	0.0104	0.0059826885416605	0	3	-8	0.12	40	Travel	-0.0044173114583395	0	2	2	20
218	391		32016	10	Travel_10	218	0	0.47	2197.73	0.35	2198.08	1.594	0.096	0	9.18	10	2205.08	13.196	0.0096	0.0059826885416605	0	4	-7	0.12	50	Travel	-0.0036173114583395	0	3	3	21
219	391		32016	10	Travel_10	219	0	0.55	2207.82	0.35	2208.17	1.461	0.088	0	9.1	10	2215.08	13.284	0.0088	0.0059826885416605	0	5	-6	0.12	60	Travel	-0.0028173114583395	0	4	4	22
220	391		32016	10	Travel_10	220	0	0.63	2217.91	0.32	2218.23	1.328	0.08	0	9.05	10	2225.08	13.364	0.008	0.0059826885416605	0	6	-5	0.12	70	Travel	-0.0020173114583395	0	5	5	23
221	391		32016	10	Travel_10	221	0	2.03	2229.32	0.43	2229.75	1.195	0.072	0	7.54	10	2235.08	13.436	0.0072	0.0059826885416605	0	7	-4	0.12	80	Travel	-0.0012173114583395	0	6	6	24
222	391		32016	10	Travel_10	222	0	0.25	2237.55	0.33	2237.88	1.063	0.064	0	9.42	10	2245.08	13.5	0.0064	0.0059826885416605	0	8	-3	0.12	90	Travel	-0.000417311458339497	0	7	7	25
224	391		32016	10	Travel_10	224	0	0.06	2257.38	0.36	2257.74	0.93	0.056	0	9.58	10	2265.08	13.556	0.0056	0.0059826885416605	0	9	-2	0.12	110	Travel	0.000382688541660504	0	8	8	26
225	391		32016	10	Travel_10	225	0	0.78	2268.11	0.33	2268.44	0.797	0.048	0	8.89	10	2275.08	13.604	0.0048	0.0059826885416605	0	10	-1	0.12	120	Travel	0.0011826885416605	1	9	9	27
226	391		32016	10	Travel_10	226	1	0.14	2277.48	0	0	0	0.04	10	0	10.14	2285.22	13.604	0.004	0.0059826885416605	0	11	0	0.12	120.14	Travel	0.0059826885416605	0	10	10	28
227	391		32016	10	Travel_10	227	0	1.36	2288.85	0.35	2289.2	0.996	0.06	0	8.29	10	2295.22	13.664	0.006	0.0059826885416605	0	1	-3	0.06	20	Travel	-1.73114583394965e-05	0	0	0	0
228	391		32016	10	Travel_10	228	0	0.61	2298.11	0.35	2298.46	0.863	0.052	0	9.04	10	2305.22	13.716	0.0052	0.0059826885416605	0	2	-2	0.06	30	Travel	0.000782688541660504	0	1	1	1
229	391		32016	10	Travel_10	229	0	2.07	2309.58	0.09	2309.67	0.73	0.044	0	7.84	10	2315.22	13.76	0.0044	0.0059826885416605	0	3	-1	0.06	40	Travel	0.0015826885416605	1	2	2	2
231	391		32016	10	Travel_10	231	1	1.54	2329.07	0	0	0	0.036	10	0	11.54	2336.76	13.76	0.0036	0.0059826885416605	0	4	0	0.06	51.54	Travel	0.0059826885416605	0	3	3	3
232	391		32016	10	Travel_10	232	0	2.1	2341.18	0.53	2341.71	1.494	0.09	0	7.37	10	2346.76	13.85	0.009	0.0059826885416605	0	1	-7	0.09	20	Travel	-0.0030173114583395	0	0	0	7
233	391		32016	10	Travel_10	233	0	1.93	2351.02	0.41	2351.43	1.361	0.082	0	7.66	10	2356.76	13.932	0.0082	0.0059826885416605	0	2	-6	0.09	30	Travel	-0.0022173114583395	0	1	1	8
234	391		32016	10	Travel_10	234	0	0.81	2359.91	0.27	2360.18	1.229	0.074	0	8.92	10	2366.76	14.006	0.0074	0.0059826885416605	0	3	-5	0.09	40	Travel	-0.0014173114583395	0	2	2	9
235	391		32016	10	Travel_10	235	0	0.59	2369.7	0.54	2370.24	1.096	0.066	0	8.87	10	2376.76	14.072	0.0066	0.0059826885416605	0	4	-4	0.09	50	Travel	-0.000617311458339496	0	3	3	10
236	391		32016	10	Travel_10	236	0	0.68	2379.8	0.27	2380.07	0.963	0.058	0	9.05	10	2386.76	14.13	0.0058	0.0059826885416605	0	5	-3	0.09	60	Travel	0.000182688541660504	0	4	4	11
237	391		32016	10	Travel_10	237	0	2.03	2391.16	0.31	2391.47	0.83	0.05	0	7.66	10	2396.76	14.18	0.005	0.0059826885416605	0	6	-2	0.09	70	Travel	0.000982688541660504	0	5	5	12
238	391		32016	10	Travel_10	238	0	1.73	2400.87	0.37	2401.24	0.697	0.042	0	7.9	10	2406.76	14.222	0.0042	0.0059826885416605	0	7	-1	0.09	80	Travel	0.0017826885416605	1	6	6	13
239	391		32016	10	Travel_10	239	1	0.67	2409.82	0	0	0	0.034	10	0	10.67	2417.43	14.222	0.0034	0.0059826885416605	0	8	0	0.09	80.67	Travel	0.0059826885416605	0	7	7	14
240	391		32016	10	Travel_10	240	0	1.66	2421.49	0.34	2421.83	1.992	0.12	0	8	10	2427.43	14.342	0.012	0.0059826885416605	0	1	-12	0.12	20	Travel	-0.0060173114583395	0	0	0	18
241	391		32016	10	Travel_10	241	0	0.02	2429.86	0.4	2430.26	1.859	0.112	0	9.58	10	2437.43	14.454	0.0112	0.0059826885416605	0	2	-11	0.12	30	Travel	-0.0052173114583395	0	1	1	19
242	391		32016	10	Travel_10	242	0	0.09	2439.94	0.38	2440.32	1.727	0.104	0	9.53	10	2447.43	14.558	0.0104	0.0059826885416605	0	3	-10	0.12	40	Travel	-0.0044173114583395	0	2	2	20
243	391		32016	10	Travel_10	243	0	1.12	2450.98	0.42	2451.4	1.594	0.096	0	8.46	10	2457.43	14.654	0.0096	0.0059826885416605	0	4	-9	0.12	50	Travel	-0.0036173114583395	0	3	3	21
244	391		32016	10	Travel_10	244	0	0.92	2460.79	0.53	2461.32	1.461	0.088	0	8.55	10	2467.43	14.742	0.0088	0.0059826885416605	0	5	-8	0.12	60	Travel	-0.0028173114583395	0	4	4	22
245	391		32016	10	Travel_10	245	0	0.5	2470.38	0.33	2470.71	1.328	0.08	0	9.17	10	2477.43	14.822	0.008	0.0059826885416605	0	6	-7	0.12	70	Travel	-0.0020173114583395	0	5	5	23
246	391		32016	10	Travel_10	246	0	0.91	2480.8	0.33	2481.13	1.195	0.072	0	8.76	10	2487.43	14.894	0.0072	0.0059826885416605	0	7	-6	0.12	80	Travel	-0.0012173114583395	0	6	6	24
247	391		32016	10	Travel_10	247	0	0.62	2490.52	0.38	2490.9	1.063	0.064	0	9	10	2497.43	14.958	0.0064	0.0059826885416605	0	8	-5	0.12	90	Travel	-0.000417311458339497	0	7	7	25
248	391		32016	10	Travel_10	248	0	0.52	2500.43	0.38	2500.81	0.93	0.056	0	9.1	10	2507.43	15.014	0.0056	0.0059826885416605	0	9	-4	0.12	100	Travel	0.000382688541660504	0	8	8	26
249	391		32016	10	Travel_10	249	0	3.33	2513.25	0.35	2513.6	0.797	0.048	0	6.32	10	2517.43	15.062	0.0048	0.0059826885416605	0	10	-3	0.12	110	Travel	0.0011826885416605	0	9	9	27
250	391		32016	10	Travel_10	250	0	0.5	2520.43	0.33	2520.76	0.664	0.04	0	9.17	10	2527.43	15.102	0.004	0.0059826885416605	0	11	-2	0.12	120	Travel	0.0019826885416605	0	10	10	28
251	391		32016	10	Travel_10	251	0	0.57	2530.51	0.48	2530.99	0.531	0.032	0	8.95	10	2537.43	15.134	0.0032	0.0059826885416605	0	12	-1	0.12	130	Travel	0.0027826885416605	1	11	11	29
252	391		32016	10	Travel_10	252	1	0.27	2540.22	0	0	0	0.024	10	0	10.27	2547.7	15.134	0.0024	0.0059826885416605	0	13	0	0.12	130.27	Travel	0.0059826885416605	0	12	12	30
253	391		32016	10	Travel_10	253	0	0.41	2550.64	1.21	2551.85	1.494	0.09	0	8.38	10	2557.7	15.224	0.009	0.0059826885416605	0	1	-6	0.09	20	Travel	-0.0030173114583395	0	0	0	7
254	391		32016	10	Travel_10	254	0	0.96	2561.2	0.36	2561.56	1.361	0.082	0	8.68	10	2567.7	15.306	0.0082	0.0059826885416605	0	2	-5	0.09	30	Travel	-0.0022173114583395	0	1	1	8
255	391		32016	10	Travel_10	255	0	0.05	2570.3	0.6	2570.9	1.229	0.074	0	9.35	10	2577.7	15.38	0.0074	0.0059826885416605	0	3	-4	0.09	40	Travel	-0.0014173114583395	0	2	2	9
256	391		32016	10	Travel_10	256	0	0.55	2580.81	0.26	2581.07	1.096	0.066	0	9.19	10	2587.7	15.446	0.0066	0.0059826885416605	0	4	-3	0.09	50	Travel	-0.000617311458339496	0	3	3	10
257	391		32016	10	Travel_10	257	0	0.79	2591.06	0.31	2591.37	0.963	0.058	0	8.9	10	2597.7	15.504	0.0058	0.0059826885416605	0	5	-2	0.09	60	Travel	0.000182688541660504	0	4	4	11
258	391		32016	10	Travel_10	258	0	0.65	2600.93	0.29	2601.22	0.83	0.05	0	9.06	10	2607.7	15.554	0.005	0.0059826885416605	0	6	-1	0.09	70	Travel	0.000982688541660504	1	5	5	12
259	391		32016	10	Travel_10	259	1	0.27	2610.56	0	0	0	0.042	10	0	10.27	2617.97	15.554	0.0042	0.0059826885416605	0	7	0	0.09	70.27	Travel	0.0059826885416605	0	6	6	13
260	391		32016	10	Travel_10	260	0	0.9	2621.47	0.39	2621.86	0.996	0.06	0	8.71	10	2627.97	15.614	0.006	0.0059826885416605	0	1	-5	0.06	20	Travel	-1.73114583394965e-05	0	0	0	0
261	391		32016	10	Travel_10	261	0	0.14	2630.72	0.41	2631.13	0.863	0.052	0	9.45	10	2637.97	15.666	0.0052	0.0059826885416605	0	2	-4	0.06	30	Travel	0.000782688541660504	0	1	1	1
262	391		32016	10	Travel_10	262	0	0.11	2640.7	0.51	2641.21	0.73	0.044	0	9.38	10	2647.97	15.71	0.0044	0.0059826885416605	0	3	-3	0.06	40	Travel	0.0015826885416605	0	2	2	2
263	391		32016	10	Travel_10	263	0	1.45	2652.05	0.34	2652.39	0.598	0.036	0	8.21	10	2657.97	15.746	0.0036	0.0059826885416605	0	4	-2	0.06	50	Travel	0.0023826885416605	0	3	3	3
264	391		32016	10	Travel_10	264	0	0.89	2661.5	0.37	2661.87	0.465	0.028	0	8.74	10	2667.97	15.774	0.0028	0.0059826885416605	0	5	-1	0.06	60	Travel	0.0031826885416605	1	4	4	4
265	391		32016	10	Travel_10	265	1	0.99	2671.61	0	0	0	0.02	10	0	10.99	2678.96	15.774	0.002	0.0059826885416605	0	6	0	0.06	60.99	Travel	0.0059826885416605	0	5	5	5
266	391		32016	10	Travel_10	266	0	0.23	2681.85	0.57	2682.42	1.992	0.12	0	9.2	10	2688.96	15.894	0.012	0.0059826885416605	0	1	-12	0.12	20	Travel	-0.0060173114583395	0	0	0	18
267	391		32016	10	Travel_10	267	0	2.06	2693.69	0.45	2694.14	1.859	0.112	0	7.49	10	2698.96	16.006	0.0112	0.0059826885416605	0	2	-11	0.12	30	Travel	-0.0052173114583395	0	1	1	19
268	391		32016	10	Travel_10	268	0	0.34	2701.98	0.36	2702.34	1.727	0.104	0	9.3	10	2708.96	16.11	0.0104	0.0059826885416605	0	3	-10	0.12	40	Travel	-0.0044173114583395	0	2	2	20
269	391		32016	10	Travel_10	269	0	0.14	2711.79	0.33	2712.12	1.594	0.096	0	9.53	10	2718.96	16.206	0.0096	0.0059826885416605	0	4	-9	0.12	50	Travel	-0.0036173114583395	0	3	3	21
270	391		32016	10	Travel_10	270	0	0.14	2721.8	0.48	2722.28	1.461	0.088	0	9.38	10	2728.96	16.294	0.0088	0.0059826885416605	0	5	-8	0.12	60	Travel	-0.0028173114583395	0	4	4	22
271	391		32016	10	Travel_10	271	0	1.09	2732.76	0.37	2733.13	1.328	0.08	0	8.54	10	2738.96	16.374	0.008	0.0059826885416605	0	6	-7	0.12	70	Travel	-0.0020173114583395	0	5	5	23
272	391		32016	10	Travel_10	272	0	0.69	2742.37	0.44	2742.81	1.195	0.072	0	8.87	10	2748.96	16.446	0.0072	0.0059826885416605	0	7	-6	0.12	80	Travel	-0.0012173114583395	0	6	6	24
273	391		32016	10	Travel_10	273	0	0.26	2751.95	0.32	2752.27	1.063	0.064	0	9.42	10	2758.96	16.51	0.0064	0.0059826885416605	0	8	-5	0.12	90	Travel	-0.000417311458339497	0	7	7	25
274	391		32016	10	Travel_10	274	0	0.4	2762.1	0.33	2762.43	0.93	0.056	0	9.27	10	2768.96	16.566	0.0056	0.0059826885416605	0	9	-4	0.12	100	Travel	0.000382688541660504	0	8	8	26
275	391		32016	10	Travel_10	275	0	0.92	2772.63	0.3	2772.93	0.797	0.048	0	8.78	10	2778.96	16.614	0.0048	0.0059826885416605	0	10	-3	0.12	110	Travel	0.0011826885416605	0	9	9	27
276	391		32016	10	Travel_10	276	0	0.74	2782.46	0.37	2782.83	0.664	0.04	0	8.89	10	2788.96	16.654	0.004	0.0059826885416605	0	11	-2	0.12	120	Travel	0.0019826885416605	0	10	10	28
277	391		32016	10	Travel_10	277	0	0.47	2792.2	0.48	2792.68	0.531	0.032	0	9.05	10	2798.96	16.686	0.0032	0.0059826885416605	0	12	-1	0.12	130	Travel	0.0027826885416605	1	11	11	29
278	391		32016	10	Travel_10	278	1	0.28	2802.02	0	0	0	0.024	10	0	10.28	2809.24	16.686	0.0024	0.0059826885416605	0	13	0	0.12	130.28	Travel	0.0059826885416605	0	12	12	30
279	391		32016	10	Travel_10	279	0	1.56	2813.59	0.34	2813.93	0.996	0.06	0	8.1	10	2819.24	16.746	0.006	0.0059826885416605	0	1	-5	0.06	20	Travel	-1.73114583394965e-05	0	0	0	0
280	391		32016	10	Travel_10	280	0	1.22	2823.26	0.49	2823.75	0.863	0.052	0	8.29	10	2829.24	16.798	0.0052	0.0059826885416605	0	2	-4	0.06	30	Travel	0.000782688541660504	0	1	1	1
281	391		32016	10	Travel_10	281	0	0.31	2832.36	0.34	2832.7	0.73	0.044	0	9.35	10	2839.24	16.842	0.0044	0.0059826885416605	0	3	-3	0.06	40	Travel	0.0015826885416605	0	2	2	2
282	391		32016	10	Travel_10	282	0	0.77	2842.83	0.32	2843.15	0.598	0.036	0	8.91	10	2849.24	16.878	0.0036	0.0059826885416605	0	4	-2	0.06	50	Travel	0.0023826885416605	0	3	3	3
283	391		32016	10	Travel_10	283	0	0.47	2852.54	0.37	2852.91	0.465	0.028	0	9.16	10	2859.24	16.906	0.0028	0.0059826885416605	0	5	-1	0.06	60	Travel	0.0031826885416605	1	4	4	4
285	391		32016	10	Travel_10	285	1	4.48	2876.57	0	0	0	0.02	10	0	14.48	2883.72	16.906	0.002	0.0059826885416605	0	6	0	0.06	74.48	Travel	0.0059826885416605	0	5	5	5
286	391		32016	10	Travel_10	286	0	0.64	2887.22	0.54	2887.76	1.494	0.09	0	8.82	10	2893.72	16.996	0.009	0.0059826885416605	0	1	-11	0.09	20	Travel	-0.0030173114583395	0	0	0	7
287	391		32016	10	Travel_10	287	0	2.18	2898.77	0.38	2899.15	1.361	0.082	0	7.44	10	2903.72	17.078	0.0082	0.0059826885416605	0	2	-10	0.09	30	Travel	-0.0022173114583395	0	1	1	8
288	391		32016	10	Travel_10	288	0	0.36	2906.96	0.54	2907.5	1.229	0.074	0	9.1	10	2913.72	17.152	0.0074	0.0059826885416605	0	3	-9	0.09	40	Travel	-0.0014173114583395	0	2	2	9
289	391		32016	10	Travel_10	289	0	0.9	2917.51	0.31	2917.82	1.096	0.066	0	8.79	10	2923.72	17.218	0.0066	0.0059826885416605	0	4	-8	0.09	50	Travel	-0.000617311458339496	0	3	3	10
290	391		32016	10	Travel_10	290	0	1.65	2928.27	0.41	2928.68	0.963	0.058	0	7.94	10	2933.72	17.276	0.0058	0.0059826885416605	0	5	-7	0.09	60	Travel	0.000182688541660504	0	4	4	11
291	391		32016	10	Travel_10	291	0	1.09	2937.72	0.3	2938.02	0.83	0.05	0	8.61	10	2943.72	17.326	0.005	0.0059826885416605	0	6	-6	0.09	70	Travel	0.000982688541660504	0	5	5	12
292	391		32016	10	Travel_10	292	0	0.54	2947.18	0.28	2947.46	0.697	0.042	0	9.18	10	2953.72	17.368	0.0042	0.0059826885416605	0	7	-5	0.09	80	Travel	0.0017826885416605	0	6	6	13
294	391		32016	10	Travel_10	294	0	4.46	2971.12	0.33	2971.45	0.564	0.034	0	5.21	10	2973.72	17.402	0.0034	0.0059826885416605	0	8	-4	0.09	100	Travel	0.0025826885416605	0	7	7	14
295	391		32016	10	Travel_10	295	0	0.69	2977.36	0.3	2977.66	0.432	0.026	0	9.01	10	2983.72	17.428	0.0026	0.0059826885416605	0	9	-3	0.09	110	Travel	0.0033826885416605	0	8	8	15
297	391		32016	10	Travel_10	297	0	0.84	2997.53	0.3	2997.83	0.299	0.018	0	8.86	10	3003.72	17.446	0.0018	0.0059826885416605	0	10	-2	0.09	130	Travel	0.0041826885416605	0	9	9	16
299	391		32016	10	Travel_10	299	0	0.42	3017.13	0.36	3017.49	0.166	0.01	0	9.22	10	3023.72	17.456	0.001	0.0059826885416605	0	11	-1	0.09	150	Travel	0.0049826885416605	1	10	10	17
300	391		32016	10	Travel_10	300	1	1.18	3027.9	0	0	0	0.006	10	0	11.18	3034.9	17.456	6e-04	0.0059826885416605	0	12	0	0.09	151.18	Travel	0.0059826885416605	0	11	11	18
301	391		32016	10	Travel_10	301	0	1.48	3039.39	0.44	3039.83	1.992	0.12	0	8.08	10	3044.9	17.576	0.012	0.0059826885416605	0	1	-7	0.12	20	Travel	-0.0060173114583395	0	0	0	18
302	391		32016	10	Travel_10	302	0	0.05	3047.97	0.44	3048.41	1.859	0.112	0	9.51	10	3054.9	17.688	0.0112	0.0059826885416605	0	2	-6	0.12	30	Travel	-0.0052173114583395	0	1	1	19
303	391		32016	10	Travel_10	303	0	0.36	3058.29	0.39	3058.68	1.727	0.104	0	9.25	10	3064.9	17.792	0.0104	0.0059826885416605	0	3	-5	0.12	40	Travel	-0.0044173114583395	0	2	2	20
304	391		32016	10	Travel_10	304	0	1.54	3069.48	0.35	3069.83	1.594	0.096	0	8.11	10	3074.9	17.888	0.0096	0.0059826885416605	0	4	-4	0.12	50	Travel	-0.0036173114583395	0	3	3	21
305	391		32016	10	Travel_10	305	0	0.15	3078.1	0.41	3078.51	1.461	0.088	0	9.44	10	3084.9	17.976	0.0088	0.0059826885416605	0	5	-3	0.12	60	Travel	-0.0028173114583395	0	4	4	22
306	391		32016	10	Travel_10	306	0	0.04	3088	0.43	3088.43	1.328	0.08	0	9.53	10	3094.9	18.056	0.008	0.0059826885416605	0	6	-2	0.12	70	Travel	-0.0020173114583395	0	5	5	23
307	391		32016	10	Travel_10	307	0	2.07	3100.04	0.38	3100.42	1.195	0.072	0	7.55	10	3104.9	18.128	0.0072	0.0059826885416605	0	7	-1	0.12	80	Travel	-0.0012173114583395	1	6	6	24
308	391		32016	10	Travel_10	308	1	0.52	3108.5	0	0	0	0.064	10	0	10.52	3115.42	18.128	0.0064	0.0059826885416605	0	8	0	0.12	80.52	Travel	0.0059826885416605	0	7	7	25
309	391		32016	10	Travel_10	309	0	0.47	3118.98	0.41	3119.39	1.992	0.12	0	9.12	10	3125.42	18.248	0.012	0.0059826885416605	0	1	-12	0.12	20	Travel	-0.0060173114583395	0	0	0	18
310	391		32016	10	Travel_10	310	0	0.7	3129.22	0.29	3129.51	1.859	0.112	0	9.01	10	3135.42	18.36	0.0112	0.0059826885416605	0	2	-11	0.12	30	Travel	-0.0052173114583395	0	1	1	19
311	391		32016	10	Travel_10	311	0	1.18	3139.71	0.36	3140.07	1.727	0.104	0	8.46	10	3145.42	18.464	0.0104	0.0059826885416605	0	3	-10	0.12	40	Travel	-0.0044173114583395	0	2	2	20
312	391		32016	10	Travel_10	312	0	0.94	3149.48	0.35	3149.83	1.594	0.096	0	8.71	10	3155.42	18.56	0.0096	0.0059826885416605	0	4	-9	0.12	50	Travel	-0.0036173114583395	0	3	3	21
313	391		32016	10	Travel_10	313	0	0.75	3159.3	0.54	3159.84	1.461	0.088	0	8.71	10	3165.42	18.648	0.0088	0.0059826885416605	0	5	-8	0.12	60	Travel	-0.0028173114583395	0	4	4	22
314	391		32016	10	Travel_10	314	0	0.85	3169.41	0.33	3169.74	1.328	0.08	0	8.82	10	3175.42	18.728	0.008	0.0059826885416605	0	6	-7	0.12	70	Travel	-0.0020173114583395	0	5	5	23
315	391		32016	10	Travel_10	315	0	0.21	3178.78	0.39	3179.17	1.195	0.072	0	9.4	10	3185.42	18.8	0.0072	0.0059826885416605	0	7	-6	0.12	80	Travel	-0.0012173114583395	0	6	6	24
316	391		32016	10	Travel_10	316	0	0.15	3188.73	0.45	3189.18	1.063	0.064	0	9.4	10	3195.42	18.864	0.0064	0.0059826885416605	0	8	-5	0.12	90	Travel	-0.000417311458339497	0	7	7	25
317	391		32016	10	Travel_10	317	0	0.42	3199.01	0.36	3199.37	0.93	0.056	0	9.22	10	3205.42	18.92	0.0056	0.0059826885416605	0	9	-4	0.12	100	Travel	0.000382688541660504	0	8	8	26
318	391		32016	10	Travel_10	318	0	0.3	3208.9	0.36	3209.26	0.797	0.048	0	9.34	10	3215.42	18.968	0.0048	0.0059826885416605	0	10	-3	0.12	110	Travel	0.0011826885416605	0	9	9	27
319	391		32016	10	Travel_10	319	0	2.1	3220.71	0.36	3221.07	0.664	0.04	0	7.54	10	3225.42	19.008	0.004	0.0059826885416605	0	11	-2	0.12	120	Travel	0.0019826885416605	0	10	10	28
321	391		32016	10	Travel_10	321	0	3.8	3242.43	0.38	3242.81	0.531	0.032	0	5.82	10	3245.42	19.04	0.0032	0.0059826885416605	0	12	-1	0.12	140	Travel	0.0027826885416605	1	11	11	29
322	391		32016	10	Travel_10	322	1	0.61	3249.25	0	0	0	0.024	10	0	10.61	3256.03	19.04	0.0024	0.0059826885416605	0	13	0	0.12	140.61	Travel	0.0059826885416605	0	12	12	30
323	391		32016	10	Travel_10	323	0	0.7	3259.96	0.38	3260.34	0.996	0.06	0	8.92	10	3266.03	19.1	0.006	0.0059826885416605	0	1	-5	0.06	20	Travel	-1.73114583394965e-05	0	0	0	0
324	391		32016	10	Travel_10	324	0	0.5	3269.77	0.44	3270.21	0.863	0.052	0	9.06	10	3276.03	19.152	0.0052	0.0059826885416605	0	2	-4	0.06	30	Travel	0.000782688541660504	0	1	1	1
325	391		32016	10	Travel_10	325	0	0.53	3279.81	0.4	3280.21	0.73	0.044	0	9.07	10	3286.03	19.196	0.0044	0.0059826885416605	0	3	-3	0.06	40	Travel	0.0015826885416605	0	2	2	2
326	391		32016	10	Travel_10	326	0	0.68	3289.97	0.39	3290.36	0.598	0.036	0	8.93	10	3296.03	19.232	0.0036	0.0059826885416605	0	4	-2	0.06	50	Travel	0.0023826885416605	0	3	3	3
327	391		32016	10	Travel_10	327	0	1.36	3300.66	0.3	3300.96	0.465	0.028	0	8.34	10	3306.03	19.26	0.0028	0.0059826885416605	0	5	-1	0.06	60	Travel	0.0031826885416605	1	4	4	4
328	391		32016	10	Travel_10	328	1	1.73	3311.04	0	0	0	0.02	10	0	11.73	3317.76	19.26	0.002	0.0059826885416605	0	6	0	0.06	61.73	Travel	0.0059826885416605	0	5	5	5
329	391		32016	10	Travel_10	329	0	0.57	3321.62	0.47	3322.09	1.494	0.09	0	8.96	10	3327.76	19.35	0.009	0.0059826885416605	0	1	-4	0.09	20	Travel	-0.0030173114583395	0	0	0	7
330	391		32016	10	Travel_10	330	0	0.09	3331.15	0.54	3331.69	1.361	0.082	0	9.37	10	3337.76	19.432	0.0082	0.0059826885416605	0	2	-3	0.09	30	Travel	-0.0022173114583395	0	1	1	8
331	391		32016	10	Travel_10	331	0	0.93	3342	0.35	3342.35	1.229	0.074	0	8.72	10	3347.76	19.506	0.0074	0.0059826885416605	0	3	-2	0.09	40	Travel	-0.0014173114583395	0	2	2	9
332	391		32016	10	Travel_10	332	0	0.55	3351.63	0.3	3351.93	1.096	0.066	0	9.15	10	3357.76	19.572	0.0066	0.0059826885416605	0	4	-1	0.09	50	Travel	-0.000617311458339496	1	3	3	10
333	391		32016	10	Travel_10	333	1	0.22	3361.31	0	0	0	0.058	10	0	10.22	3367.98	19.572	0.0058	0.0059826885416605	0	5	0	0.09	50.22	Travel	0.0059826885416605	0	4	4	11
334	391		32016	10	Travel_10	334	0	1.62	3372.94	0.36	3373.3	1.494	0.09	0	8.02	10	3377.98	19.662	0.009	0.0059826885416605	0	1	-8	0.09	20	Travel	-0.0030173114583395	0	0	0	7
335	391		32016	10	Travel_10	335	0	0.26	3381.59	0.6	3382.19	1.361	0.082	0	9.14	10	3387.98	19.744	0.0082	0.0059826885416605	0	2	-7	0.09	30	Travel	-0.0022173114583395	0	1	1	8
336	391		32016	10	Travel_10	336	0	0.73	3392.07	0.23	3392.3	1.229	0.074	0	9.04	10	3397.98	19.818	0.0074	0.0059826885416605	0	3	-6	0.09	40	Travel	-0.0014173114583395	0	2	2	9
337	391		32016	10	Travel_10	337	0	1.81	3403.16	0.32	3403.48	1.096	0.066	0	7.87	10	3407.98	19.884	0.0066	0.0059826885416605	0	4	-5	0.09	50	Travel	-0.000617311458339496	0	3	3	10
338	391		32016	10	Travel_10	338	0	1.17	3412.53	0.35	3412.88	0.963	0.058	0	8.48	10	3417.98	19.942	0.0058	0.0059826885416605	0	5	-4	0.09	60	Travel	0.000182688541660504	0	4	4	11
339	391		32016	10	Travel_10	339	0	0.49	3421.86	0.47	3422.33	0.83	0.05	0	9.04	10	3427.98	19.992	0.005	0.0059826885416605	0	6	-3	0.09	70	Travel	0.000982688541660504	0	5	5	12
340	391		32016	10	Travel_10	340	0	1.76	3433.14	0.4	3433.54	0.697	0.042	0	7.84	10	3437.98	20.034	0.0042	0.0059826885416605	0	7	-2	0.09	80	Travel	0.0017826885416605	0	6	6	13
341	391		32016	10	Travel_10	341	0	0.69	3442.08	0.39	3442.47	0.564	0.034	0	8.92	10	3447.98	20.068	0.0034	0.0059826885416605	0	8	-1	0.09	90	Travel	0.0025826885416605	1	7	7	14
343	391		32016	10	Travel_10	343	1	1.88	3463.29	0	0	0	0.026	10	0	11.88	3469.86	20.068	0.0026	0.0059826885416605	0	9	0	0.09	101.88	Travel	0.0059826885416605	0	8	8	15
344	391		32016	10	Travel_10	344	0	0.7	3474	0.83	3474.83	0.996	0.06	0	8.47	10	3479.86	20.128	0.006	0.0059826885416605	0	1	-3	0.06	20	Travel	-1.73114583394965e-05	0	0	0	0
345	391		32016	10	Travel_10	345	0	0.24	3483.55	0.39	3483.94	0.863	0.052	0	9.37	10	3489.86	20.18	0.0052	0.0059826885416605	0	2	-2	0.06	30	Travel	0.000782688541660504	0	1	1	1
346	391		32016	10	Travel_10	346	0	1.54	3494.86	0.42	3495.28	0.73	0.044	0	8.04	10	3499.86	20.224	0.0044	0.0059826885416605	0	3	-1	0.06	40	Travel	0.0015826885416605	1	2	2	2
347	391		32016	10	Travel_10	347	1	0.56	3503.89	0	0	0	0.036	10	0	10.56	3510.42	20.224	0.0036	0.0059826885416605	0	4	0	0.06	40.56	Travel	0.0059826885416605	0	3	3	3
1	391		30316	30	Travel_30	1	0	3.63	3.64	0.4	4.04	0.996	0.06	0	5.97	10	10	0.06	0.006	0.00457811076757284	0	1	-7	0.06	40	Travel	-0.00142188923242716	0	0	0	0
2	391		30316	30	Travel_30	2	0	0.14	10.16	0.43	10.59	0.863	0.052	0	9.43	10	20	0.112	0.0052	0.00457811076757284	0	2	-6	0.06	50	Travel	-0.000621889232427162	0	1	1	1
3	391		30316	30	Travel_30	3	0	0.29	20.32	0.32	20.64	0.73	0.044	0	9.39	10	30	0.156	0.0044	0.00457811076757284	0	3	-5	0.06	60	Travel	0.000178110767572837	0	2	2	2
4	391		30316	30	Travel_30	4	0	1.07	31.11	0.37	31.48	0.598	0.036	0	8.56	10	40	0.192	0.0036	0.00457811076757284	0	4	-4	0.06	70	Travel	0.000978110767572838	0	3	3	3
5	391		30316	30	Travel_30	5	0	1.47	41.52	0.45	41.97	0.465	0.028	0	8.08	10	50	0.22	0.0028	0.00457811076757284	0	5	-3	0.06	80	Travel	0.00177811076757284	0	4	4	4
7	391		30316	30	Travel_30	7	0	4.96	65.03	0.35	65.38	0.332	0.02	0	4.69	10	70	0.24	0.002	0.00457811076757284	0	6	-2	0.06	100	Travel	0.00257811076757284	0	5	5	5
8	391		30316	30	Travel_30	8	0	1.08	71.16	1.53	72.69	0.199	0.012	0	7.39	10	80	0.252	0.0012	0.00457811076757284	0	7	-1	0.06	110	Travel	0.00337811076757284	1	6	6	6
9	391		30316	30	Travel_30	9	1	3	83.09	0	0	0	0.006	30	0	33	113	0.252	6e-04	0.00457811076757284	0	8	0	0.06	113	Travel	0.00457811076757284	0	7	7	7
10	391		30316	30	Travel_30	10	0	0.28	113.38	0.49	113.87	1.494	0.09	0	9.23	10	123	0.342	0.009	0.00457811076757284	0	1	-7	0.09	40	Travel	-0.00442188923242716	0	0	0	7
11	391		30316	30	Travel_30	11	0	0.02	123.13	0.56	123.69	1.361	0.082	0	9.42	10	133	0.424	0.0082	0.00457811076757284	0	2	-6	0.09	50	Travel	-0.00362188923242716	0	1	1	8
12	391		30316	30	Travel_30	12	0	0.02	133.14	0.42	133.56	1.229	0.074	0	9.56	10	143	0.498	0.0074	0.00457811076757284	0	3	-5	0.09	60	Travel	-0.00282188923242716	0	2	2	9
13	391		30316	30	Travel_30	13	0	0.2	143.33	0.45	143.78	1.096	0.066	0	9.35	10	153	0.564	0.0066	0.00457811076757284	0	4	-4	0.09	70	Travel	-0.00202188923242716	0	3	3	10
14	391		30316	30	Travel_30	14	0	0.29	153.43	0.44	153.87	0.963	0.058	0	9.27	10	163	0.622	0.0058	0.00457811076757284	0	5	-3	0.09	80	Travel	-0.00122188923242716	0	4	4	11
15	391		30316	30	Travel_30	15	0	0.95	164.1	0.65	164.75	0.83	0.05	0	8.4	10	173	0.672	0.005	0.00457811076757284	0	6	-2	0.09	90	Travel	-0.000421889232427163	0	5	5	12
16	391		30316	30	Travel_30	16	0	2.88	176.04	0.37	176.41	0.697	0.042	0	6.75	10	183	0.714	0.0042	0.00457811076757284	0	7	-1	0.09	100	Travel	0.000378110767572838	1	6	6	13
17	391		30316	30	Travel_30	17	1	1.57	184.74	0	0	0	0.034	30	0	31.57	214.57	0.714	0.0034	0.00457811076757284	0	8	0	0.09	101.57	Travel	0.00457811076757284	0	7	7	14
34	391		30316	30	Travel_30	34	0	1.75	375.59	0.43	376.02	1.992	0.12	0	7.82	10	414.57	1.77	0.012	0.00457811076757284	0	1	-8	0.12	40	Travel	-0.00742188923242716	0	0	0	18
35	391		30316	30	Travel_30	35	0	0.04	383.89	0.52	384.41	1.859	0.112	0	9.44	10	424.57	1.882	0.0112	0.00457811076757284	0	2	-7	0.12	50	Travel	-0.00662188923242716	0	1	1	19
36	391		30316	30	Travel_30	36	0	0.25	394.11	0.5	394.61	1.727	0.104	0	9.25	10	434.57	1.986	0.0104	0.00457811076757284	0	3	-6	0.12	60	Travel	-0.00582188923242716	0	2	2	20
37	391		30316	30	Travel_30	37	0	0.42	404.29	0.72	405.01	1.594	0.096	0	8.86	10	444.57	2.082	0.0096	0.00457811076757284	0	4	-5	0.12	70	Travel	-0.00502188923242716	0	3	3	21
38	391		30316	30	Travel_30	38	0	0.84	414.72	0.69	415.41	1.461	0.088	0	8.47	10	454.57	2.17	0.0088	0.00457811076757284	0	5	-4	0.12	80	Travel	-0.00422188923242716	0	4	4	22
39	391		30316	30	Travel_30	39	0	0.4	424.29	0.68	424.97	1.328	0.08	0	8.92	10	464.57	2.25	0.008	0.00457811076757284	0	6	-3	0.12	90	Travel	-0.00342188923242716	0	5	5	23
40	391		30316	30	Travel_30	40	0	0.44	434.34	0.73	435.07	1.195	0.072	0	8.83	10	474.57	2.322	0.0072	0.00457811076757284	0	7	-2	0.12	100	Travel	-0.00262188923242716	0	6	6	24
41	391		30316	30	Travel_30	41	0	4.93	448.84	0.39	449.23	1.063	0.064	0	4.68	10	484.57	2.386	0.0064	0.00457811076757284	0	8	-1	0.12	110	Travel	-0.00182188923242716	1	7	7	25
42	391		30316	30	Travel_30	42	1	0.44	454.36	0	0	0	0.056	30	0	30.44	515.01	2.386	0.0056	0.00457811076757284	0	9	0	0.12	110.44	Travel	0.00457811076757284	0	8	8	26
43	391		30316	30	Travel_30	43	0	0.53	484.9	0.45	485.35	1.494	0.09	0	9.02	10	525.01	2.476	0.009	0.00457811076757284	0	1	-8	0.09	40	Travel	-0.00442188923242716	0	0	0	7
44	391		30316	30	Travel_30	44	0	0.23	494.61	0.52	495.13	1.361	0.082	0	9.25	10	535.01	2.558	0.0082	0.00457811076757284	0	2	-7	0.09	50	Travel	-0.00362188923242716	0	1	1	8
45	391		30316	30	Travel_30	45	0	0.22	504.61	0.5	505.11	1.229	0.074	0	9.28	10	545.01	2.632	0.0074	0.00457811076757284	0	3	-6	0.09	60	Travel	-0.00282188923242716	0	2	2	9
46	391		30316	30	Travel_30	46	0	0.76	515.16	0.35	515.51	1.096	0.066	0	8.89	10	555.01	2.698	0.0066	0.00457811076757284	0	4	-5	0.09	70	Travel	-0.00202188923242716	0	3	3	10
47	391		30316	30	Travel_30	47	0	0.2	524.61	0.34	524.95	0.963	0.058	0	9.46	10	565.01	2.756	0.0058	0.00457811076757284	0	5	-4	0.09	80	Travel	-0.00122188923242716	0	4	4	11
48	391		30316	30	Travel_30	48	0	1.06	535.48	0.38	535.86	0.83	0.05	0	8.56	10	575.01	2.806	0.005	0.00457811076757284	0	6	-3	0.09	90	Travel	-0.000421889232427163	0	5	5	12
49	391		30316	30	Travel_30	49	0	1.76	546.19	0.27	546.46	0.697	0.042	0	7.97	10	585.01	2.848	0.0042	0.00457811076757284	0	7	-2	0.09	100	Travel	0.000378110767572838	0	6	6	13
51	391		30316	30	Travel_30	51	0	1.59	566.04	0.22	566.26	0.564	0.034	0	8.19	10	605.01	2.882	0.0034	0.00457811076757284	0	8	-1	0.09	120	Travel	0.00117811076757284	1	7	7	14
53	391		30316	30	Travel_30	53	1	0.85	585.32	0	0	0	0.026	30	0	30.85	645.86	2.882	0.0026	0.00457811076757284	0	9	0	0.09	130.85	Travel	0.00457811076757284	0	8	8	15
54	391		30316	30	Travel_30	54	0	0.41	615.74	0.42	616.16	0.996	0.06	0	9.17	10	655.86	2.942	0.006	0.00457811076757284	0	1	-4	0.06	40	Travel	-0.00142188923242716	0	0	0	0
55	391		30316	30	Travel_30	55	0	0.2	625.54	0.43	625.97	0.863	0.052	0	9.37	10	665.86	2.994	0.0052	0.00457811076757284	0	2	-3	0.06	50	Travel	-0.000621889232427162	0	1	1	1
56	391		30316	30	Travel_30	56	0	0.64	635.99	0.55	636.54	0.73	0.044	0	8.81	10	675.86	3.038	0.0044	0.00457811076757284	0	3	-2	0.06	60	Travel	0.000178110767572837	0	2	2	2
59	391		30316	30	Travel_30	59	0	6.01	671.39	0.52	671.91	0.598	0.036	0	3.47	10	705.86	3.074	0.0036	0.00457811076757284	0	4	-1	0.06	90	Travel	0.000978110767572838	1	3	3	3
60	391		30316	30	Travel_30	60	1	0.8	676.19	0	0	0	0.028	30	0	30.8	736.66	3.074	0.0028	0.00457811076757284	0	5	0	0.06	90.8	Travel	0.00457811076757284	0	4	4	4
61	391		30316	30	Travel_30	61	0	0.67	706.87	0.34	707.21	1.992	0.12	0	8.99	10	746.66	3.194	0.012	0.00457811076757284	0	1	-10	0.12	40	Travel	-0.00742188923242716	0	0	0	18
62	391		30316	30	Travel_30	62	0	0.46	716.67	0.56	717.23	1.859	0.112	0	8.98	10	756.66	3.306	0.0112	0.00457811076757284	0	2	-9	0.12	50	Travel	-0.00662188923242716	0	1	1	19
63	391		30316	30	Travel_30	63	0	0.17	726.39	0.64	727.03	1.727	0.104	0	9.19	10	766.66	3.41	0.0104	0.00457811076757284	0	3	-8	0.12	60	Travel	-0.00582188923242716	0	2	2	20
64	391		30316	30	Travel_30	64	0	0.87	737.1	0.36	737.46	1.594	0.096	0	8.77	10	776.66	3.506	0.0096	0.00457811076757284	0	4	-7	0.12	70	Travel	-0.00502188923242716	0	3	3	21
65	391		30316	30	Travel_30	65	0	0.51	746.75	0.62	747.37	1.461	0.088	0	8.87	10	786.66	3.594	0.0088	0.00457811076757284	0	5	-6	0.12	80	Travel	-0.00422188923242716	0	4	4	22
66	391		30316	30	Travel_30	66	0	0.06	756.31	0.7	757.01	1.328	0.08	0	9.24	10	796.66	3.674	0.008	0.00457811076757284	0	6	-5	0.12	90	Travel	-0.00342188923242716	0	5	5	23
67	391		30316	30	Travel_30	67	0	0.83	767.09	0.42	767.51	1.195	0.072	0	8.75	10	806.66	3.746	0.0072	0.00457811076757284	0	7	-4	0.12	100	Travel	-0.00262188923242716	0	6	6	24
68	391		30316	30	Travel_30	68	0	0.93	777.2	0.41	777.61	1.063	0.064	0	8.66	10	816.66	3.81	0.0064	0.00457811076757284	0	8	-3	0.12	110	Travel	-0.00182188923242716	0	7	7	25
69	391		30316	30	Travel_30	69	0	1.03	787.31	0.48	787.79	0.93	0.056	0	8.49	10	826.66	3.866	0.0056	0.00457811076757284	0	9	-2	0.12	120	Travel	-0.00102188923242716	0	8	8	26
70	391		30316	30	Travel_30	70	0	0.7	796.99	0.34	797.33	0.797	0.048	0	8.96	10	836.66	3.914	0.0048	0.00457811076757284	0	10	-1	0.12	130	Travel	-0.000221889232427162	1	9	9	27
71	391		30316	30	Travel_30	71	1	0.84	807.14	0	0	0	0.04	30	0	30.84	867.5	3.914	0.004	0.00457811076757284	0	11	0	0.12	130.84	Travel	0.00457811076757284	0	10	10	28
72	391		30316	30	Travel_30	72	0	0.95	838.1	0.35	838.45	1.494	0.09	0	8.7	10	877.5	4.004	0.009	0.00457811076757284	0	1	-7	0.09	40	Travel	-0.00442188923242716	0	0	0	7
73	391		30316	30	Travel_30	73	0	0.27	847.43	0.67	848.1	1.361	0.082	0	9.06	10	887.5	4.086	0.0082	0.00457811076757284	0	2	-6	0.09	50	Travel	-0.00362188923242716	0	1	1	8
74	391		30316	30	Travel_30	74	0	0.22	857.39	0.36	857.75	1.229	0.074	0	9.42	10	897.5	4.16	0.0074	0.00457811076757284	0	3	-5	0.09	60	Travel	-0.00282188923242716	0	2	2	9
75	391		30316	30	Travel_30	75	0	0.64	867.82	0.39	868.21	1.096	0.066	0	8.97	10	907.5	4.226	0.0066	0.00457811076757284	0	4	-4	0.09	70	Travel	-0.00202188923242716	0	3	3	10
76	391		30316	30	Travel_30	76	0	0.89	878.08	0.53	878.61	0.963	0.058	0	8.58	10	917.5	4.284	0.0058	0.00457811076757284	0	5	-3	0.09	80	Travel	-0.00122188923242716	0	4	4	11
77	391		30316	30	Travel_30	77	0	0.84	888.04	0.42	888.46	0.83	0.05	0	8.74	10	927.5	4.334	0.005	0.00457811076757284	0	6	-2	0.09	90	Travel	-0.000421889232427163	0	5	5	12
78	391		30316	30	Travel_30	78	0	1.06	898.27	0.37	898.64	0.697	0.042	0	8.57	10	937.5	4.376	0.0042	0.00457811076757284	0	7	-1	0.09	100	Travel	0.000378110767572838	1	6	6	13
79	391		30316	30	Travel_30	79	1	2.87	910.09	0	0	0	0.034	30	0	32.87	970.37	4.376	0.0034	0.00457811076757284	0	8	0	0.09	102.87	Travel	0.00457811076757284	0	7	7	14
80	391		30316	30	Travel_30	80	0	0.87	940.97	0.42	941.39	0.996	0.06	0	8.71	10	980.37	4.436	0.006	0.00457811076757284	0	1	-5	0.06	40	Travel	-0.00142188923242716	0	0	0	0
81	391		30316	30	Travel_30	81	0	0.17	950.28	0.43	950.71	0.863	0.052	0	9.4	10	990.37	4.488	0.0052	0.00457811076757284	0	2	-4	0.06	50	Travel	-0.000621889232427162	0	1	1	1
82	391		30316	30	Travel_30	82	0	0.5	960.62	0.38	961	0.73	0.044	0	9.12	10	1000.37	4.532	0.0044	0.00457811076757284	0	3	-3	0.06	60	Travel	0.000178110767572837	0	2	2	2
83	391		30316	30	Travel_30	83	0	0.41	970.54	0.59	971.13	0.598	0.036	0	9	10	1010.37	4.568	0.0036	0.00457811076757284	0	4	-2	0.06	70	Travel	0.000978110767572838	0	3	3	3
84	391		30316	30	Travel_30	84	0	6.32	986.46	0.45	986.91	0.465	0.028	0	3.23	10	1020.37	4.596	0.0028	0.00457811076757284	0	5	-1	0.06	80	Travel	0.00177811076757284	1	4	4	4
85	391		30316	30	Travel_30	85	1	4.14	994.29	0	0	0	0.02	30	0	34.14	1054.51	4.596	0.002	0.00457811076757284	0	6	0	0.06	84.14	Travel	0.00457811076757284	0	5	5	5
86	391		30316	30	Travel_30	86	0	0.24	1024.54	0.67	1025.21	1.992	0.12	0	9.09	10	1064.51	4.716	0.012	0.00457811076757284	0	1	-16	0.12	40	Travel	-0.00742188923242716	0	0	0	18
87	391		30316	30	Travel_30	87	0	0.56	1034.87	0.55	1035.42	1.859	0.112	0	8.89	10	1074.51	4.828	0.0112	0.00457811076757284	0	2	-15	0.12	50	Travel	-0.00662188923242716	0	1	1	19
88	391		30316	30	Travel_30	88	0	0.14	1044.46	0.61	1045.07	1.727	0.104	0	9.25	10	1084.51	4.932	0.0104	0.00457811076757284	0	3	-14	0.12	60	Travel	-0.00582188923242716	0	2	2	20
89	391		30316	30	Travel_30	89	0	0.51	1054.84	0.62	1055.46	1.594	0.096	0	8.87	10	1094.51	5.028	0.0096	0.00457811076757284	0	4	-13	0.12	70	Travel	-0.00502188923242716	0	3	3	21
90	391		30316	30	Travel_30	90	0	0.67	1065.01	0.67	1065.68	1.461	0.088	0	8.66	10	1104.51	5.116	0.0088	0.00457811076757284	0	5	-12	0.12	80	Travel	-0.00422188923242716	0	4	4	22
91	391		30316	30	Travel_30	91	0	0.41	1074.76	0.4	1075.16	1.328	0.08	0	9.19	10	1114.51	5.196	0.008	0.00457811076757284	0	6	-11	0.12	90	Travel	-0.00342188923242716	0	5	5	23
92	391		30316	30	Travel_30	92	0	0.33	1084.69	0.8	1085.49	1.195	0.072	0	8.87	10	1124.51	5.268	0.0072	0.00457811076757284	0	7	-10	0.12	100	Travel	-0.00262188923242716	0	6	6	24
93	391		30316	30	Travel_30	93	0	0.95	1095.32	0.39	1095.71	1.063	0.064	0	8.66	10	1134.51	5.332	0.0064	0.00457811076757284	0	8	-9	0.12	110	Travel	-0.00182188923242716	0	7	7	25
94	391		30316	30	Travel_30	94	0	1.27	1105.65	0.59	1106.24	0.93	0.056	0	8.14	10	1144.51	5.388	0.0056	0.00457811076757284	0	9	-8	0.12	120	Travel	-0.00102188923242716	0	8	8	26
95	391		30316	30	Travel_30	95	0	1.24	1115.63	0.42	1116.05	0.797	0.048	0	8.34	10	1154.51	5.436	0.0048	0.00457811076757284	0	10	-7	0.12	130	Travel	-0.000221889232427162	0	9	9	27
96	391		30316	30	Travel_30	96	0	0.15	1124.55	0.56	1125.11	0.664	0.04	0	9.29	10	1164.51	5.476	0.004	0.00457811076757284	0	11	-6	0.12	140	Travel	0.000578110767572838	0	10	10	28
97	391		30316	30	Travel_30	97	0	0.64	1135.05	0.41	1135.46	0.531	0.032	0	8.95	10	1174.51	5.508	0.0032	0.00457811076757284	0	12	-5	0.12	150	Travel	0.00137811076757284	0	11	11	29
98	391		30316	30	Travel_30	98	0	1.08	1145.5	0.66	1146.16	0.398	0.024	0	8.26	10	1184.51	5.532	0.0024	0.00457811076757284	0	13	-4	0.12	160	Travel	0.00217811076757284	0	12	12	30
99	391		30316	30	Travel_30	99	0	2.54	1156.97	0.46	1157.43	0.266	0.016	0	7	10	1194.51	5.548	0.0016	0.00457811076757284	0	14	-3	0.12	170	Travel	0.00297811076757284	0	13	13	31
100	391		30316	30	Travel_30	100	0	1.15	1165.59	0.5	1166.09	0.133	0.008	0	8.35	10	1204.51	5.556	8e-04	0.00457811076757284	0	15	-2	0.12	180	Travel	0.00377811076757284	0	14	14	32
101	391		30316	30	Travel_30	101	0	3.71	1178.16	0.35	1178.51	0.1	0.006	0	5.94	10	1214.51	5.562	6e-04	0.00457811076757284	0	16	-1	0.12	190	Travel	0.00397811076757284	1	15	15	33
102	391		30316	30	Travel_30	102	1	2.22	1186.68	0	0	0	0.006	30	0	32.22	1246.73	5.562	6e-04	0.00457811076757284	0	17	0	0.12	192.22	Travel	0.00457811076757284	0	16	15	33
103	391		30316	30	Travel_30	103	0	0.65	1217.34	0.39	1217.73	0.996	0.06	0	8.96	10	1256.73	5.622	0.006	0.00457811076757284	0	1	-4	0.06	40	Travel	-0.00142188923242716	0	0	0	0
104	391		30316	30	Travel_30	104	0	0.47	1227.17	0.39	1227.56	0.863	0.052	0	9.14	10	1266.73	5.674	0.0052	0.00457811076757284	0	2	-3	0.06	50	Travel	-0.000621889232427162	0	1	1	1
105	391		30316	30	Travel_30	105	0	2.62	1239.33	0.43	1239.76	0.73	0.044	0	6.95	10	1276.73	5.718	0.0044	0.00457811076757284	0	3	-2	0.06	60	Travel	0.000178110767572837	0	2	2	2
106	391		30316	30	Travel_30	106	0	1.74	1248.46	0.3	1248.76	0.598	0.036	0	7.96	10	1286.73	5.754	0.0036	0.00457811076757284	0	4	-1	0.06	70	Travel	0.000978110767572838	1	3	3	3
107	391		30316	30	Travel_30	107	1	5.99	1262.72	0	0	0	0.028	30	0	35.99	1322.72	5.754	0.0028	0.00457811076757284	0	5	0	0.06	75.99	Travel	0.00457811076757284	0	4	4	4
108	391		30316	30	Travel_30	108	0	0.78	1293.51	0.38	1293.89	1.494	0.09	0	8.84	10	1332.72	5.844	0.009	0.00457811076757284	0	1	-9	0.09	40	Travel	-0.00442188923242716	0	0	0	7
109	391		30316	30	Travel_30	109	0	0.08	1302.82	0.71	1303.53	1.361	0.082	0	9.21	10	1342.72	5.926	0.0082	0.00457811076757284	0	2	-8	0.09	50	Travel	-0.00362188923242716	0	1	1	8
110	391		30316	30	Travel_30	110	0	0.33	1313.08	0.41	1313.49	1.229	0.074	0	9.26	10	1352.72	6	0.0074	0.00457811076757284	0	3	-7	0.09	60	Travel	-0.00282188923242716	0	2	2	9
111	391		30316	30	Travel_30	111	0	0.92	1323.68	0.45	1324.13	1.096	0.066	0	8.63	10	1362.72	6.066	0.0066	0.00457811076757284	0	4	-6	0.09	70	Travel	-0.00202188923242716	0	3	3	10
112	391		30316	30	Travel_30	112	0	0.82	1333.59	0.81	1334.4	0.963	0.058	0	8.37	10	1372.72	6.124	0.0058	0.00457811076757284	0	5	-5	0.09	80	Travel	-0.00122188923242716	0	4	4	11
113	391		30316	30	Travel_30	113	0	0.47	1343.25	0.41	1343.66	0.83	0.05	0	9.12	10	1382.72	6.174	0.005	0.00457811076757284	0	6	-4	0.09	90	Travel	-0.000421889232427163	0	5	5	12
114	391		30316	30	Travel_30	114	0	0.78	1353.57	0.42	1353.99	0.697	0.042	0	8.8	10	1392.72	6.216	0.0042	0.00457811076757284	0	7	-3	0.09	100	Travel	0.000378110767572838	0	6	6	13
115	391		30316	30	Travel_30	115	0	4.36	1367.16	0.39	1367.55	0.564	0.034	0	5.25	10	1402.72	6.25	0.0034	0.00457811076757284	0	8	-2	0.09	110	Travel	0.00117811076757284	0	7	7	14
116	391		30316	30	Travel_30	116	0	2.77	1375.58	0.41	1375.99	0.432	0.026	0	6.82	10	1412.72	6.276	0.0026	0.00457811076757284	0	9	-1	0.09	120	Travel	0.00197811076757284	1	8	8	15
117	391		30316	30	Travel_30	117	1	3.35	1386.17	0	0	0	0.018	30	0	33.35	1446.07	6.276	0.0018	0.00457811076757284	0	10	0	0.09	123.35	Travel	0.00457811076757284	0	9	9	16
118	391		30316	30	Travel_30	118	0	0.79	1416.97	0.35	1417.32	1.992	0.12	0	8.86	10	1456.07	6.396	0.012	0.00457811076757284	0	1	-12	0.12	40	Travel	-0.00742188923242716	0	0	0	18
119	391		30316	30	Travel_30	119	0	0.8	1426.99	0.41	1427.4	1.859	0.112	0	8.79	10	1466.07	6.508	0.0112	0.00457811076757284	0	2	-11	0.12	50	Travel	-0.00662188923242716	0	1	1	19
120	391		30316	30	Travel_30	120	0	0.31	1436.51	0.57	1437.08	1.727	0.104	0	9.12	10	1476.07	6.612	0.0104	0.00457811076757284	0	3	-10	0.12	60	Travel	-0.00582188923242716	0	2	2	20
121	391		30316	30	Travel_30	121	0	0.24	1446.45	0.38	1446.83	1.594	0.096	0	9.38	10	1486.07	6.708	0.0096	0.00457811076757284	0	4	-9	0.12	70	Travel	-0.00502188923242716	0	3	3	21
122	391		30316	30	Travel_30	122	0	1.26	1457.48	0.7	1458.18	1.461	0.088	0	8.04	10	1496.07	6.796	0.0088	0.00457811076757284	0	5	-8	0.12	80	Travel	-0.00422188923242716	0	4	4	22
123	391		30316	30	Travel_30	123	0	0.96	1467.19	0.67	1467.86	1.328	0.08	0	8.37	10	1506.07	6.876	0.008	0.00457811076757284	0	6	-7	0.12	90	Travel	-0.00342188923242716	0	5	5	23
124	391		30316	30	Travel_30	124	0	1.16	1477.4	0.4	1477.8	1.195	0.072	0	8.44	10	1516.07	6.948	0.0072	0.00457811076757284	0	7	-6	0.12	100	Travel	-0.00262188923242716	0	6	6	24
125	391		30316	30	Travel_30	125	0	1.1	1487.35	0.4	1487.75	1.063	0.064	0	8.5	10	1526.07	7.012	0.0064	0.00457811076757284	0	8	-5	0.12	110	Travel	-0.00182188923242716	0	7	7	25
126	391		30316	30	Travel_30	126	0	1.39	1497.65	0.59	1498.24	0.93	0.056	0	8.02	10	1536.07	7.068	0.0056	0.00457811076757284	0	9	-4	0.12	120	Travel	-0.00102188923242716	0	8	8	26
127	391		30316	30	Travel_30	127	0	2.52	1508.79	0.47	1509.26	0.797	0.048	0	7.01	10	1546.07	7.116	0.0048	0.00457811076757284	0	10	-3	0.12	130	Travel	-0.000221889232427162	0	9	9	27
128	391		30316	30	Travel_30	128	0	1.03	1517.31	0.4	1517.71	0.664	0.04	0	8.57	10	1556.07	7.156	0.004	0.00457811076757284	0	11	-2	0.12	140	Travel	0.000578110767572838	0	10	10	28
129	391		30316	30	Travel_30	129	0	0.9	1527.19	0.29	1527.48	0.531	0.032	0	8.81	10	1566.07	7.188	0.0032	0.00457811076757284	0	12	-1	0.12	150	Travel	0.00137811076757284	1	11	11	29
130	391		30316	30	Travel_30	130	1	2.09	1538.39	0	0	0	0.024	30	0	32.09	1598.16	7.188	0.0024	0.00457811076757284	0	13	0	0.12	152.09	Travel	0.00457811076757284	0	12	12	30
131	391		30316	30	Travel_30	131	0	1.75	1570.15	0.44	1570.59	0.996	0.06	0	7.81	10	1608.16	7.248	0.006	0.00457811076757284	0	1	-4	0.06	40	Travel	-0.00142188923242716	0	0	0	0
132	391		30316	30	Travel_30	132	0	0.89	1579.3	0.7	1580	0.863	0.052	0	8.41	10	1618.16	7.3	0.0052	0.00457811076757284	0	2	-3	0.06	50	Travel	-0.000621889232427162	0	1	1	1
133	391		30316	30	Travel_30	133	0	0.17	1588.59	0.41	1589	0.73	0.044	0	9.42	10	1628.16	7.344	0.0044	0.00457811076757284	0	3	-2	0.06	60	Travel	0.000178110767572837	0	2	2	2
134	391		30316	30	Travel_30	134	0	2.1	1600.53	0.42	1600.95	0.598	0.036	0	7.48	10	1638.16	7.38	0.0036	0.00457811076757284	0	4	-1	0.06	70	Travel	0.000978110767572838	1	3	3	3
135	391		30316	30	Travel_30	135	1	2.28	1610.72	0	0	0	0.028	30	0	32.28	1670.44	7.38	0.0028	0.00457811076757284	0	5	0	0.06	72.28	Travel	0.00457811076757284	0	4	4	4
149	391		30316	30	Travel_30	149	0	1.14	1773.8	0.45	1774.25	1.494	0.09	0	8.41	10	1840.44	7.966	0.009	0.00457811076757284	0	1	-7	0.09	40	Travel	-0.00442188923242716	0	0	0	7
150	391		30316	30	Travel_30	150	0	1.47	1784.14	0.42	1784.56	1.361	0.082	0	8.11	10	1850.44	8.048	0.0082	0.00457811076757284	0	2	-6	0.09	50	Travel	-0.00362188923242716	0	1	1	8
151	391		30316	30	Travel_30	151	0	1.38	1794.06	0.38	1794.44	1.229	0.074	0	8.24	10	1860.44	8.122	0.0074	0.00457811076757284	0	3	-5	0.09	60	Travel	-0.00282188923242716	0	2	2	9
152	391		30316	30	Travel_30	152	0	1.24	1803.93	0.38	1804.31	1.096	0.066	0	8.38	10	1870.44	8.188	0.0066	0.00457811076757284	0	4	-4	0.09	70	Travel	-0.00202188923242716	0	3	3	10
153	391		30316	30	Travel_30	153	0	2.64	1815.34	0.41	1815.75	0.963	0.058	0	6.95	10	1880.44	8.246	0.0058	0.00457811076757284	0	5	-3	0.09	80	Travel	-0.00122188923242716	0	4	4	11
154	391		30316	30	Travel_30	154	0	0.57	1823.28	0.42	1823.7	0.83	0.05	0	9.01	10	1890.44	8.296	0.005	0.00457811076757284	0	6	-2	0.09	90	Travel	-0.000421889232427163	0	5	5	12
155	391		30316	30	Travel_30	155	0	2.07	1834.79	0.61	1835.4	0.697	0.042	0	7.32	10	1900.44	8.338	0.0042	0.00457811076757284	0	7	-1	0.09	100	Travel	0.000378110767572838	1	6	6	13
156	391		30316	30	Travel_30	156	1	4.05	1846.78	0	0	0	0.034	30	0	34.05	1934.49	8.338	0.0034	0.00457811076757284	0	8	0	0.09	104.05	Travel	0.00457811076757284	0	7	7	14
157	391		30316	30	Travel_30	157	0	1.07	1877.86	0.43	1878.29	0.996	0.06	0	8.5	10	1944.49	8.398	0.006	0.00457811076757284	0	1	-4	0.06	40	Travel	-0.00142188923242716	0	0	0	0
158	391		30316	30	Travel_30	158	0	0.74	1887.54	0.34	1887.88	0.863	0.052	0	8.92	10	1954.49	8.45	0.0052	0.00457811076757284	0	2	-3	0.06	50	Travel	-0.000621889232427162	0	1	1	1
159	391		30316	30	Travel_30	159	0	0.42	1897.23	0.36	1897.59	0.73	0.044	0	9.22	10	1964.49	8.494	0.0044	0.00457811076757284	0	3	-2	0.06	60	Travel	0.000178110767572837	0	2	2	2
160	391		30316	30	Travel_30	160	0	1.74	1908.56	0.45	1909.01	0.598	0.036	0	7.81	10	1974.49	8.53	0.0036	0.00457811076757284	0	4	-1	0.06	70	Travel	0.000978110767572838	1	3	3	3
162	391		30316	30	Travel_30	162	1	6.79	1933.63	0	0	0	0.028	30	0	36.79	2021.28	8.53	0.0028	0.00457811076757284	0	5	0	0.06	86.79	Travel	0.00457811076757284	0	4	4	4
163	391		30316	30	Travel_30	163	0	0.76	1964.4	0.45	1964.85	1.992	0.12	0	8.79	10	2031.28	8.65	0.012	0.00457811076757284	0	1	-9	0.12	40	Travel	-0.00742188923242716	0	0	0	18
164	391		30316	30	Travel_30	164	0	0.93	1974.58	0.51	1975.09	1.859	0.112	0	8.56	10	2041.28	8.762	0.0112	0.00457811076757284	0	2	-8	0.12	50	Travel	-0.00662188923242716	0	1	1	19
165	391		30316	30	Travel_30	165	0	0.99	1984.65	0.5	1985.15	1.727	0.104	0	8.51	10	2051.28	8.866	0.0104	0.00457811076757284	0	3	-7	0.12	60	Travel	-0.00582188923242716	0	2	2	20
166	391		30316	30	Travel_30	166	0	0.83	1994.5	0.63	1995.13	1.594	0.096	0	8.54	10	2061.28	8.962	0.0096	0.00457811076757284	0	4	-6	0.12	70	Travel	-0.00502188923242716	0	3	3	21
167	391		30316	30	Travel_30	167	0	0.31	2003.99	0.48	2004.47	1.461	0.088	0	9.21	10	2071.28	9.05	0.0088	0.00457811076757284	0	5	-5	0.12	80	Travel	-0.00422188923242716	0	4	4	22
168	391		30316	30	Travel_30	168	0	0.96	2014.65	0.4	2015.05	1.328	0.08	0	8.64	10	2081.28	9.13	0.008	0.00457811076757284	0	6	-4	0.12	90	Travel	-0.00342188923242716	0	5	5	23
169	391		30316	30	Travel_30	169	0	0.6	2024.3	0.59	2024.89	1.195	0.072	0	8.81	10	2091.28	9.202	0.0072	0.00457811076757284	0	7	-3	0.12	100	Travel	-0.00262188923242716	0	6	6	24
170	391		30316	30	Travel_30	170	0	0.61	2034.32	0.66	2034.98	1.063	0.064	0	8.73	10	2101.28	9.266	0.0064	0.00457811076757284	0	8	-2	0.12	110	Travel	-0.00182188923242716	0	7	7	25
171	391		30316	30	Travel_30	171	0	2.84	2046.56	0.42	2046.98	0.93	0.056	0	6.74	10	2111.28	9.322	0.0056	0.00457811076757284	0	9	-1	0.12	120	Travel	-0.00102188923242716	1	8	8	26
172	391		30316	30	Travel_30	172	1	5.73	2059.46	0	0	0	0.048	30	0	35.73	2147.01	9.322	0.0048	0.00457811076757284	0	10	0	0.12	125.73	Travel	0.00457811076757284	0	9	9	27
173	391		30316	30	Travel_30	173	0	0.29	2089.76	0.41	2090.17	0.996	0.06	0	9.3	10	2157.01	9.382	0.006	0.00457811076757284	0	1	-4	0.06	40	Travel	-0.00142188923242716	0	0	0	0
174	391		30316	30	Travel_30	174	0	0.39	2099.87	0.36	2100.23	0.863	0.052	0	9.25	10	2167.01	9.434	0.0052	0.00457811076757284	0	2	-3	0.06	50	Travel	-0.000621889232427162	0	1	1	1
175	391		30316	30	Travel_30	175	0	0.07	2109.56	0.57	2110.13	0.73	0.044	0	9.36	10	2177.01	9.478	0.0044	0.00457811076757284	0	3	-2	0.06	60	Travel	0.000178110767572837	0	2	2	2
176	391		30316	30	Travel_30	176	0	0.69	2120.19	0.42	2120.61	0.598	0.036	0	8.89	10	2187.01	9.514	0.0036	0.00457811076757284	0	4	-1	0.06	70	Travel	0.000978110767572838	1	3	3	3
177	391		30316	30	Travel_30	177	1	0.23	2129.74	0	0	0	0.028	30	0	30.23	2217.24	9.514	0.0028	0.00457811076757284	0	5	0	0.06	70.23	Travel	0.00457811076757284	0	4	4	4
178	391		30316	30	Travel_30	178	0	0.7	2160.45	0.7	2161.15	1.494	0.09	0	8.6	10	2227.24	9.604	0.009	0.00457811076757284	0	1	-8	0.09	40	Travel	-0.00442188923242716	0	0	0	7
179	391		30316	30	Travel_30	179	0	0.43	2170.19	0.69	2170.88	1.361	0.082	0	8.88	10	2237.24	9.686	0.0082	0.00457811076757284	0	2	-7	0.09	50	Travel	-0.00362188923242716	0	1	1	8
180	391		30316	30	Travel_30	180	0	0.15	2179.92	0.74	2180.66	1.229	0.074	0	9.11	10	2247.24	9.76	0.0074	0.00457811076757284	0	3	-6	0.09	60	Travel	-0.00282188923242716	0	2	2	9
181	391		30316	30	Travel_30	181	0	0.82	2190.6	0.47	2191.07	1.096	0.066	0	8.71	10	2257.24	9.826	0.0066	0.00457811076757284	0	4	-5	0.09	70	Travel	-0.00202188923242716	0	3	3	10
182	391		30316	30	Travel_30	182	0	0.7	2200.49	0.39	2200.88	0.963	0.058	0	8.91	10	2267.24	9.884	0.0058	0.00457811076757284	0	5	-4	0.09	80	Travel	-0.00122188923242716	0	4	4	11
183	391		30316	30	Travel_30	183	0	0.7	2210.5	0.47	2210.97	0.83	0.05	0	8.83	10	2277.24	9.934	0.005	0.00457811076757284	0	6	-3	0.09	90	Travel	-0.000421889232427163	0	5	5	12
185	391		30316	30	Travel_30	185	0	0.98	2230.8	0.62	2231.42	0.697	0.042	0	8.4	10	2297.24	9.976	0.0042	0.00457811076757284	0	7	-2	0.09	110	Travel	0.000378110767572838	0	6	6	13
186	391		30316	30	Travel_30	186	0	0.63	2240.46	0.71	2241.17	0.564	0.034	0	8.66	10	2307.24	10.01	0.0034	0.00457811076757284	0	8	-1	0.09	120	Travel	0.00117811076757284	1	7	7	14
187	391		30316	30	Travel_30	187	1	2.83	2252.67	0	0	0	0.026	30	0	32.83	2340.07	10.01	0.0026	0.00457811076757284	0	9	0	0.09	122.83	Travel	0.00457811076757284	0	8	8	15
188	391		30316	30	Travel_30	188	0	0.79	2283.47	0.4	2283.87	1.992	0.12	0	8.81	10	2350.07	10.13	0.012	0.00457811076757284	0	1	-11	0.12	40	Travel	-0.00742188923242716	0	0	0	18
189	391		30316	30	Travel_30	189	0	0.47	2293.16	0.35	2293.51	1.859	0.112	0	9.18	10	2360.07	10.242	0.0112	0.00457811076757284	0	2	-10	0.12	50	Travel	-0.00662188923242716	0	1	1	19
190	391		30316	30	Travel_30	190	0	0.01	2302.71	0.38	2303.09	1.727	0.104	0	9.61	10	2370.07	10.346	0.0104	0.00457811076757284	0	3	-9	0.12	60	Travel	-0.00582188923242716	0	2	2	20
191	391		30316	30	Travel_30	191	0	0.18	2312.89	0.63	2313.52	1.594	0.096	0	9.19	10	2380.07	10.442	0.0096	0.00457811076757284	0	4	-8	0.12	70	Travel	-0.00502188923242716	0	3	3	21
192	391		30316	30	Travel_30	192	0	0.04	2322.76	0.42	2323.18	1.461	0.088	0	9.54	10	2390.07	10.53	0.0088	0.00457811076757284	0	5	-7	0.12	80	Travel	-0.00422188923242716	0	4	4	22
193	391		30316	30	Travel_30	193	0	0.69	2333.42	0.35	2333.77	1.328	0.08	0	8.96	10	2400.07	10.61	0.008	0.00457811076757284	0	6	-6	0.12	90	Travel	-0.00342188923242716	0	5	5	23
194	391		30316	30	Travel_30	194	0	0.16	2342.9	0.41	2343.31	1.195	0.072	0	9.43	10	2410.07	10.682	0.0072	0.00457811076757284	0	7	-5	0.12	100	Travel	-0.00262188923242716	0	6	6	24
195	391		30316	30	Travel_30	195	0	0.58	2353.33	0.36	2353.69	1.063	0.064	0	9.06	10	2420.07	10.746	0.0064	0.00457811076757284	0	8	-4	0.12	110	Travel	-0.00182188923242716	0	7	7	25
196	391		30316	30	Travel_30	196	0	1.64	2364.4	0.36	2364.76	0.93	0.056	0	8	10	2430.07	10.802	0.0056	0.00457811076757284	0	9	-3	0.12	120	Travel	-0.00102188923242716	0	8	8	26
197	391		30316	30	Travel_30	197	0	2.76	2375.53	0.33	2375.86	0.797	0.048	0	6.91	10	2440.07	10.85	0.0048	0.00457811076757284	0	10	-2	0.12	130	Travel	-0.000221889232427162	0	9	9	27
198	391		30316	30	Travel_30	198	0	1.71	2384.49	0.35	2384.84	0.664	0.04	0	7.94	10	2450.07	10.89	0.004	0.00457811076757284	0	11	-1	0.12	140	Travel	0.000578110767572838	1	10	10	28
200	391		30316	30	Travel_30	200	1	2.06	2404.86	0	0	0	0.032	30	0	32.06	2492.13	10.89	0.0032	0.00457811076757284	0	12	0	0.12	152.06	Travel	0.00457811076757284	0	11	11	29
201	391		30316	30	Travel_30	201	0	0.68	2435.55	0.51	2436.06	1.992	0.12	0	8.81	10	2502.13	11.01	0.012	0.00457811076757284	0	1	-14	0.12	40	Travel	-0.00742188923242716	0	0	0	18
202	391		30316	30	Travel_30	202	0	0.02	2444.9	0.75	2445.65	1.859	0.112	0	9.23	10	2512.13	11.122	0.0112	0.00457811076757284	0	2	-13	0.12	50	Travel	-0.00662188923242716	0	1	1	19
203	391		30316	30	Travel_30	203	0	0.68	2455.57	0.71	2456.28	1.727	0.104	0	8.61	10	2522.13	11.226	0.0104	0.00457811076757284	0	3	-12	0.12	60	Travel	-0.00582188923242716	0	2	2	20
204	391		30316	30	Travel_30	204	0	0.68	2465.58	0.79	2466.37	1.594	0.096	0	8.53	10	2532.13	11.322	0.0096	0.00457811076757284	0	4	-11	0.12	70	Travel	-0.00502188923242716	0	3	3	21
205	391		30316	30	Travel_30	205	0	0.77	2475.68	0.72	2476.4	1.461	0.088	0	8.51	10	2542.13	11.41	0.0088	0.00457811076757284	0	5	-10	0.12	80	Travel	-0.00422188923242716	0	4	4	22
206	391		30316	30	Travel_30	206	0	0.61	2485.53	0.38	2485.91	1.328	0.08	0	9.01	10	2552.13	11.49	0.008	0.00457811076757284	0	6	-9	0.12	90	Travel	-0.00342188923242716	0	5	5	23
207	391		30316	30	Travel_30	207	0	0.71	2495.64	0.42	2496.06	1.195	0.072	0	8.87	10	2562.13	11.562	0.0072	0.00457811076757284	0	7	-8	0.12	100	Travel	-0.00262188923242716	0	6	6	24
208	391		30316	30	Travel_30	208	0	0.98	2505.92	0.34	2506.26	1.063	0.064	0	8.68	10	2572.13	11.626	0.0064	0.00457811076757284	0	8	-7	0.12	110	Travel	-0.00182188923242716	0	7	7	25
209	391		30316	30	Travel_30	209	0	1.03	2515.98	0.46	2516.44	0.93	0.056	0	8.51	10	2582.13	11.682	0.0056	0.00457811076757284	0	9	-6	0.12	120	Travel	-0.00102188923242716	0	8	8	26
210	391		30316	30	Travel_30	210	0	2.27	2527.23	0.4	2527.63	0.797	0.048	0	7.33	10	2592.13	11.73	0.0048	0.00457811076757284	0	10	-5	0.12	130	Travel	-0.000221889232427162	0	9	9	27
211	391		30316	30	Travel_30	211	0	2.62	2537.59	0.38	2537.97	0.664	0.04	0	7	10	2602.13	11.77	0.004	0.00457811076757284	0	11	-4	0.12	140	Travel	0.000578110767572838	0	10	10	28
212	391		30316	30	Travel_30	212	0	1.52	2546.5	0.45	2546.95	0.531	0.032	0	8.03	10	2612.13	11.802	0.0032	0.00457811076757284	0	12	-3	0.12	150	Travel	0.00137811076757284	0	11	11	29
213	391		30316	30	Travel_30	213	0	1.52	2556.51	0.41	2556.92	0.398	0.024	0	8.07	10	2622.13	11.826	0.0024	0.00457811076757284	0	13	-2	0.12	160	Travel	0.00217811076757284	0	12	12	30
215	391		30316	30	Travel_30	215	0	4.45	2579.46	1.76	2581.22	0.266	0.016	0	3.79	10	2642.13	11.842	0.0016	0.00457811076757284	0	14	-1	0.12	180	Travel	0.00297811076757284	1	13	13	31
216	391		30316	30	Travel_30	216	1	0.1	2585.12	0	0	0	0.008	30	0	30.1	2672.23	11.842	8e-04	0.00457811076757284	0	15	0	0.12	180.1	Travel	0.00457811076757284	0	14	14	32
217	391		30316	30	Travel_30	217	0	2.94	2618.07	0.38	2618.45	0.996	0.06	0	6.68	10	2682.23	11.902	0.006	0.00457811076757284	0	1	-5	0.06	40	Travel	-0.00142188923242716	0	0	0	0
218	391		30316	30	Travel_30	218	0	0.46	2625.6	0.38	2625.98	0.863	0.052	0	9.16	10	2692.23	11.954	0.0052	0.00457811076757284	0	2	-4	0.06	50	Travel	-0.000621889232427162	0	1	1	1
219	391		30316	30	Travel_30	219	0	0.01	2635.16	0.45	2635.61	0.73	0.044	0	9.54	10	2702.23	11.998	0.0044	0.00457811076757284	0	3	-3	0.06	60	Travel	0.000178110767572837	0	2	2	2
220	391		30316	30	Travel_30	220	0	0.73	2645.89	0.28	2646.17	0.598	0.036	0	8.99	10	2712.23	12.034	0.0036	0.00457811076757284	0	4	-2	0.06	70	Travel	0.000978110767572838	0	3	3	3
221	391		30316	30	Travel_30	221	0	1.35	2656.52	0.29	2656.81	0.465	0.028	0	8.36	10	2722.23	12.062	0.0028	0.00457811076757284	0	5	-1	0.06	80	Travel	0.00177811076757284	1	4	4	4
224	391		30316	30	Travel_30	224	1	2.27	2687.47	0	0	0	0.02	30	0	32.27	2774.5	12.062	0.002	0.00457811076757284	0	6	0	0.06	102.27	Travel	0.00457811076757284	0	5	5	5
225	391		30316	30	Travel_30	225	0	1.68	2719.16	0.42	2719.58	1.494	0.09	0	7.9	10	2784.5	12.152	0.009	0.00457811076757284	0	1	-7	0.09	40	Travel	-0.00442188923242716	0	0	0	7
226	391		30316	30	Travel_30	226	0	0.91	2728.4	0.42	2728.82	1.361	0.082	0	8.67	10	2794.5	12.234	0.0082	0.00457811076757284	0	2	-6	0.09	50	Travel	-0.00362188923242716	0	1	1	8
227	391		30316	30	Travel_30	227	0	0.36	2737.86	0.45	2738.31	1.229	0.074	0	9.19	10	2804.5	12.308	0.0074	0.00457811076757284	0	3	-5	0.09	60	Travel	-0.00282188923242716	0	2	2	9
228	391		30316	30	Travel_30	228	0	1.07	2748.58	0.36	2748.94	1.096	0.066	0	8.57	10	2814.5	12.374	0.0066	0.00457811076757284	0	4	-4	0.09	70	Travel	-0.00202188923242716	0	3	3	10
230	391		30316	30	Travel_30	230	0	0.49	2768.02	0.43	2768.45	0.963	0.058	0	9.08	10	2834.5	12.432	0.0058	0.00457811076757284	0	5	-3	0.09	90	Travel	-0.00122188923242716	0	4	4	11
231	391		30316	30	Travel_30	231	0	0.88	2778.42	0.5	2778.92	0.83	0.05	0	8.62	10	2844.5	12.482	0.005	0.00457811076757284	0	6	-2	0.09	100	Travel	-0.000421889232427163	0	5	5	12
232	391		30316	30	Travel_30	232	0	2.8	2790.35	0.43	2790.78	0.697	0.042	0	6.77	10	2854.5	12.524	0.0042	0.00457811076757284	0	7	-1	0.09	110	Travel	0.000378110767572838	1	6	6	13
233	391		30316	30	Travel_30	233	1	3.2	2800.76	0	0	0	0.034	30	0	33.2	2887.7	12.524	0.0034	0.00457811076757284	0	8	0	0.09	113.2	Travel	0.00457811076757284	0	7	7	14
234	391		30316	30	Travel_30	234	0	0.55	2831.32	0.38	2831.7	1.494	0.09	0	9.07	10	2897.7	12.614	0.009	0.00457811076757284	0	1	-9	0.09	40	Travel	-0.00442188923242716	0	0	0	7
235	391		30316	30	Travel_30	235	0	0.38	2841.16	0.34	2841.5	1.361	0.082	0	9.28	10	2907.7	12.696	0.0082	0.00457811076757284	0	2	-8	0.09	50	Travel	-0.00362188923242716	0	1	1	8
236	391		30316	30	Travel_30	236	0	0.15	2850.94	0.38	2851.32	1.229	0.074	0	9.47	10	2917.7	12.77	0.0074	0.00457811076757284	0	3	-7	0.09	60	Travel	-0.00282188923242716	0	2	2	9
237	391		30316	30	Travel_30	237	0	0.5	2861.3	0.39	2861.69	1.096	0.066	0	9.11	10	2927.7	12.836	0.0066	0.00457811076757284	0	4	-6	0.09	70	Travel	-0.00202188923242716	0	3	3	10
238	391		30316	30	Travel_30	238	0	1.03	2871.84	0.38	2872.22	0.963	0.058	0	8.59	10	2937.7	12.894	0.0058	0.00457811076757284	0	5	-5	0.09	80	Travel	-0.00122188923242716	0	4	4	11
239	391		30316	30	Travel_30	239	0	0.91	2881.73	0.38	2882.11	0.83	0.05	0	8.71	10	2947.7	12.944	0.005	0.00457811076757284	0	6	-4	0.09	90	Travel	-0.000421889232427163	0	5	5	12
240	391		30316	30	Travel_30	240	0	2.44	2893.27	0.31	2893.58	0.697	0.042	0	7.25	10	2957.7	12.986	0.0042	0.00457811076757284	0	7	-3	0.09	100	Travel	0.000378110767572838	0	6	6	13
241	391		30316	30	Travel_30	241	0	0.66	2901.5	0.25	2901.75	0.564	0.034	0	9.09	10	2967.7	13.02	0.0034	0.00457811076757284	0	8	-2	0.09	110	Travel	0.00117811076757284	0	7	7	14
243	391		30316	30	Travel_30	243	0	1.76	2922.62	0.37	2922.99	0.432	0.026	0	7.87	10	2987.7	13.046	0.0026	0.00457811076757284	0	9	-1	0.09	130	Travel	0.00197811076757284	1	8	8	15
246	391		30316	30	Travel_30	246	1	1.27	2952.16	0	0	0	0.018	30	0	31.27	3038.97	13.046	0.0018	0.00457811076757284	0	10	0	0.09	151.27	Travel	0.00457811076757284	0	9	9	16
247	391		30316	30	Travel_30	247	0	1.08	2983.25	0.45	2983.7	1.992	0.12	0	8.47	10	3048.97	13.166	0.012	0.00457811076757284	0	1	-13	0.12	40	Travel	-0.00742188923242716	0	0	0	18
248	391		30316	30	Travel_30	248	0	1.18	2993.36	0.43	2993.79	1.859	0.112	0	8.39	10	3058.97	13.278	0.0112	0.00457811076757284	0	2	-12	0.12	50	Travel	-0.00662188923242716	0	1	1	19
249	391		30316	30	Travel_30	249	0	1.85	3004.04	0.51	3004.55	1.727	0.104	0	7.64	10	3068.97	13.382	0.0104	0.00457811076757284	0	3	-11	0.12	60	Travel	-0.00582188923242716	0	2	2	20
250	391		30316	30	Travel_30	250	0	4.45	3016.65	0.38	3017.03	1.594	0.096	0	5.17	10	3078.97	13.478	0.0096	0.00457811076757284	0	4	-10	0.12	70	Travel	-0.00502188923242716	0	3	3	21
251	391		30316	30	Travel_30	251	0	0.81	3023.02	0.63	3023.65	1.461	0.088	0	8.56	10	3088.97	13.566	0.0088	0.00457811076757284	0	5	-9	0.12	80	Travel	-0.00422188923242716	0	4	4	22
252	391		30316	30	Travel_30	252	0	0.2	3032.42	0.48	3032.9	1.328	0.08	0	9.32	10	3098.97	13.646	0.008	0.00457811076757284	0	6	-8	0.12	90	Travel	-0.00342188923242716	0	5	5	23
253	391		30316	30	Travel_30	253	0	0.87	3043.1	0.44	3043.54	1.195	0.072	0	8.69	10	3108.97	13.718	0.0072	0.00457811076757284	0	7	-7	0.12	100	Travel	-0.00262188923242716	0	6	6	24
254	391		30316	30	Travel_30	254	0	1.72	3053.96	0.57	3054.53	1.063	0.064	0	7.71	10	3118.97	13.782	0.0064	0.00457811076757284	0	8	-6	0.12	110	Travel	-0.00182188923242716	0	7	7	25
255	391		30316	30	Travel_30	255	0	2.45	3064.7	0.37	3065.07	0.93	0.056	0	7.18	10	3128.97	13.838	0.0056	0.00457811076757284	0	9	-5	0.12	120	Travel	-0.00102188923242716	0	8	8	26
256	391		30316	30	Travel_30	256	0	0.62	3072.88	0.38	3073.26	0.797	0.048	0	9	10	3138.97	13.886	0.0048	0.00457811076757284	0	10	-4	0.12	130	Travel	-0.000221889232427162	0	9	9	27
257	391		30316	30	Travel_30	257	0	0.72	3082.99	0.42	3083.41	0.664	0.04	0	8.86	10	3148.97	13.926	0.004	0.00457811076757284	0	11	-3	0.12	140	Travel	0.000578110767572838	0	10	10	28
259	391		30316	30	Travel_30	259	0	1.43	3103.72	0.57	3104.29	0.531	0.032	0	8	10	3168.97	13.958	0.0032	0.00457811076757284	0	12	-2	0.12	160	Travel	0.00137811076757284	0	11	11	29
260	391		30316	30	Travel_30	260	0	3.52	3115.82	0.49	3116.31	0.398	0.024	0	5.99	10	3178.97	13.982	0.0024	0.00457811076757284	0	13	-1	0.12	170	Travel	0.00217811076757284	1	12	12	30
261	391		30316	30	Travel_30	261	1	3.94	3126.25	0	0	0	0.016	30	0	33.94	3212.91	13.982	0.0016	0.00457811076757284	0	14	0	0.12	173.94	Travel	0.00457811076757284	0	13	13	31
262	391		30316	30	Travel_30	262	0	0.78	3157.04	0.44	3157.48	0.996	0.06	0	8.78	10	3222.91	14.042	0.006	0.00457811076757284	0	1	-5	0.06	40	Travel	-0.00142188923242716	0	0	0	0
263	391		30316	30	Travel_30	263	0	0.45	3166.72	0.39	3167.11	0.863	0.052	0	9.16	10	3232.91	14.094	0.0052	0.00457811076757284	0	2	-4	0.06	50	Travel	-0.000621889232427162	0	1	1	1
264	391		30316	30	Travel_30	264	0	0.89	3177.17	0.3	3177.47	0.73	0.044	0	8.81	10	3242.91	14.138	0.0044	0.00457811076757284	0	3	-3	0.06	60	Travel	0.000178110767572837	0	2	2	2
265	391		30316	30	Travel_30	265	0	1.4	3187.69	0.35	3188.04	0.598	0.036	0	8.25	10	3252.91	14.174	0.0036	0.00457811076757284	0	4	-2	0.06	70	Travel	0.000978110767572838	0	3	3	3
266	391		30316	30	Travel_30	266	0	1.34	3197.64	0.42	3198.06	0.465	0.028	0	8.24	10	3262.91	14.202	0.0028	0.00457811076757284	0	5	-1	0.06	80	Travel	0.00177811076757284	1	4	4	4
268	391		30316	30	Travel_30	268	1	2.04	3218.36	0	0	0	0.02	30	0	32.04	3304.95	14.202	0.002	0.00457811076757284	0	6	0	0.06	92.04	Travel	0.00457811076757284	0	5	5	5
269	391		30316	30	Travel_30	269	0	1.28	3249.65	0.44	3250.09	1.494	0.09	0	8.28	10	3314.95	14.292	0.009	0.00457811076757284	0	1	-14	0.09	40	Travel	-0.00442188923242716	0	0	0	7
270	391		30316	30	Travel_30	270	0	0.29	3258.67	0.62	3259.29	1.361	0.082	0	9.09	10	3324.95	14.374	0.0082	0.00457811076757284	0	2	-13	0.09	50	Travel	-0.00362188923242716	0	1	1	8
271	391		30316	30	Travel_30	271	0	0.93	3269.32	0.7	3270.02	1.229	0.074	0	8.37	10	3334.95	14.448	0.0074	0.00457811076757284	0	3	-12	0.09	60	Travel	-0.00282188923242716	0	2	2	9
272	391		30316	30	Travel_30	272	0	0.8	3279.2	0.48	3279.68	1.096	0.066	0	8.72	10	3344.95	14.514	0.0066	0.00457811076757284	0	4	-11	0.09	70	Travel	-0.00202188923242716	0	3	3	10
273	391		30316	30	Travel_30	273	0	0.1	3288.51	0.37	3288.88	0.963	0.058	0	9.53	10	3354.95	14.572	0.0058	0.00457811076757284	0	5	-10	0.09	80	Travel	-0.00122188923242716	0	4	4	11
274	391		30316	30	Travel_30	274	0	1.24	3299.66	0.68	3300.34	0.83	0.05	0	8.08	10	3364.95	14.622	0.005	0.00457811076757284	0	6	-9	0.09	90	Travel	-0.000421889232427163	0	5	5	12
275	391		30316	30	Travel_30	275	0	1.14	3309.57	0.36	3309.93	0.697	0.042	0	8.5	10	3374.95	14.664	0.0042	0.00457811076757284	0	7	-8	0.09	100	Travel	0.000378110767572838	0	6	6	13
276	391		30316	30	Travel_30	276	0	0.46	3318.9	0.38	3319.28	0.564	0.034	0	9.16	10	3384.95	14.698	0.0034	0.00457811076757284	0	8	-7	0.09	110	Travel	0.00117811076757284	0	7	7	14
277	391		30316	30	Travel_30	277	0	1.78	3330.23	0.31	3330.54	0.432	0.026	0	7.91	10	3394.95	14.724	0.0026	0.00457811076757284	0	9	-6	0.09	120	Travel	0.00197811076757284	0	8	8	15
278	391		30316	30	Travel_30	278	0	3.34	3341.8	0.41	3342.21	0.299	0.018	0	6.25	10	3404.95	14.742	0.0018	0.00457811076757284	0	10	-5	0.09	130	Travel	0.00277811076757284	0	9	9	16
280	391		30316	30	Travel_30	280	0	1.4	3359.88	0.49	3360.37	0.166	0.01	0	8.11	10	3424.95	14.752	0.001	0.00457811076757284	0	11	-4	0.09	150	Travel	0.00357811076757284	0	10	10	17
281	391		30316	30	Travel_30	281	0	4.37	3372.86	0.52	3373.38	0.1	0.006	0	5.11	10	3434.95	14.758	6e-04	0.00457811076757284	0	12	-3	0.09	160	Travel	0.00397811076757284	0	11	11	18
282	391		30316	30	Travel_30	282	0	0.88	3379.38	0.57	3379.95	0.1	0.006	0	8.55	10	3444.95	14.764	6e-04	0.00457811076757284	0	13	-2	0.09	170	Travel	0.00397811076757284	0	12	11	18
283	391		30316	30	Travel_30	283	0	2.29	3390.8	0.5	3391.3	0.1	0.006	0	7.21	10	3454.95	14.77	6e-04	0.00457811076757284	0	14	-1	0.09	180	Travel	0.00397811076757284	1	13	11	18
284	391		30316	30	Travel_30	284	1	2.56	3401.08	0	0	0	0.006	30	0	32.56	3487.51	14.77	6e-04	0.00457811076757284	0	15	0	0.09	182.56	Travel	0.00457811076757284	0	14	11	18
285	391		30316	30	Travel_30	285	0	1.66	3432.75	0.35	3433.1	1.992	0.12	0	7.99	10	3497.51	14.89	0.012	0.00457811076757284	0	1	-13	0.12	40	Travel	-0.00742188923242716	0	0	0	18
286	391		30316	30	Travel_30	286	0	0.64	3441.74	0.58	3442.32	1.859	0.112	0	8.78	10	3507.51	15.002	0.0112	0.00457811076757284	0	2	-12	0.12	50	Travel	-0.00662188923242716	0	1	1	19
287	391		30316	30	Travel_30	287	0	2.74	3453.85	0.36	3454.21	1.727	0.104	0	6.9	10	3517.51	15.106	0.0104	0.00457811076757284	0	3	-11	0.12	60	Travel	-0.00582188923242716	0	2	2	20
288	391		30316	30	Travel_30	288	0	0.55	3461.67	0.41	3462.08	1.594	0.096	0	9.04	10	3527.51	15.202	0.0096	0.00457811076757284	0	4	-10	0.12	70	Travel	-0.00502188923242716	0	3	3	21
289	391		30316	30	Travel_30	289	0	1.29	3472.42	0.36	3472.78	1.461	0.088	0	8.35	10	3537.51	15.29	0.0088	0.00457811076757284	0	5	-9	0.12	80	Travel	-0.00422188923242716	0	4	4	22
290	391		30316	30	Travel_30	290	0	1.38	3482.52	0.44	3482.96	1.328	0.08	0	8.18	10	3547.51	15.37	0.008	0.00457811076757284	0	6	-8	0.12	90	Travel	-0.00342188923242716	0	5	5	23
291	391		30316	30	Travel_30	291	0	0.92	3492.07	0.36	3492.43	1.195	0.072	0	8.72	10	3557.51	15.442	0.0072	0.00457811076757284	0	7	-7	0.12	100	Travel	-0.00262188923242716	0	6	6	24
292	391		30316	30	Travel_30	292	0	0.43	3501.59	0.45	3502.04	1.063	0.064	0	9.12	10	3567.51	15.506	0.0064	0.00457811076757284	0	8	-6	0.12	110	Travel	-0.00182188923242716	0	7	7	25
293	391		30316	30	Travel_30	293	0	1.08	3512.25	0.37	3512.62	0.93	0.056	0	8.55	10	3577.51	15.562	0.0056	0.00457811076757284	0	9	-5	0.12	120	Travel	-0.00102188923242716	0	8	8	26
294	391		30316	30	Travel_30	294	0	1.14	3522.32	0.44	3522.76	0.797	0.048	0	8.42	10	3587.51	15.61	0.0048	0.00457811076757284	0	10	-4	0.12	130	Travel	-0.000221889232427162	0	9	9	27
295	391		30316	30	Travel_30	295	0	0.62	3531.81	0.45	3532.26	0.664	0.04	0	8.93	10	3597.51	15.65	0.004	0.00457811076757284	0	11	-3	0.12	140	Travel	0.000578110767572838	0	10	10	28
296	391		30316	30	Travel_30	296	0	0.02	3541.22	0.8	3542.02	0.531	0.032	0	9.18	10	3607.51	15.682	0.0032	0.00457811076757284	0	12	-2	0.12	150	Travel	0.00137811076757284	0	11	11	29
297	391		30316	30	Travel_30	297	0	0.79	3552	0.33	3552.33	0.398	0.024	0	8.88	10	3617.51	15.706	0.0024	0.00457811076757284	0	13	-1	0.12	160	Travel	0.00217811076757284	1	12	12	30
298	391		30316	30	Travel_30	298	1	0.37	3561.59	0	0	0	0.016	30	0	30.37	3647.88	15.706	0.0016	0.00457811076757284	0	14	0	0.12	160.37	Travel	0.00457811076757284	0	13	13	31
1	391		30516	30	Travel_30	1	0	2.48	2.49	0.37	2.86	1.992	0.12	0	7.15	10	10	0.12	0.012	0.00448350891566408	0	1	-14	0.12	40	Travel	-0.00751649108433592	0	0	0	18
2	391		30516	30	Travel_30	2	0	0.33	10.35	0.37	10.72	1.859	0.112	0	9.3	10	20	0.232	0.0112	0.00448350891566408	0	2	-13	0.12	50	Travel	-0.00671649108433592	0	1	1	19
3	391		30516	30	Travel_30	3	0	0.1	20.13	0.44	20.57	1.727	0.104	0	9.46	10	30	0.336	0.0104	0.00448350891566408	0	3	-12	0.12	60	Travel	-0.00591649108433592	0	2	2	20
4	391		30516	30	Travel_30	4	0	0.85	30.89	0.37	31.26	1.594	0.096	0	8.78	10	40	0.432	0.0096	0.00448350891566408	0	4	-11	0.12	70	Travel	-0.00511649108433592	0	3	3	21
5	391		30516	30	Travel_30	5	0	0.76	40.81	0.37	41.18	1.461	0.088	0	8.87	10	50	0.52	0.0088	0.00448350891566408	0	5	-10	0.12	80	Travel	-0.00431649108433592	0	4	4	22
6	391		30516	30	Travel_30	6	0	1.51	51.57	0.41	51.98	1.328	0.08	0	8.08	10	60	0.6	0.008	0.00448350891566408	0	6	-9	0.12	90	Travel	-0.00351649108433592	0	5	5	23
7	391		30516	30	Travel_30	7	0	0.38	60.45	0.35	60.8	1.195	0.072	0	9.27	10	70	0.672	0.0072	0.00448350891566408	0	7	-8	0.12	100	Travel	-0.00271649108433592	0	6	6	24
8	391		30516	30	Travel_30	8	0	1.27	71.35	0.39	71.74	1.063	0.064	0	8.34	10	80	0.736	0.0064	0.00448350891566408	0	8	-7	0.12	110	Travel	-0.00191649108433592	0	7	7	25
9	391		30516	30	Travel_30	9	0	1.09	81.18	0.35	81.53	0.93	0.056	0	8.56	10	90	0.792	0.0056	0.00448350891566408	0	9	-6	0.12	120	Travel	-0.00111649108433592	0	8	8	26
10	391		30516	30	Travel_30	10	0	1.65	91.75	0.29	92.04	0.797	0.048	0	8.06	10	100	0.84	0.0048	0.00448350891566408	0	10	-5	0.12	130	Travel	-0.000316491084335919	0	9	9	27
11	391		30516	30	Travel_30	11	0	1.41	101.52	0.38	101.9	0.664	0.04	0	8.21	10	110	0.88	0.004	0.00448350891566408	0	11	-4	0.12	140	Travel	0.000483508915664081	0	10	10	28
13	391		30516	30	Travel_30	13	0	2.58	122.71	0.41	123.12	0.531	0.032	0	7.01	10	130	0.912	0.0032	0.00448350891566408	0	12	-3	0.12	160	Travel	0.00128350891566408	0	11	11	29
14	391		30516	30	Travel_30	14	0	1.54	131.68	0.44	132.12	0.398	0.024	0	8.02	10	140	0.936	0.0024	0.00448350891566408	0	13	-2	0.12	170	Travel	0.00208350891566408	0	12	12	30
15	391		30516	30	Travel_30	15	0	0.42	140.57	0.38	140.95	0.266	0.016	0	9.2	10	150	0.952	0.0016	0.00448350891566408	0	14	-1	0.12	180	Travel	0.00288350891566408	1	13	13	31
16	391		30516	30	Travel_30	16	1	2.12	152.28	0	0	0	0.00800000000000001	30	0	32.12	182.12	0.952	0.000800000000000001	0.00448350891566408	0	15	0	0.12	182.12	Travel	0.00448350891566408	0	14	14	32
17	391		30516	30	Travel_30	17	0	0.81	183.1	0.38	183.48	0.996	0.06	0	8.81	10	192.12	1.012	0.006	0.00448350891566408	0	1	-4	0.06	40	Travel	-0.00151649108433592	0	0	0	0
18	391		30516	30	Travel_30	18	0	0.26	192.56	0.32	192.88	0.863	0.052	0	9.42	10	202.12	1.064	0.0052	0.00448350891566408	0	2	-3	0.06	50	Travel	-0.000716491084335919	0	1	1	1
19	391		30516	30	Travel_30	19	0	0.64	202.95	0.37	203.32	0.73	0.044	0	8.99	10	212.12	1.108	0.0044	0.00448350891566408	0	3	-2	0.06	60	Travel	8.35089156640805e-05	0	2	2	2
20	391		30516	30	Travel_30	20	0	1.21	213.53	0.35	213.88	0.598	0.036	0	8.44	10	222.12	1.144	0.0036	0.00448350891566408	0	4	-1	0.06	70	Travel	0.000883508915664081	1	3	3	3
21	391		30516	30	Travel_30	21	1	4.08	226.41	0	0	0	0.028	30	0	34.08	256.2	1.144	0.0028	0.00448350891566408	0	5	0	0.06	74.08	Travel	0.00448350891566408	0	4	4	4
22	391		30516	30	Travel_30	22	0	1.03	257.45	0.41	257.86	1.494	0.09	0	8.56	10	266.2	1.234	0.009	0.00448350891566408	0	1	-5	0.09	40	Travel	-0.00451649108433592	0	0	0	7
23	391		30516	30	Travel_30	23	0	0.4	266.83	0.52	267.35	1.361	0.082	0	9.08	10	276.2	1.316	0.0082	0.00448350891566408	0	2	-4	0.09	50	Travel	-0.00371649108433592	0	1	1	8
24	391		30516	30	Travel_30	24	0	0.15	276.59	0.33	276.92	1.229	0.074	0	9.52	10	286.2	1.39	0.0074	0.00448350891566408	0	3	-3	0.09	60	Travel	-0.00291649108433592	0	2	2	9
25	391		30516	30	Travel_30	25	0	0.96	287.41	0.48	287.89	1.096	0.066	0	8.56	10	296.2	1.456	0.0066	0.00448350891566408	0	4	-2	0.09	70	Travel	-0.00211649108433592	0	3	3	10
26	391		30516	30	Travel_30	26	0	0.45	296.91	0.33	297.24	0.963	0.058	0	9.22	10	306.2	1.514	0.0058	0.00448350891566408	0	5	-1	0.09	80	Travel	-0.00131649108433592	1	4	4	11
27	391		30516	30	Travel_30	27	1	0.47	306.94	0	0	0	0.05	30	0	30.47	336.67	1.514	0.005	0.00448350891566408	0	6	0	0.09	80.47	Travel	0.00448350891566408	0	5	5	12
28	391		30516	30	Travel_30	28	0	0.29	337.24	0.36	337.6	0.996	0.06	0	9.35	10	346.67	1.574	0.006	0.00448350891566408	0	1	-4	0.06	40	Travel	-0.00151649108433592	0	0	0	0
29	391		30516	30	Travel_30	29	0	0.05	347.01	0.5	347.51	0.863	0.052	0	9.45	10	356.67	1.626	0.0052	0.00448350891566408	0	2	-3	0.06	50	Travel	-0.000716491084335919	0	1	1	1
30	391		30516	30	Travel_30	30	0	0.48	357.45	0.3	357.75	0.73	0.044	0	9.22	10	366.67	1.67	0.0044	0.00448350891566408	0	3	-2	0.06	60	Travel	8.35089156640805e-05	0	2	2	2
31	391		30516	30	Travel_30	31	0	1.17	368.15	0.24	368.39	0.598	0.036	0	8.59	10	376.67	1.706	0.0036	0.00448350891566408	0	4	-1	0.06	70	Travel	0.000883508915664081	1	3	3	3
32	391		30516	30	Travel_30	32	1	2.63	379.62	0	0	0	0.028	30	0	32.63	409.3	1.706	0.0028	0.00448350891566408	0	5	0	0.06	72.63	Travel	0.00448350891566408	0	4	4	4
33	391		30516	30	Travel_30	33	0	0.86	410.49	0.4	410.89	1.494	0.09	0	8.74	10	419.3	1.796	0.009	0.00448350891566408	0	1	-9	0.09	40	Travel	-0.00451649108433592	0	0	0	7
34	391		30516	30	Travel_30	34	0	0.39	420.03	0.37	420.4	1.361	0.082	0	9.24	10	429.3	1.878	0.0082	0.00448350891566408	0	2	-8	0.09	50	Travel	-0.00371649108433592	0	1	1	8
35	391		30516	30	Travel_30	35	0	0.67	430.32	0.59	430.91	1.229	0.074	0	8.74	10	439.3	1.952	0.0074	0.00448350891566408	0	3	-7	0.09	60	Travel	-0.00291649108433592	0	2	2	9
36	391		30516	30	Travel_30	36	0	1.28	440.94	0.35	441.29	1.096	0.066	0	8.37	10	449.3	2.018	0.0066	0.00448350891566408	0	4	-6	0.09	70	Travel	-0.00211649108433592	0	3	3	10
37	391		30516	30	Travel_30	37	0	2.71	452.38	0.47	452.85	0.963	0.058	0	6.82	10	459.3	2.076	0.0058	0.00448350891566408	0	5	-5	0.09	80	Travel	-0.00131649108433592	0	4	4	11
38	391		30516	30	Travel_30	38	0	0.63	460.31	0.43	460.74	0.83	0.05	0	8.94	10	469.3	2.126	0.005	0.00448350891566408	0	6	-4	0.09	90	Travel	-0.000516491084335919	0	5	5	12
39	391		30516	30	Travel_30	39	0	1.26	470.95	0.39	471.34	0.697	0.042	0	8.35	10	479.3	2.168	0.0042	0.00448350891566408	0	7	-3	0.09	100	Travel	0.000283508915664081	0	6	6	13
40	391		30516	30	Travel_30	40	0	2.11	481.81	0.37	482.18	0.564	0.034	0	7.52	10	489.3	2.202	0.0034	0.00448350891566408	0	8	-2	0.09	110	Travel	0.00108350891566408	0	7	7	14
41	391		30516	30	Travel_30	41	0	1.83	491.54	0.36	491.9	0.432	0.026	0	7.81	10	499.3	2.228	0.0026	0.00448350891566408	0	9	-1	0.09	120	Travel	0.00188350891566408	1	8	8	15
44	391		30516	30	Travel_30	44	1	1.88	521.62	0	0	0	0.018	30	0	31.88	551.18	2.228	0.0018	0.00448350891566408	0	10	0	0.09	141.88	Travel	0.00448350891566408	0	9	9	16
45	391		30516	30	Travel_30	45	0	0.24	551.87	0.4	552.27	1.992	0.12	0	9.36	10	561.18	2.348	0.012	0.00448350891566408	0	1	-13	0.12	40	Travel	-0.00751649108433592	0	0	0	18
46	391		30516	30	Travel_30	46	0	0.62	562.26	0.64	562.9	1.859	0.112	0	8.74	10	571.18	2.46	0.0112	0.00448350891566408	0	2	-12	0.12	50	Travel	-0.00671649108433592	0	1	1	19
47	391		30516	30	Travel_30	47	0	0.01	571.66	0.46	572.12	1.727	0.104	0	9.53	10	581.18	2.564	0.0104	0.00448350891566408	0	3	-11	0.12	60	Travel	-0.00591649108433592	0	2	2	20
48	391		30516	30	Travel_30	48	0	1.01	582.67	0.64	583.31	1.594	0.096	0	8.35	10	591.18	2.66	0.0096	0.00448350891566408	0	4	-10	0.12	70	Travel	-0.00511649108433592	0	3	3	21
49	391		30516	30	Travel_30	49	0	0.6	592.27	0.49	592.76	1.461	0.088	0	8.91	10	601.18	2.748	0.0088	0.00448350891566408	0	5	-9	0.12	80	Travel	-0.00431649108433592	0	4	4	22
50	391		30516	30	Travel_30	50	0	1.44	603.12	0.33	603.45	1.328	0.08	0	8.23	10	611.18	2.828	0.008	0.00448350891566408	0	6	-8	0.12	90	Travel	-0.00351649108433592	0	5	5	23
51	391		30516	30	Travel_30	51	0	3.12	614.81	0.31	615.12	1.195	0.072	0	6.57	10	621.18	2.9	0.0072	0.00448350891566408	0	7	-7	0.12	100	Travel	-0.00271649108433592	0	6	6	24
52	391		30516	30	Travel_30	52	0	0.76	622.46	0.36	622.82	1.063	0.064	0	8.88	10	631.18	2.964	0.0064	0.00448350891566408	0	8	-6	0.12	110	Travel	-0.00191649108433592	0	7	7	25
53	391		30516	30	Travel_30	53	0	0.96	632.67	0.29	632.96	0.93	0.056	0	8.75	10	641.18	3.02	0.0056	0.00448350891566408	0	9	-5	0.12	120	Travel	-0.00111649108433592	0	8	8	26
54	391		30516	30	Travel_30	54	0	1.51	643.23	0.37	643.6	0.797	0.048	0	8.12	10	651.18	3.068	0.0048	0.00448350891566408	0	10	-4	0.12	130	Travel	-0.000316491084335919	0	9	9	27
55	391		30516	30	Travel_30	55	0	1.14	652.87	0.31	653.18	0.664	0.04	0	8.55	10	661.18	3.108	0.004	0.00448350891566408	0	11	-3	0.12	140	Travel	0.000483508915664081	0	10	10	28
56	391		30516	30	Travel_30	56	0	1	662.74	0.59	663.33	0.531	0.032	0	8.41	10	671.18	3.14	0.0032	0.00448350891566408	0	12	-2	0.12	150	Travel	0.00128350891566408	0	11	11	29
58	391		30516	30	Travel_30	58	0	2.02	683.78	0.34	684.12	0.398	0.024	0	7.64	10	691.18	3.164	0.0024	0.00448350891566408	0	13	-1	0.12	170	Travel	0.00208350891566408	1	12	12	30
59	391		30516	30	Travel_30	59	1	0.84	692.61	0	0	0	0.016	30	0	30.84	722.02	3.164	0.0016	0.00448350891566408	0	14	0	0.12	170.84	Travel	0.00448350891566408	0	13	13	31
60	391		30516	30	Travel_30	60	0	2.81	725.43	0.44	725.87	1.494	0.09	0	6.75	10	732.02	3.254	0.009	0.00448350891566408	0	1	-9	0.09	40	Travel	-0.00451649108433592	0	0	0	7
61	391		30516	30	Travel_30	61	0	0.14	732.77	0.58	733.35	1.361	0.082	0	9.28	10	742.02	3.336	0.0082	0.00448350891566408	0	2	-8	0.09	50	Travel	-0.00371649108433592	0	1	1	8
62	391		30516	30	Travel_30	62	0	0.79	743.43	0.49	743.92	1.229	0.074	0	8.72	10	752.02	3.41	0.0074	0.00448350891566408	0	3	-7	0.09	60	Travel	-0.00291649108433592	0	2	2	9
63	391		30516	30	Travel_30	63	0	0.66	753.31	1.1	754.41	1.096	0.066	0	8.24	10	762.02	3.476	0.0066	0.00448350891566408	0	4	-6	0.09	70	Travel	-0.00211649108433592	0	3	3	10
64	391		30516	30	Travel_30	64	0	0.51	763.17	0.53	763.7	0.963	0.058	0	8.96	10	772.02	3.534	0.0058	0.00448350891566408	0	5	-5	0.09	80	Travel	-0.00131649108433592	0	4	4	11
65	391		30516	30	Travel_30	65	0	0.83	773.5	0.34	773.84	0.83	0.05	0	8.83	10	782.02	3.584	0.005	0.00448350891566408	0	6	-4	0.09	90	Travel	-0.000516491084335919	0	5	5	12
66	391		30516	30	Travel_30	66	0	0.83	783.51	0.38	783.89	0.697	0.042	0	8.79	10	792.02	3.626	0.0042	0.00448350891566408	0	7	-3	0.09	100	Travel	0.000283508915664081	0	6	6	13
67	391		30516	30	Travel_30	67	0	1.41	794.1	0.39	794.49	0.564	0.034	0	8.2	10	802.02	3.66	0.0034	0.00448350891566408	0	8	-2	0.09	110	Travel	0.00108350891566408	0	7	7	14
68	391		30516	30	Travel_30	68	0	1.47	804.17	0.42	804.59	0.432	0.026	0	8.11	10	812.02	3.686	0.0026	0.00448350891566408	0	9	-1	0.09	120	Travel	0.00188350891566408	1	8	8	15
69	391		30516	30	Travel_30	69	1	6.6	819.31	0	0	0	0.018	30	0	36.6	848.62	3.686	0.0018	0.00448350891566408	0	10	0	0.09	126.6	Travel	0.00448350891566408	0	9	9	16
70	391		30516	30	Travel_30	70	0	0.71	850.03	0.35	850.38	1.992	0.12	0	8.94	10	858.62	3.806	0.012	0.00448350891566408	0	1	-16	0.12	40	Travel	-0.00751649108433592	0	0	0	18
71	391		30516	30	Travel_30	71	0	0.57	859.9	0.74	860.64	1.859	0.112	0	8.69	10	868.62	3.918	0.0112	0.00448350891566408	0	2	-15	0.12	50	Travel	-0.00671649108433592	0	1	1	19
72	391		30516	30	Travel_30	72	0	0.78	870.12	0.39	870.51	1.727	0.104	0	8.83	10	878.62	4.022	0.0104	0.00448350891566408	0	3	-14	0.12	60	Travel	-0.00591649108433592	0	2	2	20
73	391		30516	30	Travel_30	73	0	0.83	880.18	0.56	880.74	1.594	0.096	0	8.61	10	888.62	4.118	0.0096	0.00448350891566408	0	4	-13	0.12	70	Travel	-0.00511649108433592	0	3	3	21
74	391		30516	30	Travel_30	74	0	0.31	889.67	0.42	890.09	1.461	0.088	0	9.27	10	898.62	4.206	0.0088	0.00448350891566408	0	5	-12	0.12	80	Travel	-0.00431649108433592	0	4	4	22
75	391		30516	30	Travel_30	75	0	0.81	900.18	0.24	900.42	1.328	0.08	0	8.95	10	908.62	4.286	0.008	0.00448350891566408	0	6	-11	0.12	90	Travel	-0.00351649108433592	0	5	5	23
76	391		30516	30	Travel_30	76	0	1.28	910.66	0.38	911.04	1.195	0.072	0	8.34	10	918.62	4.358	0.0072	0.00448350891566408	0	7	-10	0.12	100	Travel	-0.00271649108433592	0	6	6	24
77	391		30516	30	Travel_30	77	0	1.34	920.73	0.37	921.1	1.063	0.064	0	8.29	10	928.62	4.422	0.0064	0.00448350891566408	0	8	-9	0.12	110	Travel	-0.00191649108433592	0	7	7	25
78	391		30516	30	Travel_30	78	0	0.49	929.89	0.55	930.44	0.93	0.056	0	8.96	10	938.62	4.478	0.0056	0.00448350891566408	0	9	-8	0.12	120	Travel	-0.00111649108433592	0	8	8	26
79	391		30516	30	Travel_30	79	0	0.98	940.39	0.44	940.83	0.797	0.048	0	8.58	10	948.62	4.526	0.0048	0.00448350891566408	0	10	-7	0.12	130	Travel	-0.000316491084335919	0	9	9	27
80	391		30516	30	Travel_30	80	0	1.82	951.24	0.33	951.57	0.664	0.04	0	7.85	10	958.62	4.566	0.004	0.00448350891566408	0	11	-6	0.12	140	Travel	0.000483508915664081	0	10	10	28
82	391		30516	30	Travel_30	82	0	0.83	970.27	0.29	970.56	0.531	0.032	0	8.88	10	978.62	4.598	0.0032	0.00448350891566408	0	12	-5	0.12	160	Travel	0.00128350891566408	0	11	11	29
84	391		30516	30	Travel_30	84	0	0.82	990.28	0.29	990.57	0.398	0.024	0	8.89	10	998.62	4.622	0.0024	0.00448350891566408	0	13	-4	0.12	180	Travel	0.00208350891566408	0	12	12	30
85	391		30516	30	Travel_30	85	0	0.95	1000.42	0.4	1000.82	0.266	0.016	0	8.65	10	1008.62	4.638	0.0016	0.00448350891566408	0	14	-3	0.12	190	Travel	0.00288350891566408	0	13	13	31
86	391		30516	30	Travel_30	86	0	0.89	1010.37	0.39	1010.76	0.133	0.008	0	8.72	10	1018.62	4.646	8e-04	0.00448350891566408	0	15	-2	0.12	200	Travel	0.00368350891566408	0	14	14	32
87	391		30516	30	Travel_30	87	0	0.41	1019.9	0.44	1020.34	0.1	0.006	0	9.15	10	1028.62	4.652	6e-04	0.00448350891566408	0	16	-1	0.12	210	Travel	0.00388350891566408	1	15	15	33
88	391		30516	30	Travel_30	88	1	3.05	1032.55	0	0	0	0.006	30	0	33.05	1061.67	4.652	6e-04	0.00448350891566408	0	17	0	0.12	213.05	Travel	0.00448350891566408	0	16	15	33
89	391		30516	30	Travel_30	89	0	0.59	1063.15	0.58	1063.73	0.996	0.06	0	8.83	10	1071.67	4.712	0.006	0.00448350891566408	0	1	-7	0.06	40	Travel	-0.00151649108433592	0	0	0	0
90	391		30516	30	Travel_30	90	0	0.2	1072.77	0.42	1073.19	0.863	0.052	0	9.38	10	1081.67	4.764	0.0052	0.00448350891566408	0	2	-6	0.06	50	Travel	-0.000716491084335919	0	1	1	1
91	391		30516	30	Travel_30	91	0	0.44	1083.02	0.56	1083.58	0.73	0.044	0	9	10	1091.67	4.808	0.0044	0.00448350891566408	0	3	-5	0.06	60	Travel	8.35089156640805e-05	0	2	2	2
92	391		30516	30	Travel_30	92	0	3.02	1095.61	0.38	1095.99	0.598	0.036	0	6.6	10	1101.67	4.844	0.0036	0.00448350891566408	0	4	-4	0.06	70	Travel	0.000883508915664081	0	3	3	3
93	391		30516	30	Travel_30	93	0	0.72	1103.32	0.39	1103.71	0.465	0.028	0	8.89	10	1111.67	4.872	0.0028	0.00448350891566408	0	5	-3	0.06	80	Travel	0.00168350891566408	0	4	4	4
94	391		30516	30	Travel_30	94	0	0.64	1113.25	0.37	1113.62	0.332	0.02	0	8.99	10	1121.67	4.892	0.002	0.00448350891566408	0	6	-2	0.06	90	Travel	0.00248350891566408	0	5	5	5
95	391		30516	30	Travel_30	95	0	1.58	1124.2	0.4	1124.6	0.199	0.012	0	8.02	10	1131.67	4.904	0.0012	0.00448350891566408	0	7	-1	0.06	100	Travel	0.00328350891566408	1	6	6	6
96	391		30516	30	Travel_30	96	1	1.39	1134.02	0	0	0	0.006	30	0	31.39	1163.06	4.904	6e-04	0.00448350891566408	0	8	0	0.06	101.39	Travel	0.00448350891566408	0	7	7	7
97	391		30516	30	Travel_30	97	0	0.77	1164.8	0.31	1165.11	1.494	0.09	0	8.92	10	1173.06	4.994	0.009	0.00448350891566408	0	1	-8	0.09	40	Travel	-0.00451649108433592	0	0	0	7
98	391		30516	30	Travel_30	98	0	0.29	1174.33	0.42	1174.75	1.361	0.082	0	9.29	10	1183.06	5.076	0.0082	0.00448350891566408	0	2	-7	0.09	50	Travel	-0.00371649108433592	0	1	1	8
99	391		30516	30	Travel_30	99	0	0.02	1184.07	0.42	1184.49	1.229	0.074	0	9.56	10	1193.06	5.15	0.0074	0.00448350891566408	0	3	-6	0.09	60	Travel	-0.00291649108433592	0	2	2	9
100	391		30516	30	Travel_30	100	0	0.13	1194.19	0.41	1194.6	1.096	0.066	0	9.46	10	1203.06	5.216	0.0066	0.00448350891566408	0	4	-5	0.09	70	Travel	-0.00211649108433592	0	3	3	10
101	391		30516	30	Travel_30	101	0	0.01	1204.08	0.61	1204.69	0.963	0.058	0	9.38	10	1213.06	5.274	0.0058	0.00448350891566408	0	5	-4	0.09	80	Travel	-0.00131649108433592	0	4	4	11
102	391		30516	30	Travel_30	102	0	0.01	1214.09	0.8	1214.89	0.83	0.05	0	9.19	10	1223.06	5.324	0.005	0.00448350891566408	0	6	-3	0.09	90	Travel	-0.000516491084335919	0	5	5	12
103	391		30516	30	Travel_30	103	0	1.17	1225.26	0.5	1225.76	0.697	0.042	0	8.33	10	1233.06	5.366	0.0042	0.00448350891566408	0	7	-2	0.09	100	Travel	0.000283508915664081	0	6	6	13
104	391		30516	30	Travel_30	104	0	1.62	1235.72	0.33	1236.05	0.564	0.034	0	8.05	10	1243.06	5.4	0.0034	0.00448350891566408	0	8	-1	0.09	110	Travel	0.00108350891566408	1	7	7	14
105	391		30516	30	Travel_30	105	1	1.27	1245.38	0	0	0	0.026	30	0	31.27	1274.33	5.4	0.0026	0.00448350891566408	0	9	0	0.09	111.27	Travel	0.00448350891566408	0	8	8	15
106	391		30516	30	Travel_30	106	0	0.61	1276	0.5	1276.5	0.996	0.06	0	8.89	10	1284.33	5.46	0.006	0.00448350891566408	0	1	-8	0.06	40	Travel	-0.00151649108433592	0	0	0	0
107	391		30516	30	Travel_30	107	0	0.08	1285.48	0.74	1286.22	0.863	0.052	0	9.18	10	1294.33	5.512	0.0052	0.00448350891566408	0	2	-7	0.06	50	Travel	-0.000716491084335919	0	1	1	1
108	391		30516	30	Travel_30	108	0	0.43	1295.84	0.43	1296.27	0.73	0.044	0	9.14	10	1304.33	5.556	0.0044	0.00448350891566408	0	3	-6	0.06	60	Travel	8.35089156640805e-05	0	2	2	2
109	391		30516	30	Travel_30	109	0	0.31	1305.73	0.51	1306.24	0.598	0.036	0	9.18	10	1314.33	5.592	0.0036	0.00448350891566408	0	4	-5	0.06	70	Travel	0.000883508915664081	0	3	3	3
110	391		30516	30	Travel_30	110	0	2.01	1317.44	0.44	1317.88	0.465	0.028	0	7.55	10	1324.33	5.62	0.0028	0.00448350891566408	0	5	-4	0.06	80	Travel	0.00168350891566408	0	4	4	4
111	391		30516	30	Travel_30	111	0	1.61	1327.05	0.61	1327.66	0.332	0.02	0	7.78	10	1334.33	5.64	0.002	0.00448350891566408	0	6	-3	0.06	90	Travel	0.00248350891566408	0	5	5	5
112	391		30516	30	Travel_30	112	0	1.53	1336.98	0.36	1337.34	0.199	0.012	0	8.11	10	1344.33	5.652	0.0012	0.00448350891566408	0	7	-2	0.06	100	Travel	0.00328350891566408	0	6	6	6
114	391		30516	30	Travel_30	114	0	1.34	1356.81	0.37	1357.18	0.1	0.006	0	8.29	10	1364.33	5.658	6e-04	0.00448350891566408	0	8	-1	0.06	120	Travel	0.00388350891566408	1	7	7	7
115	391		30516	30	Travel_30	115	1	3.48	1368.96	0	0	0	0.006	30	0	33.48	1397.81	5.658	6e-04	0.00448350891566408	0	9	0	0.06	123.48	Travel	0.00448350891566408	0	8	7	7
116	391		30516	30	Travel_30	116	0	0.82	1399.79	0.32	1400.11	1.992	0.12	0	8.86	10	1407.81	5.778	0.012	0.00448350891566408	0	1	-12	0.12	40	Travel	-0.00751649108433592	0	0	0	18
117	391		30516	30	Travel_30	117	0	0.42	1409.4	0.7	1410.1	1.859	0.112	0	8.88	10	1417.81	5.89	0.0112	0.00448350891566408	0	2	-11	0.12	50	Travel	-0.00671649108433592	0	1	1	19
118	391		30516	30	Travel_30	118	0	0.45	1419.44	0.32	1419.76	1.727	0.104	0	9.23	10	1427.81	5.994	0.0104	0.00448350891566408	0	3	-10	0.12	60	Travel	-0.00591649108433592	0	2	2	20
119	391		30516	30	Travel_30	119	0	1.22	1430.22	0.34	1430.56	1.594	0.096	0	8.44	10	1437.81	6.09	0.0096	0.00448350891566408	0	4	-9	0.12	70	Travel	-0.00511649108433592	0	3	3	21
120	391		30516	30	Travel_30	120	0	0.17	1439.18	0.4	1439.58	1.461	0.088	0	9.43	10	1447.81	6.178	0.0088	0.00448350891566408	0	5	-8	0.12	80	Travel	-0.00431649108433592	0	4	4	22
121	391		30516	30	Travel_30	121	0	0.2	1449.22	0.34	1449.56	1.328	0.08	0	9.46	10	1457.81	6.258	0.008	0.00448350891566408	0	6	-7	0.12	90	Travel	-0.00351649108433592	0	5	5	23
122	391		30516	30	Travel_30	122	0	0.16	1459.19	0.39	1459.58	1.195	0.072	0	9.45	10	1467.81	6.33	0.0072	0.00448350891566408	0	7	-6	0.12	100	Travel	-0.00271649108433592	0	6	6	24
123	391		30516	30	Travel_30	123	0	0.65	1469.69	0.52	1470.21	1.063	0.064	0	8.83	10	1477.81	6.394	0.0064	0.00448350891566408	0	8	-5	0.12	110	Travel	-0.00191649108433592	0	7	7	25
124	391		30516	30	Travel_30	124	0	0.13	1479.18	0.53	1479.71	0.93	0.056	0	9.34	10	1487.81	6.45	0.0056	0.00448350891566408	0	9	-4	0.12	120	Travel	-0.00111649108433592	0	8	8	26
125	391		30516	30	Travel_30	125	0	0.44	1489.5	0.59	1490.09	0.797	0.048	0	8.97	10	1497.81	6.498	0.0048	0.00448350891566408	0	10	-3	0.12	130	Travel	-0.000316491084335919	0	9	9	27
126	391		30516	30	Travel_30	126	0	0.53	1499.6	0.3	1499.9	0.664	0.04	0	9.17	10	1507.81	6.538	0.004	0.00448350891566408	0	11	-2	0.12	140	Travel	0.000483508915664081	0	10	10	28
127	391		30516	30	Travel_30	127	0	1.36	1510.44	0.36	1510.8	0.531	0.032	0	8.28	10	1517.81	6.57	0.0032	0.00448350891566408	0	12	-1	0.12	150	Travel	0.00128350891566408	1	11	11	29
128	391		30516	30	Travel_30	128	1	1.45	1520.54	0	0	0	0.024	30	0	31.45	1549.26	6.57	0.0024	0.00448350891566408	0	13	0	0.12	151.45	Travel	0.00448350891566408	0	12	12	30
129	391		30516	30	Travel_30	129	0	0.54	1551.09	0.55	1551.64	1.494	0.09	0	8.91	10	1559.26	6.66	0.009	0.00448350891566408	0	1	-6	0.09	40	Travel	-0.00451649108433592	0	0	0	7
130	391		30516	30	Travel_30	130	0	0.2	1560.76	0.48	1561.24	1.361	0.082	0	9.32	10	1569.26	6.742	0.0082	0.00448350891566408	0	2	-5	0.09	50	Travel	-0.00371649108433592	0	1	1	8
131	391		30516	30	Travel_30	131	0	0.31	1570.88	0.46	1571.34	1.229	0.074	0	9.23	10	1579.26	6.816	0.0074	0.00448350891566408	0	3	-4	0.09	60	Travel	-0.00291649108433592	0	2	2	9
132	391		30516	30	Travel_30	132	0	0.37	1580.95	0.64	1581.59	1.096	0.066	0	8.99	10	1589.26	6.882	0.0066	0.00448350891566408	0	4	-3	0.09	70	Travel	-0.00211649108433592	0	3	3	10
133	391		30516	30	Travel_30	133	0	0.32	1590.91	0.55	1591.46	0.963	0.058	0	9.13	10	1599.26	6.94	0.0058	0.00448350891566408	0	5	-2	0.09	80	Travel	-0.00131649108433592	0	4	4	11
134	391		30516	30	Travel_30	134	0	0.36	1600.96	0.53	1601.49	0.83	0.05	0	9.11	10	1609.26	6.99	0.005	0.00448350891566408	0	6	-1	0.09	90	Travel	-0.000516491084335919	1	5	5	12
135	391		30516	30	Travel_30	135	1	0.75	1611.36	0	0	0	0.042	30	0	30.75	1640.01	6.99	0.0042	0.00448350891566408	0	7	0	0.09	90.75	Travel	0.00448350891566408	0	6	6	13
136	391		30516	30	Travel_30	136	0	0.54	1641.91	0.47	1642.38	1.992	0.12	0	8.99	10	1650.01	7.11	0.012	0.00448350891566408	0	1	-11	0.12	40	Travel	-0.00751649108433592	0	0	0	18
137	391		30516	30	Travel_30	137	0	0.41	1651.79	0.36	1652.15	1.859	0.112	0	9.23	10	1660.01	7.222	0.0112	0.00448350891566408	0	2	-10	0.12	50	Travel	-0.00671649108433592	0	1	1	19
138	391		30516	30	Travel_30	138	0	0.17	1661.56	0.3	1661.86	1.727	0.104	0	9.53	10	1670.01	7.326	0.0104	0.00448350891566408	0	3	-9	0.12	60	Travel	-0.00591649108433592	0	2	2	20
139	391		30516	30	Travel_30	139	0	1.03	1672.43	0.35	1672.78	1.594	0.096	0	8.62	10	1680.01	7.422	0.0096	0.00448350891566408	0	4	-8	0.12	70	Travel	-0.00511649108433592	0	3	3	21
140	391		30516	30	Travel_30	140	0	0.79	1682.2	0.63	1682.83	1.461	0.088	0	8.58	10	1690.01	7.51	0.0088	0.00448350891566408	0	5	-7	0.12	80	Travel	-0.00431649108433592	0	4	4	22
141	391		30516	30	Travel_30	141	0	0.48	1691.9	0.46	1692.36	1.328	0.08	0	9.06	10	1700.01	7.59	0.008	0.00448350891566408	0	6	-6	0.12	90	Travel	-0.00351649108433592	0	5	5	23
142	391		30516	30	Travel_30	142	0	0.85	1702.28	0.66	1702.94	1.195	0.072	0	8.49	10	1710.01	7.662	0.0072	0.00448350891566408	0	7	-5	0.12	100	Travel	-0.00271649108433592	0	6	6	24
143	391		30516	30	Travel_30	143	0	0.56	1712	0.74	1712.74	1.063	0.064	0	8.7	10	1720.01	7.726	0.0064	0.00448350891566408	0	8	-4	0.12	110	Travel	-0.00191649108433592	0	7	7	25
144	391		30516	30	Travel_30	144	0	0.41	1721.86	0.34	1722.2	0.93	0.056	0	9.25	10	1730.01	7.782	0.0056	0.00448350891566408	0	9	-3	0.12	120	Travel	-0.00111649108433592	0	8	8	26
145	391		30516	30	Travel_30	145	0	0.91	1732.37	0.33	1732.7	0.797	0.048	0	8.76	10	1740.01	7.83	0.0048	0.00448350891566408	0	10	-2	0.12	130	Travel	-0.000316491084335919	0	9	9	27
147	391		30516	30	Travel_30	147	0	1.55	1753.03	0.32	1753.35	0.664	0.04	0	8.13	10	1760.01	7.87	0.004	0.00448350891566408	0	11	-1	0.12	150	Travel	0.000483508915664081	1	10	10	28
148	391		30516	30	Travel_30	148	1	4.17	1765.66	0	0	0	0.032	30	0	34.17	1794.18	7.87	0.0032	0.00448350891566408	0	12	0	0.12	154.17	Travel	0.00448350891566408	0	11	11	29
149	391		30516	30	Travel_30	149	0	0.87	1796.54	0.45	1796.99	0.996	0.06	0	8.68	10	1804.18	7.93	0.006	0.00448350891566408	0	1	-6	0.06	40	Travel	-0.00151649108433592	0	0	0	0
150	391		30516	30	Travel_30	150	0	0.44	1806.12	0.69	1806.81	0.863	0.052	0	8.87	10	1814.18	7.982	0.0052	0.00448350891566408	0	2	-5	0.06	50	Travel	-0.000716491084335919	0	1	1	1
151	391		30516	30	Travel_30	151	0	0.79	1816.48	0.33	1816.81	0.73	0.044	0	8.88	10	1824.18	8.026	0.0044	0.00448350891566408	0	3	-4	0.06	60	Travel	8.35089156640805e-05	0	2	2	2
152	391		30516	30	Travel_30	152	0	0.23	1825.93	0.37	1826.3	0.598	0.036	0	9.4	10	1834.18	8.062	0.0036	0.00448350891566408	0	4	-3	0.06	70	Travel	0.000883508915664081	0	3	3	3
153	391		30516	30	Travel_30	153	0	0.77	1836.48	0.5	1836.98	0.465	0.028	0	8.73	10	1844.18	8.09	0.0028	0.00448350891566408	0	5	-2	0.06	80	Travel	0.00168350891566408	0	4	4	4
154	391		30516	30	Travel_30	154	0	6.34	1852.06	0.54	1852.6	0.332	0.02	0	3.12	10	1854.18	8.11	0.002	0.00448350891566408	0	6	-1	0.06	90	Travel	0.00248350891566408	1	5	5	5
155	391		30516	30	Travel_30	155	1	0.93	1856.66	0	0	0	0.012	30	0	30.93	1885.11	8.11	0.0012	0.00448350891566408	0	7	0	0.06	90.93	Travel	0.00448350891566408	0	6	6	6
156	391		30516	30	Travel_30	156	0	0.23	1886.9	0.43	1887.33	1.992	0.12	0	9.34	10	1895.11	8.23	0.012	0.00448350891566408	0	1	-10	0.12	40	Travel	-0.00751649108433592	0	0	0	18
[truncated: 100,910 more rows]
