# Supplementary material for: Rats exhibit similar biases in foraging and intertemporal choice tasks
Source: eLife. 2019 Sep 18;8:e48429. doi: 10.7554/eLife.48429 (PMC6794087; doi:10.7554/eLife.48429)
Supplement: Figure 2—source data 1. [file elife-48429-fig2-data1.csv]

V1	Subject	Date	Condition	Trial	TrialTime	Game	ForceFree	Reward	Delay	Decision	DecisionRT	RewardRT	ITI	Omission	GameOut	FreeNum	SS_reward	SS_delay	LL_reward	LL_delay	LL_lever	chooseLL	TrialLength	IGI
1	GAK-17-009	71917	constITI	1	0	0	0	120	6	1	5.55	1.12	10.5	0	0	0	40	1	120	6	1	1	23.18	10.63
2	GAK-17-009	71917	constITI	2	23.18	0	0	40	1	0	0.5	0.49	10.5	0	0	0	40	1	120	6	1	0	31.72	10.63
4	GAK-17-009	71917	constITI	4	54.9	0	0	40	1	0	12.41	0.31	10.5	0	0	0	40	1	120	6	1	0	24.23	10.63
5	GAK-17-009	71917	constITI	5	79.13	0	0	120	6	1	5.2	0.44	10.5	0	0	0	40	1	120	6	1	1	22.15	10.63
6	GAK-17-009	71917	constITI	6	101.28	0	0	120	6	1	0.55	0.66	10.5	0	0	0	40	1	120	6	1	1	17.72	10.63
7	GAK-17-009	71917	constITI	7	119	0	0	40	1	0	6.63	0.03	10.5	0	0	0	40	1	120	6	1	0	18.17	10.63
8	GAK-17-009	71917	constITI	8	137.17	0	0	120	6	1	1.33	0.52	10.5	0	0	0	40	1	120	6	1	1	18.36	10.63
9	GAK-17-009	71917	constITI	9	155.53	0	0	120	6	1	0.2	0.29	10.5	0	0	0	40	1	120	6	1	1	17	10.63
10	GAK-17-009	71917	constITI	10	172.53	0	0	40	1	0	1.01	0.03	10.5	0	0	0	40	1	120	6	1	0	12.55	10.63
11	GAK-17-009	71917	constITI	11	185.08	0	0	40	1	0	1.33	0.0900000000000001	10.5	0	0	0	40	1	120	6	1	0	12.93	10.63
12	GAK-17-009	71917	constITI	12	198.01	0	1	40	1	0	9.1	0.11	10.5	0	0	1	40	1	120	6	1	0	20.72	10.63
13	GAK-17-009	71917	constITI	13	218.73	0	1	120	6	1	17.56	0.32	10.5	0	0	2	40	1	120	6	1	1	34.39	10.63
14	GAK-17-009	71917	constITI	14	253.12	0	1	120	6	1	8.39	3.98	10.5	0	0	3	40	1	120	6	1	1	28.88	10.63
15	GAK-17-009	71917	constITI	15	282	0	1	40	1	0	1.61	0.34	10.5	0	0	4	40	1	120	6	1	0	13.46	10.63
16	GAK-17-009	71917	constITI	16	295.46	0	1	40	1	0	5.01	0.39	10.5	0	0	5	40	1	120	6	1	0	16.91	10.63
17	GAK-17-009	71917	constITI	17	312.37	0	1	120	6	1	7.6	0.38	10.5	0	0	6	40	1	120	6	1	1	24.49	10.63
18	GAK-17-009	71917	constITI	18	336.86	0	1	120	6	1	0.1	0.4	10.5	0	0	7	40	1	120	6	1	1	17.01	10.63
19	GAK-17-009	71917	constITI	19	353.87	0	1	120	6	1	0.1	0.91	10.5	0	0	8	40	1	120	6	1	1	17.52	10.63
20	GAK-17-009	71917	constITI	20	371.39	0	1	120	6	1	0.2	0.36	10.5	0	0	9	40	1	120	6	1	1	17.07	10.63
21	GAK-17-009	71917	constITI	21	388.46	0	1	120	6	1	0.11	0.63	10.5	0	0	10	40	1	120	6	1	1	27.87	10.63
22	GAK-17-009	71917	constITI	22	416.33	1	0	40	1	1	1.36	0.35	10.5	0	0	0	40	1	80	1	0	0	13.22	28.8899999999999
23	GAK-17-009	71917	constITI	23	429.55	1	0	80	1	0	3.02	0.03	10.5	0	0	0	40	1	80	1	0	1	14.56	28.8899999999999
24	GAK-17-009	71917	constITI	24	444.11	1	0	80	1	0	2.15	0.81	10.5	0	0	0	40	1	80	1	0	1	14.47	28.8899999999999
25	GAK-17-009	71917	constITI	25	458.58	1	0	80	1	0	17.23	0.3	10.5	0	0	0	40	1	80	1	0	1	29.04	28.8899999999999
26	GAK-17-009	71917	constITI	26	487.62	1	0	40	1	1	3.69	0.3	10.5	0	0	0	40	1	80	1	0	0	15.5	28.8899999999999
27	GAK-17-009	71917	constITI	27	503.12	1	0	40	1	1	12.83	0.69	10.5	0	0	0	40	1	80	1	0	0	25.03	28.8899999999999
28	GAK-17-009	71917	constITI	28	528.15	1	0	40	1	1	23.18	2.88	10.5	0	0	0	40	1	80	1	0	0	37.5700000000001	28.8899999999999
29	GAK-17-009	71917	constITI	29	565.72	1	0	80	1	0	0.67	0.11	10.5	0	0	0	40	1	80	1	0	1	12.29	28.8899999999999
30	GAK-17-009	71917	constITI	30	578.01	1	0	40	1	1	1.72	0.01	10.5	0	0	0	40	1	80	1	0	0	13.24	28.8899999999999
31	GAK-17-009	71917	constITI	31	591.25	1	0	80	1	0	21.97	0.15	10.5	0	0	0	40	1	80	1	0	1	33.63	28.8899999999999
32	GAK-17-009	71917	constITI	32	624.88	1	1	40	1	1	1.66	0.27	10.5	0	0	1	40	1	80	1	0	0	13.4400000000001	28.8899999999999
33	GAK-17-009	71917	constITI	33	638.32	1	1	40	1	1	1.19	0.31	10.5	0	0	2	40	1	80	1	0	0	13.01	28.8899999999999
34	GAK-17-009	71917	constITI	34	651.33	1	1	40	1	1	0.4	0.31	10.5	0	0	3	40	1	80	1	0	0	12.2199999999999	28.8899999999999
35	GAK-17-009	71917	constITI	35	663.55	1	1	80	1	0	0.43	0.86	10.5	0	0	4	40	1	80	1	0	1	12.8000000000001	28.8899999999999
36	GAK-17-009	71917	constITI	36	676.35	1	1	40	1	1	7.67	0.57	10.5	0	0	5	40	1	80	1	0	0	19.75	28.8899999999999
37	GAK-17-009	71917	constITI	37	696.1	1	1	40	1	1	2.71	0.27	10.5	0	0	6	40	1	80	1	0	0	14.49	28.8899999999999
38	GAK-17-009	71917	constITI	38	710.59	1	1	40	1	1	19.15	0.43	10.5	0	0	7	40	1	80	1	0	0	31.0899999999999	28.8899999999999
39	GAK-17-009	71917	constITI	39	741.68	1	1	40	1	1	0.6	0.36	10.5	0	0	8	40	1	80	1	0	0	12.47	28.8899999999999
40	GAK-17-009	71917	constITI	40	754.15	1	1	40	1	1	4.52	0.28	10.5	0	0	9	40	1	80	1	0	0	16.3100000000001	28.8899999999999
41	GAK-17-009	71917	constITI	41	770.46	1	1	40	1	1	10.25	0.45	10.5	0	0	10	40	1	80	1	0	0	51.0899999999999	28.8899999999999
42	GAK-17-009	71917	constITI	42	821.55	2	0	40	1	0	1.33	1.42	10.5	0	0	0	40	1	40	4	1	0	14.26	7.86000000000012
43	GAK-17-009	71917	constITI	43	835.81	2	0	40	1	0	3.34	1.03	10.5	0	0	0	40	1	40	4	1	0	15.8800000000001	7.86000000000012
44	GAK-17-009	71917	constITI	44	851.69	2	0	40	4	1	2.32	0.33	10.5	0	0	0	40	1	40	4	1	1	17.16	7.86000000000012
45	GAK-17-009	71917	constITI	45	868.85	2	0	40	4	1	6.67	0.55	10.5	0	0	0	40	1	40	4	1	1	21.73	7.86000000000012
46	GAK-17-009	71917	constITI	46	890.58	2	0	40	1	0	11.35	0.02	10.5	0	0	0	40	1	40	4	1	0	22.88	7.86000000000012
47	GAK-17-009	71917	constITI	47	913.46	2	0	40	4	1	0.73	0.63	10.5	0	0	0	40	1	40	4	1	1	15.87	7.86000000000012
48	GAK-17-009	71917	constITI	48	929.33	2	0	40	1	0	3.8	1.19	10.5	0	0	0	40	1	40	4	1	0	16.5	7.86000000000012
49	GAK-17-009	71917	constITI	49	945.83	2	0	40	1	0	2.34	0.27	10.5	0	0	0	40	1	40	4	1	0	14.12	7.86000000000012
50	GAK-17-009	71917	constITI	50	959.95	2	0	40	4	1	13.83	0.35	10.5	0	0	0	40	1	40	4	1	1	28.6899999999999	7.86000000000012
51	GAK-17-009	71917	constITI	51	988.64	2	0	40	4	1	0.65	0.52	10.5	0	0	0	40	1	40	4	1	1	15.6800000000001	7.86000000000012
52	GAK-17-009	71917	constITI	52	1004.32	2	1	40	1	0	1.1	0.41	10.5	0	0	1	40	1	40	4	1	0	13.02	7.86000000000012
53	GAK-17-009	71917	constITI	53	1017.34	2	1	40	1	0	1.08	0.45	10.5	0	0	2	40	1	40	4	1	0	13.0400000000001	7.86000000000012
54	GAK-17-009	71917	constITI	54	1030.38	2	1	40	1	0	1.03	3.1	10.5	0	0	3	40	1	40	4	1	0	15.6399999999999	7.86000000000012
55	GAK-17-009	71917	constITI	55	1046.02	2	1	40	4	1	5	0.51	10.5	0	0	4	40	1	40	4	1	1	20.02	7.86000000000012
56	GAK-17-009	71917	constITI	56	1066.04	2	1	40	1	0	3.12	3.09	10.5	0	0	5	40	1	40	4	1	0	17.72	7.86000000000012
57	GAK-17-009	71917	constITI	57	1083.76	2	1	40	4	1	0.47	2.98	10.5	0	0	6	40	1	40	4	1	1	17.96	7.86000000000012
58	GAK-17-009	71917	constITI	58	1101.72	2	1	40	4	1	0.53	0.65	10.5	0	0	7	40	1	40	4	1	1	15.6900000000001	7.86000000000012
59	GAK-17-009	71917	constITI	59	1117.41	2	1	40	4	1	0.4	0.42	10.5	0	0	8	40	1	40	4	1	1	37.99	7.86000000000012
61	GAK-17-009	71917	constITI	61	1155.4	2	1	40	4	1	2.89	0.32	10.5	0	0	9	40	1	40	4	1	1	17.7199999999998	7.86000000000012
62	GAK-17-009	71917	constITI	62	1173.12	2	1	40	4	1	5.56	0.45	10.5	0	0	10	40	1	40	4	1	1	28.3700000000001	7.86000000000012
63	GAK-17-009	71917	constITI	63	1201.49	3	0	40	1	1	2.15	0.29	10.5	0	0	0	40	1	40	6	0	0	13.95	1.09000000000013
64	GAK-17-009	71917	constITI	64	1215.44	3	0	40	1	1	0.79	0.45	10.5	0	0	0	40	1	40	6	0	0	12.75	1.09000000000013
65	GAK-17-009	71917	constITI	65	1228.19	3	0	40	6	0	2.68	0.0999999999999996	10.5	0	0	0	40	1	40	6	0	1	19.29	1.09000000000013
66	GAK-17-009	71917	constITI	66	1247.48	3	0	40	1	1	1.02	0.31	10.5	0	0	0	40	1	40	6	0	0	12.8399999999999	1.09000000000013
67	GAK-17-009	71917	constITI	67	1260.32	3	0	40	6	0	5.29	0.56	10.5	0	0	0	40	1	40	6	0	1	22.3600000000001	1.09000000000013
68	GAK-17-009	71917	constITI	68	1282.68	3	0	40	6	0	2.95	0.23	10.5	0	0	0	40	1	40	6	0	1	19.6899999999998	1.09000000000013
69	GAK-17-009	71917	constITI	69	1302.37	3	0	40	1	1	2.91	0.35	10.5	0	0	0	40	1	40	6	0	0	14.7700000000002	1.09000000000013
70	GAK-17-009	71917	constITI	70	1317.14	3	0	40	1	1	3.29	0.47	10.5	0	0	0	40	1	40	6	0	0	15.27	1.09000000000013
71	GAK-17-009	71917	constITI	71	1332.41	3	0	40	6	0	4.1	0.44	10.5	0	0	0	40	1	40	6	0	1	21.05	1.09000000000013
72	GAK-17-009	71917	constITI	72	1353.46	3	0	40	6	0	10.44	1.89	10.5	0	0	0	40	1	40	6	0	1	28.8399999999999	1.09000000000013
73	GAK-17-009	71917	constITI	73	1382.3	3	1	40	6	0	8.86	2.38	10.5	0	0	1	40	1	40	6	0	1	27.75	1.09000000000013
74	GAK-17-009	71917	constITI	74	1410.05	3	1	40	1	1	4.82	0.34	10.5	0	0	2	40	1	40	6	0	0	16.6700000000001	1.09000000000013
75	GAK-17-009	71917	constITI	75	1426.72	3	1	40	1	1	1.13	2.08	10.5	0	0	3	40	1	40	6	0	0	14.72	1.09000000000013
76	GAK-17-009	71917	constITI	76	1441.44	3	1	40	1	1	2.3	0.37	10.5	0	0	4	40	1	40	6	0	0	14.1799999999998	1.09000000000013
77	GAK-17-009	71917	constITI	77	1455.62	3	1	40	1	1	2.44	0.56	10.5	0	0	5	40	1	40	6	0	0	14.5100000000002	1.09000000000013
78	GAK-17-009	71917	constITI	78	1470.13	3	1	40	1	1	22.43	0.51	10.5	0	0	6	40	1	40	6	0	0	34.4499999999998	1.09000000000013
79	GAK-17-009	71917	constITI	79	1504.58	3	1	40	1	1	0.32	0.31	10.5	0	0	7	40	1	40	6	0	0	12.1400000000001	1.09000000000013
80	GAK-17-009	71917	constITI	80	1516.72	3	1	40	1	1	1.7	0.33	10.5	0	0	8	40	1	40	6	0	0	13.54	1.09000000000013
81	GAK-17-009	71917	constITI	81	1530.26	3	1	40	1	1	2.38	0.37	10.5	0	0	9	40	1	40	6	0	0	14.26	1.09000000000013
82	GAK-17-009	71917	constITI	82	1544.52	3	1	40	1	1	16.61	0.41	10.5	0	0	10	40	1	40	6	0	0	29.6100000000001	1.09000000000013
83	GAK-17-009	71917	constITI	83	1574.13	4	0	120	6	1	2.08	0.52	10.5	0	0	0	40	1	120	6	1	1	19.1099999999999	501.32
84	GAK-17-009	71917	constITI	84	1593.24	4	0	40	1	0	0.78	0.3	10.5	0	0	0	40	1	120	6	1	0	12.5899999999999	501.32
85	GAK-17-009	71917	constITI	85	1605.83	4	0	40	1	0	2.24	0.36	10.5	0	0	0	40	1	120	6	1	0	14.1100000000001	501.32
86	GAK-17-009	71917	constITI	86	1619.94	4	0	120	6	1	1.19	0.25	10.5	0	0	0	40	1	120	6	1	1	17.95	501.32
87	GAK-17-009	71917	constITI	87	1637.89	4	0	40	1	0	1.69	0.34	10.5	0	0	0	40	1	120	6	1	0	13.54	501.32
88	GAK-17-009	71917	constITI	88	1651.43	4	0	120	6	1	1.57	0.35	10.5	0	0	0	40	1	120	6	1	1	18.4299999999998	501.32
89	GAK-17-009	71917	constITI	89	1669.86	4	0	120	6	1	0.46	0.42	10.5	0	0	0	40	1	120	6	1	1	17.3900000000001	501.32
90	GAK-17-009	71917	constITI	90	1687.25	4	0	120	6	1	0.79	0.33	10.5	0	0	0	40	1	120	6	1	1	17.6300000000001	501.32
91	GAK-17-009	71917	constITI	91	1704.88	4	0	40	1	0	1.8	0.05	10.5	0	0	0	40	1	120	6	1	0	13.3599999999999	501.32
92	GAK-17-009	71917	constITI	92	1718.24	4	0	40	1	0	1.93	0.53	10.5	0	0	0	40	1	120	6	1	0	13.97	501.32
93	GAK-17-009	71917	constITI	93	1732.21	4	1	120	6	1	0.18	0.32	10.5	0	0	1	40	1	120	6	1	1	17.01	501.32
94	GAK-17-009	71917	constITI	94	1749.22	4	1	120	6	1	0.17	0.39	10.5	0	0	2	40	1	120	6	1	1	17.0699999999999	501.32
95	GAK-17-009	71917	constITI	95	1766.29	4	1	120	6	1	0.29	0.33	10.5	0	0	3	40	1	120	6	1	1	17.1300000000001	501.32
96	GAK-17-009	71917	constITI	96	1783.42	4	1	120	6	1	0.55	0.6	10.5	0	0	4	40	1	120	6	1	1	17.6599999999999	501.32
97	GAK-17-009	71917	constITI	97	1801.08	4	1	120	6	1	0.6	0.38	10.5	0	0	5	40	1	120	6	1	1	17.49	501.32
98	GAK-17-009	71917	constITI	98	1818.57	4	1	120	6	1	1.07	0.35	10.5	0	0	6	40	1	120	6	1	1	17.9300000000001	501.32
99	GAK-17-009	71917	constITI	99	1836.5	4	1	120	6	1	1.14	0.47	10.5	0	0	7	40	1	120	6	1	1	18.1199999999999	501.32
100	GAK-17-009	71917	constITI	100	1854.62	4	1	120	6	1	3.46	0.34	10.5	0	0	8	40	1	120	6	1	1	20.3100000000002	501.32
101	GAK-17-009	71917	constITI	101	1874.93	4	1	120	6	1	1.12	0.3	10.5	0	0	9	40	1	120	6	1	1	17.9299999999998	501.32
102	GAK-17-009	71917	constITI	102	1892.86	4	1	120	6	1	1.82	0.56	10.5	0	0	10	40	1	120	6	1	1	520.2	501.32
112	GAK-17-009	71917	constITI	112	2413.06	7	0	40	1	1	1.24	0.39	10.5	0	0	0	40	1	40	2	0	0	13.1399999999999	5.71999999999986
113	GAK-17-009	71917	constITI	113	2426.2	7	0	40	2	0	13.3	0.63	10.5	0	0	0	40	1	40	2	0	1	26.4400000000001	5.71999999999986
114	GAK-17-009	71917	constITI	114	2452.64	7	0	40	2	0	0.08	0.72	10.5	0	0	0	40	1	40	2	0	1	13.3099999999999	5.71999999999986
115	GAK-17-009	71917	constITI	115	2465.95	7	0	40	1	1	1.05	0.15	10.5	0	0	0	40	1	40	2	0	0	12.71	5.71999999999986
116	GAK-17-009	71917	constITI	116	2478.66	7	0	40	1	1	2.89	0.43	10.5	0	0	0	40	1	40	2	0	0	14.8299999999999	5.71999999999986
117	GAK-17-009	71917	constITI	117	2493.49	7	0	40	2	0	1.58	0.63	10.5	0	0	0	40	1	40	2	0	1	14.7200000000003	5.71999999999986
118	GAK-17-009	71917	constITI	118	2508.21	7	0	40	2	0	3.52	0.46	10.5	0	0	0	40	1	40	2	0	1	16.4899999999998	5.71999999999986
119	GAK-17-009	71917	constITI	119	2524.7	7	0	40	2	0	3.64	0.58	10.5	0	0	0	40	1	40	2	0	1	16.73	5.71999999999986
120	GAK-17-009	71917	constITI	120	2541.43	7	0	40	1	1	1.5	2.57	10.5	0	0	0	40	1	40	2	0	0	15.5800000000004	5.71999999999986
121	GAK-17-009	71917	constITI	121	2557.01	7	0	40	1	1	2.52	0.38	10.5	0	0	0	40	1	40	2	0	0	14.4099999999999	5.71999999999986
122	GAK-17-009	71917	constITI	122	2571.42	7	1	40	1	1	5.14	0.0700000000000001	10.5	0	0	1	40	1	40	2	0	0	16.7199999999998	5.71999999999986
123	GAK-17-009	71917	constITI	123	2588.14	7	1	40	1	1	2.54	0.4	10.5	0	0	2	40	1	40	2	0	0	14.4500000000003	5.71999999999986
124	GAK-17-009	71917	constITI	124	2602.59	7	1	40	1	1	1.7	0.0700000000000001	10.5	0	0	3	40	1	40	2	0	0	13.2799999999997	5.71999999999986
125	GAK-17-009	71917	constITI	125	2615.87	7	1	40	1	1	3.82	0.48	10.5	0	0	4	40	1	40	2	0	0	15.8099999999999	5.71999999999986
126	GAK-17-009	71917	constITI	126	2631.68	7	1	40	1	1	7.84	0.36	10.5	0	0	5	40	1	40	2	0	0	19.71	5.71999999999986
127	GAK-17-009	71917	constITI	127	2651.39	7	1	40	1	1	4.38	0.38	10.5	0	0	6	40	1	40	2	0	0	16.27	5.71999999999986
128	GAK-17-009	71917	constITI	128	2667.66	7	1	40	2	0	7.64	1.44	10.5	0	0	7	40	1	40	2	0	1	21.5900000000001	5.71999999999986
129	GAK-17-009	71917	constITI	129	2689.25	7	1	40	1	1	9.39	0.54	10.5	0	0	8	40	1	40	2	0	0	21.4400000000001	5.71999999999986
130	GAK-17-009	71917	constITI	130	2710.69	7	1	40	1	1	8.16	2.7	10.5	0	0	9	40	1	40	2	0	0	22.3699999999999	5.71999999999986
131	GAK-17-009	71917	constITI	131	2733.06	7	1	40	1	1	9.04	0.15	10.5	0	0	10	40	1	40	2	0	0	26.4099999999999	5.71999999999986
132	GAK-17-009	71917	constITI	132	2759.47	8	0	80	4	1	1.58	0.51	10.5	0	0	0	40	1	80	4	1	1	16.6000000000004	6.50000000000004
133	GAK-17-009	71917	constITI	133	2776.07	8	0	40	1	0	0.86	0.47	10.5	0	0	0	40	1	80	4	1	0	12.8399999999997	6.50000000000004
134	GAK-17-009	71917	constITI	134	2788.91	8	0	80	4	1	0.49	0.04	10.5	0	0	0	40	1	80	4	1	1	15.04	6.50000000000004
135	GAK-17-009	71917	constITI	135	2803.95	8	0	80	4	1	0.49	0.54	10.5	0	0	0	40	1	80	4	1	1	15.54	6.50000000000004
136	GAK-17-009	71917	constITI	136	2819.49	8	0	40	1	0	1.91	0.52	10.5	0	0	0	40	1	80	4	1	0	13.9400000000001	6.50000000000004
137	GAK-17-009	71917	constITI	137	2833.43	8	0	40	1	0	2.81	0.33	10.5	0	0	0	40	1	80	4	1	0	14.6500000000001	6.50000000000004
138	GAK-17-009	71917	constITI	138	2848.08	8	0	40	1	0	3.71	0.6	10.5	0	0	0	40	1	80	4	1	0	15.8200000000002	6.50000000000004
139	GAK-17-009	71917	constITI	139	2863.9	8	0	40	1	0	1.79	0.65	10.5	0	0	0	40	1	80	4	1	0	13.9499999999998	6.50000000000004
140	GAK-17-009	71917	constITI	140	2877.85	8	0	80	4	1	0.33	0.41	10.5	0	0	0	40	1	80	4	1	1	15.25	6.50000000000004
141	GAK-17-009	71917	constITI	141	2893.1	8	0	80	4	1	0.7	0.53	10.5	0	0	0	40	1	80	4	1	1	15.7400000000002	6.50000000000004
142	GAK-17-009	71917	constITI	142	2908.84	8	1	80	4	1	0.4	0.37	10.5	0	0	1	40	1	80	4	1	1	15.2799999999997	6.50000000000004
143	GAK-17-009	71917	constITI	143	2924.12	8	1	80	4	1	0.16	0.37	10.5	0	0	2	40	1	80	4	1	1	15.04	6.50000000000004
144	GAK-17-009	71917	constITI	144	2939.16	8	1	80	4	1	0.17	0.56	10.5	0	0	3	40	1	80	4	1	1	15.2400000000002	6.50000000000004
145	GAK-17-009	71917	constITI	145	2954.4	8	1	80	4	1	0.29	0.47	10.5	0	0	4	40	1	80	4	1	1	15.27	6.50000000000004
146	GAK-17-009	71917	constITI	146	2969.67	8	1	80	4	1	0.57	0.38	10.5	0	0	5	40	1	80	4	1	1	15.46	6.50000000000004
147	GAK-17-009	71917	constITI	147	2985.13	8	1	80	4	1	2.55	0.52	10.5	0	0	6	40	1	80	4	1	1	17.5799999999999	6.50000000000004
148	GAK-17-009	71917	constITI	148	3002.71	8	1	80	4	1	4.98	0.42	10.5	0	0	7	40	1	80	4	1	1	19.9099999999999	6.50000000000004
149	GAK-17-009	71917	constITI	149	3022.62	8	1	80	4	1	1.58	0.49	10.5	0	0	8	40	1	80	4	1	1	16.5799999999999	6.50000000000004
150	GAK-17-009	71917	constITI	150	3039.2	8	1	80	4	1	1.16	0.46	10.5	0	0	9	40	1	80	4	1	1	16.1300000000001	6.50000000000004
151	GAK-17-009	71917	constITI	151	3055.33	8	1	80	4	1	2.5	0.46	10.5	0	0	10	40	1	80	4	1	1	23.96	6.50000000000004
152	GAK-17-009	71917	constITI	152	3079.29	9	0	40	1	1	1.31	0.01	10.5	0	0	0	40	1	80	1	0	0	12.8299999999999	7.34999999999976
153	GAK-17-009	71917	constITI	153	3092.12	9	0	80	1	0	1.05	0.42	10.5	0	0	0	40	1	80	1	0	1	12.98	7.34999999999976
154	GAK-17-009	71917	constITI	154	3105.1	9	0	80	1	0	1.9	0.53	10.5	0	0	0	40	1	80	1	0	1	13.9400000000001	7.34999999999976
155	GAK-17-009	71917	constITI	155	3119.04	9	0	40	1	1	1.9	0.43	10.5	0	0	0	40	1	80	1	0	0	13.8400000000001	7.34999999999976
156	GAK-17-009	71917	constITI	156	3132.88	9	0	80	1	0	0.74	0.31	10.5	0	0	0	40	1	80	1	0	1	12.5599999999999	7.34999999999976
157	GAK-17-009	71917	constITI	157	3145.44	9	0	40	1	1	2.08	0.38	10.5	0	0	0	40	1	80	1	0	0	13.9699999999998	7.34999999999976
158	GAK-17-009	71917	constITI	158	3159.41	9	0	40	1	1	2.28	0.27	10.5	0	0	0	40	1	80	1	0	0	14.0599999999999	7.34999999999976
159	GAK-17-009	71917	constITI	159	3173.47	9	0	80	1	0	0.33	0.05	10.5	0	0	0	40	1	80	1	0	1	11.8900000000003	7.34999999999976
160	GAK-17-009	71917	constITI	160	3185.36	9	0	40	1	1	2.19	0.04	10.5	0	0	0	40	1	80	1	0	0	13.7399999999998	7.34999999999976
161	GAK-17-009	71917	constITI	161	3199.1	9	0	80	1	0	0.22	0.86	10.5	0	0	0	40	1	80	1	0	1	12.5900000000001	7.34999999999976
162	GAK-17-009	71917	constITI	162	3211.69	9	1	80	1	0	0.4	1.09	10.5	0	0	1	40	1	80	1	0	1	13	7.34999999999976
163	GAK-17-009	71917	constITI	163	3224.69	9	1	80	1	0	0.4	0.49	10.5	0	0	2	40	1	80	1	0	1	12.4000000000001	7.34999999999976
164	GAK-17-009	71917	constITI	164	3237.09	9	1	80	1	0	2.3	0.62	10.5	0	0	3	40	1	80	1	0	1	14.4299999999998	7.34999999999976
165	GAK-17-009	71917	constITI	165	3251.52	9	1	40	1	1	0.47	0.49	10.5	0	0	4	40	1	80	1	0	0	12.4699999999998	7.34999999999976
166	GAK-17-009	71917	constITI	166	3263.99	9	1	40	1	1	0.7	0.32	10.5	0	0	5	40	1	80	1	0	0	12.5300000000002	7.34999999999976
167	GAK-17-009	71917	constITI	167	3276.52	9	1	40	1	1	0.45	0.42	10.5	0	0	6	40	1	80	1	0	0	12.3800000000001	7.34999999999976
168	GAK-17-009	71917	constITI	168	3288.9	9	1	40	1	1	4.09	0.38	10.5	0	0	7	40	1	80	1	0	0	15.98	7.34999999999976
169	GAK-17-009	71917	constITI	169	3304.88	9	1	40	1	1	3.01	0.11	10.5	0	0	8	40	1	80	1	0	0	14.6300000000001	7.34999999999976
170	GAK-17-009	71917	constITI	170	3319.51	9	1	40	1	1	3.82	0.31	10.5	0	0	9	40	1	80	1	0	0	15.6399999999999	7.34999999999976
171	GAK-17-009	71917	constITI	171	3335.15	9	1	40	1	1	3.13	0.53	10.5	0	0	10	40	1	80	1	0	0	22.5099999999998	7.34999999999976
172	GAK-17-009	71917	constITI	172	3357.66	10	0	40	4	1	1.65	1.72	10.5	0	0	0	40	1	40	4	1	1	17.8800000000001	3.60999999999975
173	GAK-17-009	71917	constITI	173	3375.54	10	0	40	1	0	11.28	0.45	10.5	0	0	0	40	1	40	4	1	0	23.2400000000002	3.60999999999975
174	GAK-17-009	71917	constITI	174	3398.78	10	0	40	1	0	6.31	0.02	10.5	0	0	0	40	1	40	4	1	0	17.8399999999997	3.60999999999975
175	GAK-17-009	71917	constITI	175	3416.62	10	0	40	1	0	1.54	1.36	10.5	0	0	0	40	1	40	4	1	0	14.4100000000003	3.60999999999975
176	GAK-17-009	71917	constITI	176	3431.03	10	0	40	4	1	1.28	1.23	10.5	0	0	0	40	1	40	4	1	1	17.02	3.60999999999975
177	GAK-17-009	71917	constITI	177	3448.05	10	0	40	4	1	1.58	0.7	10.5	0	0	0	40	1	40	4	1	1	16.79	3.60999999999975
178	GAK-17-009	71917	constITI	178	3464.84	10	0	40	4	1	0.74	0.47	10.5	0	0	0	40	1	40	4	1	1	15.7199999999998	3.60999999999975
179	GAK-17-009	71917	constITI	179	3480.56	10	0	40	1	0	0.51	0.37	10.5	0	0	0	40	1	40	4	1	0	12.3899999999999	3.60999999999975
180	GAK-17-009	71917	constITI	180	3492.95	10	0	40	1	0	28.07	0.34	10.5	0	0	0	40	1	40	4	1	0	39.9200000000001	3.60999999999975
181	GAK-17-009	71917	constITI	181	3532.87	10	0	40	4	1	4.41	0.31	10.5	0	0	0	40	1	40	4	1	1	19.23	3.60999999999975
182	GAK-17-009	71917	constITI	182	3552.1	10	1	40	1	0	0.9	0.32	10.5	0	0	1	40	1	40	4	1	0	12.73	3.60999999999975
183	GAK-17-009	71917	constITI	183	3564.83	10	1	40	1	0	0.31	0.0800000000000001	10.5	0	0	2	40	1	40	4	1	0	11.9000000000001	3.60999999999975
184	GAK-17-009	71917	constITI	184	3576.73	10	1	40	4	1	1.12	0.61	10.5	0	0	3	40	1	40	4	1	1	16.2399999999998	3.60999999999975
185	GAK-17-009	71917	constITI	185	3592.97	10	1	40	4	1	1.11	0.59	10.5	0	0	4	40	1	40	4	1	1	16.21	3.60999999999975
186	GAK-17-009	71917	constITI	186	3609.18	10	1	40	4	1	3.29	0.41	10.5	0	0	5	40	1	40	4	1	1	18.21	3.60999999999975
187	GAK-17-009	71917	constITI	187	3627.39	10	1	40	4	1	1.06	0.57	10.5	0	0	6	40	1	40	4	1	1	16.1400000000003	3.60999999999975
188	GAK-17-009	71917	constITI	188	3643.53	10	1	40	4	1	8.34	0.16	10.5	0	0	7	40	1	40	4	1	1	63.5299999999998	3.60999999999975
190	GAK-17-009	71917	constITI	190	3707.06	10	1	40	4	1	6.7	0.63	10.5	0	0	8	40	1	40	4	1	1	21.8400000000001	3.60999999999975
191	GAK-17-009	71917	constITI	191	3728.9	10	1	40	1	0	7.74	1.44	10.5	0	0	9	40	1	40	4	1	0	20.6900000000001	3.60999999999975
192	GAK-17-009	71917	constITI	192	3749.59	10	1	40	4	1	0.83	0.34	10.5	0	0	10	40	1	40	4	1	1	19.2799999999997	3.60999999999975
193	GAK-17-009	71917	constITI	193	3768.87	11	0	80	1	1	1.09	0.12	10.5	0	0	0	40	1	80	1	1	1	12.7200000000003	5.11999999999976
194	GAK-17-009	71917	constITI	194	3781.59	11	0	80	1	1	0.1	0.34	10.5	0	0	0	40	1	80	1	1	1	11.9499999999998	5.11999999999976
195	GAK-17-009	71917	constITI	195	3793.54	11	0	80	1	1	0.17	0.34	10.5	0	0	0	40	1	80	1	1	1	12.02	5.11999999999976
196	GAK-17-009	71917	constITI	196	3805.56	11	0	40	1	0	2.2	0.41	10.5	0	0	0	40	1	80	1	1	0	14.1199999999999	5.11999999999976
197	GAK-17-009	71917	constITI	197	3819.68	11	0	40	1	0	1.99	0.33	10.5	0	0	0	40	1	80	1	1	0	13.8300000000004	5.11999999999976
198	GAK-17-009	71917	constITI	198	3833.51	11	0	40	1	0	2.99	0.43	10.5	0	0	0	40	1	80	1	1	0	14.9299999999998	5.11999999999976
199	GAK-17-009	71917	constITI	199	3848.44	11	0	80	1	1	0.34	0.38	10.5	0	0	0	40	1	80	1	1	1	12.23	5.11999999999976
200	GAK-17-009	71917	constITI	200	3860.67	11	0	40	1	0	1.98	0.29	10.5	0	0	0	40	1	80	1	1	0	13.7799999999997	5.11999999999976
201	GAK-17-009	71917	constITI	201	3874.45	11	0	80	1	1	0.78	0.38	10.5	0	0	0	40	1	80	1	1	1	12.6700000000001	5.11999999999976
202	GAK-17-009	71917	constITI	202	3887.12	11	0	40	1	0	2.96	0.37	10.5	0	0	0	40	1	80	1	1	0	14.8400000000001	5.11999999999976
203	GAK-17-009	71917	constITI	203	3901.96	11	1	80	1	1	0.52	1.77	10.5	0	0	1	40	1	80	1	1	1	13.8000000000002	5.11999999999976
204	GAK-17-009	71917	constITI	204	3915.76	11	1	80	1	1	0.24	2.21	10.5	0	0	2	40	1	80	1	1	1	13.9599999999996	5.11999999999976
205	GAK-17-009	71917	constITI	205	3929.72	11	1	80	1	1	0.44	0.34	10.5	0	0	3	40	1	80	1	1	1	12.2900000000004	5.11999999999976
206	GAK-17-009	71917	constITI	206	3942.01	11	1	80	1	1	1.3	0.43	10.5	0	0	4	40	1	80	1	1	1	13.2399999999998	5.11999999999976
207	GAK-17-009	71917	constITI	207	3955.25	11	1	80	1	1	0.77	0.11	10.5	0	0	5	40	1	80	1	1	1	12.3899999999999	5.11999999999976
208	GAK-17-009	71917	constITI	208	3967.64	11	1	80	1	1	0.1	0.0900000000000001	10.5	0	0	6	40	1	80	1	1	1	11.7000000000003	5.11999999999976
209	GAK-17-009	71917	constITI	209	3979.34	11	1	80	1	1	0.59	0.32	10.5	0	0	7	40	1	80	1	1	1	12.4200000000001	5.11999999999976
210	GAK-17-009	71917	constITI	210	3991.76	11	1	80	1	1	0.41	0.37	10.5	0	0	8	40	1	80	1	1	1	12.29	5.11999999999976
211	GAK-17-009	71917	constITI	211	4004.05	11	1	80	1	1	3.45	0.54	10.5	0	0	9	40	1	80	1	1	1	15.5	5.11999999999976
212	GAK-17-009	71917	constITI	212	4019.55	11	1	80	1	1	0.54	0.35	10.5	0	0	10	40	1	80	1	1	1	17.5099999999998	5.11999999999976
213	GAK-17-009	71917	constITI	213	4037.06	12	0	120	2	0	4.25	0.74	10.5	0	0	0	40	1	120	2	0	1	17.5	9.59999999999945
214	GAK-17-009	71917	constITI	214	4054.56	12	0	40	1	1	0.66	0.46	10.5	0	0	0	40	1	120	2	0	0	12.6300000000001	9.59999999999945
215	GAK-17-009	71917	constITI	215	4067.19	12	0	120	2	0	1.51	0.0800000000000001	10.5	0	0	0	40	1	120	2	0	1	14.0999999999999	9.59999999999945
216	GAK-17-009	71917	constITI	216	4081.29	12	0	40	1	1	0.25	0.33	10.5	0	0	0	40	1	120	2	0	0	12.0900000000001	9.59999999999945
217	GAK-17-009	71917	constITI	217	4093.38	12	0	120	2	0	2	0.36	10.5	0	0	0	40	1	120	2	0	1	14.8699999999999	9.59999999999945
218	GAK-17-009	71917	constITI	218	4108.25	12	0	40	1	1	1.6	0.38	10.5	0	0	0	40	1	120	2	0	0	13.4899999999998	9.59999999999945
219	GAK-17-009	71917	constITI	219	4121.74	12	0	120	2	0	1.59	0.41	10.5	0	0	0	40	1	120	2	0	1	14.5100000000002	9.59999999999945
220	GAK-17-009	71917	constITI	220	4136.25	12	0	40	1	1	0.18	0.32	10.5	0	0	0	40	1	120	2	0	0	12.0100000000002	9.59999999999945
221	GAK-17-009	71917	constITI	221	4148.26	12	0	40	1	1	0.33	0.48	10.5	0	0	0	40	1	120	2	0	0	12.3199999999997	9.59999999999945
222	GAK-17-009	71917	constITI	222	4160.58	12	0	120	2	0	0.82	0.37	10.5	0	0	0	40	1	120	2	0	1	13.6999999999998	9.59999999999945
223	GAK-17-009	71917	constITI	223	4174.28	12	1	40	1	1	0.4	1.98	10.5	0	0	1	40	1	120	2	0	0	13.8900000000003	9.59999999999945
224	GAK-17-009	71917	constITI	224	4188.17	12	1	40	1	1	1.07	0.3	10.5	0	0	2	40	1	120	2	0	0	12.8800000000001	9.59999999999945
225	GAK-17-009	71917	constITI	225	4201.05	12	1	120	2	0	0.42	0.42	10.5	0	0	3	40	1	120	2	0	1	13.3499999999995	9.59999999999945
226	GAK-17-009	71917	constITI	226	4214.4	12	1	40	1	1	3.68	0.34	10.5	0	0	4	40	1	120	2	0	0	15.5300000000007	9.59999999999945
227	GAK-17-009	71917	constITI	227	4229.93	12	1	120	2	0	0.32	0.51	10.5	0	0	5	40	1	120	2	0	1	13.3400000000001	9.59999999999945
228	GAK-17-009	71917	constITI	228	4243.27	12	1	120	2	0	0.7	0.04	10.5	0	0	6	40	1	120	2	0	1	13.25	9.59999999999945
229	GAK-17-009	71917	constITI	229	4256.52	12	1	120	2	0	2.83	0.0699999999999998	10.5	0	0	7	40	1	120	2	0	1	15.4099999999999	9.59999999999945
230	GAK-17-009	71917	constITI	230	4271.93	12	1	120	2	0	2.3	0.18	10.5	0	0	8	40	1	120	2	0	1	14.9899999999998	9.59999999999945
231	GAK-17-009	71917	constITI	231	4286.92	12	1	120	2	0	0.7	1.25	10.5	0	0	9	40	1	120	2	0	1	14.46	9.59999999999945
232	GAK-17-009	71917	constITI	232	4301.38	12	1	120	2	0	0.73	0.52	10.5	0	0	10	40	1	120	2	0	1	23.3499999999995	9.59999999999945
233	GAK-17-009	71917	constITI	233	4324.73	13	0	40	1	0	1.33	0.51	10.5	0	0	0	40	1	120	6	1	0	13.3500000000004	2.57000000000004
234	GAK-17-009	71917	constITI	234	4338.08	13	0	40	1	0	2.61	0.04	10.5	0	0	0	40	1	120	6	1	0	14.1599999999999	2.57000000000004
235	GAK-17-009	71917	constITI	235	4352.24	13	0	120	6	1	1.13	0.56	10.5	0	0	0	40	1	120	6	1	1	18.1999999999998	2.57000000000004
236	GAK-17-009	71917	constITI	236	4370.44	13	0	120	6	1	1.9	0.26	10.5	0	0	0	40	1	120	6	1	1	18.6700000000001	2.57000000000004
237	GAK-17-009	71917	constITI	237	4389.11	13	0	40	1	0	0.21	0.42	10.5	0	0	0	40	1	120	6	1	0	12.1400000000003	2.57000000000004
238	GAK-17-009	71917	constITI	238	4401.25	13	0	120	6	1	1.24	0.4	10.5	0	0	0	40	1	120	6	1	1	18.1499999999996	2.57000000000004
239	GAK-17-009	71917	constITI	239	4419.4	13	0	120	6	1	0.71	0.43	10.5	0	0	0	40	1	120	6	1	1	17.6500000000005	2.57000000000004
240	GAK-17-009	71917	constITI	240	4437.05	13	0	40	1	0	2.23	0.32	10.5	0	0	0	40	1	120	6	1	0	14.0599999999995	2.57000000000004
241	GAK-17-009	71917	constITI	241	4451.11	13	0	120	6	1	0.24	0.39	10.5	0	0	0	40	1	120	6	1	1	17.1400000000003	2.57000000000004
242	GAK-17-009	71917	constITI	242	4468.25	13	0	40	1	0	0.88	0.77	10.5	0	0	0	40	1	120	6	1	0	13.1599999999999	2.57000000000004
243	GAK-17-009	71917	constITI	243	4481.41	13	1	120	6	1	0.87	0.38	10.5	0	0	1	40	1	120	6	1	1	17.7600000000002	2.57000000000004
244	GAK-17-009	71917	constITI	244	4499.17	13	1	120	6	1	0.06	0.5	10.5	0	0	2	40	1	120	6	1	1	17.0699999999997	2.57000000000004
245	GAK-17-009	71917	constITI	245	4516.24	13	1	120	6	1	0.4	2.31	10.5	0	0	3	40	1	120	6	1	1	19.2200000000003	2.57000000000004
246	GAK-17-009	71917	constITI	246	4535.46	13	1	120	6	1	1.37	0.22	10.5	0	0	4	40	1	120	6	1	1	18.1000000000004	2.57000000000004
247	GAK-17-009	71917	constITI	247	4553.56	13	1	120	6	1	0.33	0.35	10.5	0	0	5	40	1	120	6	1	1	17.1899999999996	2.57000000000004
248	GAK-17-009	71917	constITI	248	4570.75	13	1	120	6	1	0.03	0.4	10.5	0	0	6	40	1	120	6	1	1	16.9399999999996	2.57000000000004
249	GAK-17-009	71917	constITI	249	4587.69	13	1	40	1	0	1.62	0.35	10.5	0	0	7	40	1	120	6	1	0	13.4800000000005	2.57000000000004
250	GAK-17-009	71917	constITI	250	4601.17	13	1	120	6	1	1.93	0.45	10.5	0	0	8	40	1	120	6	1	1	18.8900000000003	2.57000000000004
251	GAK-17-009	71917	constITI	251	4620.06	13	1	40	1	0	0.96	0.43	10.5	0	0	9	40	1	120	6	1	0	12.8999999999996	2.57000000000004
252	GAK-17-009	71917	constITI	252	4632.96	13	1	40	1	0	0.32	0.32	10.5	0	0	10	40	1	120	6	1	0	14.71	2.57000000000004
253	GAK-17-009	71917	constITI	253	4647.67	14	0	40	1	0	2.23	0.1	10.5	0	0	0	40	1	80	6	1	0	13.8400000000001	2.28000000000058
254	GAK-17-009	71917	constITI	254	4661.51	14	0	80	6	1	0.27	0.33	10.5	0	0	0	40	1	80	6	1	1	17.1099999999997	2.28000000000058
255	GAK-17-009	71917	constITI	255	4678.62	14	0	40	1	0	1.6	0.38	10.5	0	0	0	40	1	80	6	1	0	13.4899999999998	2.28000000000058
256	GAK-17-009	71917	constITI	256	4692.11	14	0	80	6	1	0.34	0.29	10.5	0	0	0	40	1	80	6	1	1	17.1400000000003	2.28000000000058
257	GAK-17-009	71917	constITI	257	4709.25	14	0	80	6	1	9.19	0.27	10.5	0	0	0	40	1	80	6	1	1	25.9700000000003	2.28000000000058
258	GAK-17-009	71917	constITI	258	4735.22	14	0	40	1	0	1.12	1.34	10.5	0	0	0	40	1	80	6	1	0	13.9699999999993	2.28000000000058
259	GAK-17-009	71917	constITI	259	4749.19	14	0	80	6	1	0.51	0.63	10.5	0	0	0	40	1	80	6	1	1	17.6500000000005	2.28000000000058
260	GAK-17-009	71917	constITI	260	4766.84	14	0	40	1	0	0.2	0.42	10.5	0	0	0	40	1	80	6	1	0	12.1300000000001	2.28000000000058
261	GAK-17-009	71917	constITI	261	4778.97	14	0	80	6	1	0.67	0.33	10.5	0	0	0	40	1	80	6	1	1	17.5099999999993	2.28000000000058
262	GAK-17-009	71917	constITI	262	4796.48	14	0	40	1	0	1.78	0.63	10.5	0	0	0	40	1	80	6	1	0	13.9200000000001	2.28000000000058
263	GAK-17-009	71917	constITI	263	4810.4	14	1	80	6	1	0.1	0.34	10.5	0	0	1	40	1	80	6	1	1	16.9500000000007	2.28000000000058
264	GAK-17-009	71917	constITI	264	4827.35	14	1	40	1	0	0.27	0.57	10.5	0	0	2	40	1	80	6	1	0	12.3499999999995	2.28000000000058
265	GAK-17-009	71917	constITI	265	4839.7	14	1	40	1	0	2.72	0.38	10.5	0	0	3	40	1	80	6	1	0	14.6100000000006	2.28000000000058
266	GAK-17-009	71917	constITI	266	4854.31	14	1	40	1	0	2.1	0.55	10.5	0	0	4	40	1	80	6	1	0	14.1599999999999	2.28000000000058
267	GAK-17-009	71917	constITI	267	4868.47	14	1	40	1	0	1	0.35	10.5	0	0	5	40	1	80	6	1	0	12.8599999999997	2.28000000000058
268	GAK-17-009	71917	constITI	268	4881.33	14	1	80	6	1	19.29	4.7	10.5	0	0	6	40	1	80	6	1	1	40.5	2.28000000000058
269	GAK-17-009	71917	constITI	269	4921.83	14	1	80	6	1	18.75	0.44	10.5	0	0	7	40	1	80	6	1	1	35.6999999999998	2.28000000000058
270	GAK-17-009	71917	constITI	270	4957.53	14	1	80	6	1	0.64	0.43	10.5	0	0	8	40	1	80	6	1	1	17.5799999999999	2.28000000000058
271	GAK-17-009	71917	constITI	271	4975.11	14	1	80	6	1	0.55	0.19	10.5	0	0	9	40	1	80	6	1	1	17.25	2.28000000000058
272	GAK-17-009	71917	constITI	272	4992.36	14	1	40	1	0	0.47	0.36	10.5	0	0	10	40	1	80	6	1	0	14.6100000000006	2.28000000000058
273	GAK-17-009	71917	constITI	273	5006.97	15	0	40	1	0	2.83	0.4	10.5	0	0	0	40	1	40	1	1	0	14.7399999999998	10.5799999999995
274	GAK-17-009	71917	constITI	274	5021.71	15	0	40	1	1	0.39	0.45	10.5	0	0	0	40	1	40	1	1	1	12.3500000000004	10.5799999999995
275	GAK-17-009	71917	constITI	275	5034.06	15	0	40	1	0	12.09	0.38	10.5	0	0	0	40	1	40	1	1	0	23.9799999999996	10.5799999999995
276	GAK-17-009	71917	constITI	276	5058.04	15	0	40	1	1	3.31	1.23	10.5	0	0	0	40	1	40	1	1	1	16.0500000000002	10.5799999999995
277	GAK-17-009	71917	constITI	277	5074.09	15	0	40	1	1	2.33	0.33	10.5	0	0	0	40	1	40	1	1	1	14.1700000000001	10.5799999999995
278	GAK-17-009	71917	constITI	278	5088.26	15	0	40	1	0	8.2	0.82	10.5	0	0	0	40	1	40	1	1	0	20.5299999999997	10.5799999999995
279	GAK-17-009	71917	constITI	279	5108.79	15	0	40	1	0	6.82	1.1	10.5	0	0	0	40	1	40	1	1	0	19.4300000000003	10.5799999999995
280	GAK-17-009	71917	constITI	280	5128.22	15	0	40	1	0	29.26	0.61	10.5	0	0	0	40	1	40	1	1	0	41.3800000000001	10.5799999999995
281	GAK-17-009	71917	constITI	281	5169.6	15	0	40	1	1	6.07	0.39	10.5	0	0	0	40	1	40	1	1	1	17.9699999999993	10.5799999999995
282	GAK-17-009	71917	constITI	282	5187.57	15	0	40	1	1	3.07	0.33	10.5	0	0	0	40	1	40	1	1	1	14.9099999999999	10.5799999999995
283	GAK-17-009	71917	constITI	283	5202.48	15	1	40	1	0	2.24	0.31	10.5	0	0	1	40	1	40	1	1	0	14.0600000000004	10.5799999999995
284	GAK-17-009	71917	constITI	284	5216.54	15	1	40	1	1	1.28	0.44	10.5	0	0	2	40	1	40	1	1	1	13.2300000000005	10.5799999999995
285	GAK-17-009	71917	constITI	285	5229.77	15	1	40	1	1	0.18	0.22	10.5	0	0	3	40	1	40	1	1	1	11.9099999999999	10.5799999999995
286	GAK-17-009	71917	constITI	286	5241.68	15	1	40	1	1	0.84	0.36	10.5	0	0	4	40	1	40	1	1	1	12.71	10.5799999999995
287	GAK-17-009	71917	constITI	287	5254.39	15	1	40	1	1	3.85	0.34	10.5	0	0	5	40	1	40	1	1	1	15.6999999999998	10.5799999999995
288	GAK-17-009	71917	constITI	288	5270.09	15	1	40	1	0	4.51	0.1	10.5	0	0	6	40	1	40	1	1	0	16.1199999999999	10.5799999999995
289	GAK-17-009	71917	constITI	289	5286.21	15	1	40	1	0	12.8	2.37	10.5	0	0	7	40	1	40	1	1	0	26.6800000000003	10.5799999999995
290	GAK-17-009	71917	constITI	290	5312.89	15	1	40	1	0	2.31	0.28	10.5	0	0	8	40	1	40	1	1	0	14.0999999999995	10.5799999999995
291	GAK-17-009	71917	constITI	291	5326.99	15	1	40	1	1	1.22	0.04	10.5	0	0	9	40	1	40	1	1	1	12.7700000000004	10.5799999999995
292	GAK-17-009	71917	constITI	292	5339.76	15	1	40	1	1	0.54	0.48	10.5	0	0	10	40	1	40	1	1	1	23.0999999999995	10.5799999999995
293	GAK-17-009	71917	constITI	293	5362.86	16	0	40	1	0	3.91	0.34	10.5	0	0	0	40	1	80	2	1	0	15.7600000000002	1.83999999999985
294	GAK-17-009	71917	constITI	294	5378.62	16	0	40	1	0	3	0.43	10.5	0	0	0	40	1	80	2	1	0	14.9400000000005	1.83999999999985
295	GAK-17-009	71917	constITI	295	5393.56	16	0	40	1	0	2.28	0.28	10.5	0	0	0	40	1	80	2	1	0	14.0699999999997	1.83999999999985
296	GAK-17-009	71917	constITI	296	5407.63	16	0	80	2	1	0.63	0.43	10.5	0	0	0	40	1	80	2	1	1	13.5699999999997	1.83999999999985
297	GAK-17-009	71917	constITI	297	5421.2	16	0	80	2	1	0.64	0.32	10.5	0	0	0	40	1	80	2	1	1	13.4700000000003	1.83999999999985
298	GAK-17-009	71917	constITI	298	5434.67	16	0	80	2	1	0.15	0.44	10.5	0	0	0	40	1	80	2	1	1	13.1000000000004	1.83999999999985
299	GAK-17-009	71917	constITI	299	5447.77	16	0	80	2	1	0.78	0.49	10.5	0	0	0	40	1	80	2	1	1	13.7799999999997	1.83999999999985
300	GAK-17-009	71917	constITI	300	5461.55	16	0	40	1	0	0.23	0.03	10.5	0	0	0	40	1	80	2	1	0	11.7699999999995	1.83999999999985
301	GAK-17-009	71917	constITI	301	5473.32	16	0	40	1	0	2.31	0.33	10.5	0	0	0	40	1	80	2	1	0	14.1500000000005	1.83999999999985
302	GAK-17-009	71917	constITI	302	5487.47	16	0	80	2	1	0.93	0.52	10.5	0	0	0	40	1	80	2	1	1	13.96	1.83999999999985
303	GAK-17-009	71917	constITI	303	5501.43	16	1	40	1	0	0.21	0.3	10.5	0	0	1	40	1	80	2	1	0	12.0199999999995	1.83999999999985
304	GAK-17-009	71917	constITI	304	5513.45	16	1	40	1	0	0.39	0.34	10.5	0	0	2	40	1	80	2	1	0	12.2399999999998	1.83999999999985
305	GAK-17-009	71917	constITI	305	5525.69	16	1	40	1	0	4.64	0.47	10.5	0	0	3	40	1	80	2	1	0	16.6200000000008	1.83999999999985
306	GAK-17-009	71917	constITI	306	5542.31	16	1	80	2	1	1.16	0.52	10.5	0	0	4	40	1	80	2	1	1	14.1899999999996	1.83999999999985
307	GAK-17-009	71917	constITI	307	5556.5	16	1	40	1	0	0.08	0.42	10.5	0	0	5	40	1	80	2	1	0	12.0100000000002	1.83999999999985
308	GAK-17-009	71917	constITI	308	5568.51	16	1	80	2	1	5.27	0.47	10.5	0	0	6	40	1	80	2	1	1	18.25	1.83999999999985
309	GAK-17-009	71917	constITI	309	5586.76	16	1	40	1	0	0.62	0.25	10.5	0	0	7	40	1	80	2	1	0	12.3800000000001	1.83999999999985
310	GAK-17-009	71917	constITI	310	5599.14	16	1	80	2	1	0.67	0.54	10.5	0	0	8	40	1	80	2	1	1	13.7199999999993	1.83999999999985
311	GAK-17-009	71917	constITI	311	5612.86	16	1	40	1	0	3.5	0.5	10.5	0	0	9	40	1	80	2	1	0	15.5100000000002	1.83999999999985
312	GAK-17-009	71917	constITI	312	5628.37	16	1	80	2	1	0.57	0.5	10.5	0	0	10	40	1	80	2	1	1	15.4099999999999	1.83999999999985
313	GAK-17-009	71917	constITI	313	5643.78	17	0	120	6	0	2	0.78	10.5	0	0	0	40	1	120	6	0	1	19.29	18.6899999999997
314	GAK-17-009	71917	constITI	314	5663.07	17	0	40	1	1	2.1	0.41	10.5	0	0	0	40	1	120	6	0	0	14.0200000000004	18.6899999999997
315	GAK-17-009	71917	constITI	315	5677.09	17	0	120	6	0	0.21	0.65	10.5	0	0	0	40	1	120	6	0	1	17.3699999999999	18.6899999999997
316	GAK-17-009	71917	constITI	316	5694.46	17	0	40	1	1	1.12	0.38	10.5	0	0	0	40	1	120	6	0	0	13.0100000000002	18.6899999999997
317	GAK-17-009	71917	constITI	317	5707.47	17	0	40	1	1	2.31	0.52	10.5	0	0	0	40	1	120	6	0	0	14.3400000000001	18.6899999999997
318	GAK-17-009	71917	constITI	318	5721.81	17	0	120	6	0	0.21	0.62	10.5	0	0	0	40	1	120	6	0	1	17.3399999999992	18.6899999999997
319	GAK-17-009	71917	constITI	319	5739.15	17	0	40	1	1	2.74	0.04	10.5	0	0	0	40	1	120	6	0	0	14.29	18.6899999999997
320	GAK-17-009	71917	constITI	320	5753.44	17	0	120	6	0	0.52	0.3	10.5	0	0	0	40	1	120	6	0	1	17.3300000000008	18.6899999999997
321	GAK-17-009	71917	constITI	321	5770.77	17	0	40	1	1	1.97	0.45	10.5	0	0	0	40	1	120	6	0	0	13.9299999999994	18.6899999999997
322	GAK-17-009	71917	constITI	322	5784.7	17	0	120	6	0	0.45	0.39	10.5	0	0	0	40	1	120	6	0	1	17.3500000000004	18.6899999999997
323	GAK-17-009	71917	constITI	323	5802.05	17	1	120	6	0	1.29	0.43	10.5	0	0	1	40	1	120	6	0	1	18.2299999999996	18.6899999999997
324	GAK-17-009	71917	constITI	324	5820.28	17	1	120	6	0	4.22	0.6	10.5	0	0	2	40	1	120	6	0	1	21.3299999999999	18.6899999999997
325	GAK-17-009	71917	constITI	325	5841.61	17	1	120	6	0	1.77	0.94	10.5	0	0	3	40	1	120	6	0	1	19.2200000000003	18.6899999999997
326	GAK-17-009	71917	constITI	326	5860.83	17	1	120	6	0	0.5	0.63	10.5	0	0	4	40	1	120	6	0	1	17.6400000000003	18.6899999999997
327	GAK-17-009	71917	constITI	327	5878.47	17	1	120	6	0	2.3	0.7	10.5	0	0	5	40	1	120	6	0	1	19.5099999999993	18.6899999999997
328	GAK-17-009	71917	constITI	328	5897.98	17	1	120	6	0	1.75	0.5	10.5	0	0	6	40	1	120	6	0	1	18.7600000000002	18.6899999999997
329	GAK-17-009	71917	constITI	329	5916.74	17	1	120	6	0	0.1	0.61	10.5	0	0	7	40	1	120	6	0	1	17.2200000000003	18.6899999999997
330	GAK-17-009	71917	constITI	330	5933.96	17	1	120	6	0	0.57	1.7	10.5	0	0	8	40	1	120	6	0	1	18.7799999999997	18.6899999999997
331	GAK-17-009	71917	constITI	331	5952.74	17	1	120	6	0	10.25	0.51	10.5	0	0	9	40	1	120	6	0	1	27.2700000000004	18.6899999999997
332	GAK-17-009	71917	constITI	332	5980.01	17	1	120	6	0	0.14	0.45	10.5	0	0	10	40	1	120	6	0	1	35.7799999999997	18.6899999999997
333	GAK-17-009	71917	constITI	333	6015.79	18	0	40	1	0	7.08	0.49	10.5	0	0	0	40	1	120	1	1	0	19.0799999999999	11.7999999999993
334	GAK-17-009	71917	constITI	334	6034.87	18	0	120	1	1	11.64	0.55	10.5	0	0	0	40	1	120	1	1	1	23.6999999999998	11.7999999999993
335	GAK-17-009	71917	constITI	335	6058.57	18	0	120	1	1	4.22	0.31	10.5	0	0	0	40	1	120	1	1	1	16.04	11.7999999999993
336	GAK-17-009	71917	constITI	336	6074.61	18	0	120	1	1	0.42	0.27	10.5	0	0	0	40	1	120	1	1	1	12.2000000000007	11.7999999999993
337	GAK-17-009	71917	constITI	337	6086.81	18	0	40	1	0	1.74	0.42	10.5	0	0	0	40	1	120	1	1	0	13.6699999999992	11.7999999999993
338	GAK-17-009	71917	constITI	338	6100.48	18	0	40	1	0	2.25	0.0900000000000001	10.5	0	0	0	40	1	120	1	1	0	13.8500000000004	11.7999999999993
339	GAK-17-009	71917	constITI	339	6114.33	18	0	40	1	0	1.97	0.39	10.5	0	0	0	40	1	120	1	1	0	13.8699999999999	11.7999999999993
340	GAK-17-009	71917	constITI	340	6128.2	18	0	120	1	1	1.55	0.37	10.5	0	0	0	40	1	120	1	1	1	13.4300000000003	11.7999999999993
341	GAK-17-009	71917	constITI	341	6141.63	18	0	40	1	0	1.55	0.39	10.5	0	0	0	40	1	120	1	1	0	13.4499999999998	11.7999999999993
342	GAK-17-009	71917	constITI	342	6155.08	18	0	120	1	1	0.81	0.31	10.5	0	0	0	40	1	120	1	1	1	12.6300000000001	11.7999999999993
343	GAK-17-009	71917	constITI	343	6167.71	18	1	120	1	1	2.15	0.56	10.5	0	0	1	40	1	120	1	1	1	14.2200000000003	11.7999999999993
344	GAK-17-009	71917	constITI	344	6181.93	18	1	120	1	1	1.01	0.37	10.5	0	0	2	40	1	120	1	1	1	12.8899999999994	11.7999999999993
345	GAK-17-009	71917	constITI	345	6194.82	18	1	120	1	1	0.33	0.67	10.5	0	0	3	40	1	120	1	1	1	12.5100000000002	11.7999999999993
346	GAK-17-009	71917	constITI	346	6207.33	18	1	120	1	1	0.38	2	10.5	0	0	4	40	1	120	1	1	1	13.8900000000003	11.7999999999993
347	GAK-17-009	71917	constITI	347	6221.22	18	1	120	1	1	1.6	0.39	10.5	0	0	5	40	1	120	1	1	1	13.5	11.7999999999993
348	GAK-17-009	71917	constITI	348	6234.72	18	1	120	1	1	0.41	0.4	10.5	0	0	6	40	1	120	1	1	1	12.3199999999997	11.7999999999993
349	GAK-17-009	71917	constITI	349	6247.04	18	1	120	1	1	0.42	0.83	10.5	0	0	7	40	1	120	1	1	1	12.7600000000002	11.7999999999993
350	GAK-17-009	71917	constITI	350	6259.8	18	1	120	1	1	0.18	0.45	10.5	0	0	8	40	1	120	1	1	1	12.1399999999994	11.7999999999993
351	GAK-17-009	71917	constITI	351	6271.94	18	1	120	1	1	0.67	0.4	10.5	0	0	9	40	1	120	1	1	1	12.5800000000008	11.7999999999993
352	GAK-17-009	71917	constITI	352	6284.52	18	1	120	1	1	1.6	0.4	10.5	0	0	10	40	1	120	1	1	1	25.2999999999993	11.7999999999993
353	GAK-17-009	71917	constITI	353	6309.82	19	0	80	1	0	2.83	0.0600000000000001	10.5	0	0	0	40	1	80	1	0	1	14.4000000000005	2.71999999999986
354	GAK-17-009	71917	constITI	354	6324.22	19	0	40	1	1	0.18	0.5	10.5	0	0	0	40	1	80	1	0	0	12.1899999999996	2.71999999999986
355	GAK-17-009	71917	constITI	355	6336.41	19	0	80	1	0	2.54	0.04	10.5	0	0	0	40	1	80	1	0	1	14.0900000000001	2.71999999999986
356	GAK-17-009	71917	constITI	356	6350.5	19	0	80	1	0	3.18	0.54	10.5	0	0	0	40	1	80	1	0	1	15.2299999999996	2.71999999999986
357	GAK-17-009	71917	constITI	357	6365.73	19	0	40	1	1	0.32	0.36	10.5	0	0	0	40	1	80	1	0	0	12.1900000000005	2.71999999999986
358	GAK-17-009	71917	constITI	358	6377.92	19	0	40	1	1	3.66	0.14	10.5	0	0	0	40	1	80	1	0	0	15.3099999999995	2.71999999999986
359	GAK-17-009	71917	constITI	359	6393.23	19	0	40	1	1	1.08	0.38	10.5	0	0	0	40	1	80	1	0	0	12.9700000000003	2.71999999999986
360	GAK-17-009	71917	constITI	360	6406.2	19	0	80	1	0	6.42	1.82	10.5	0	0	0	40	1	80	1	0	1	19.75	2.71999999999986
361	GAK-17-009	71917	constITI	361	6425.95	19	0	80	1	0	0.56	0.28	10.5	0	0	0	40	1	80	1	0	1	12.3500000000004	2.71999999999986
362	GAK-17-009	71917	constITI	362	6438.3	19	0	40	1	1	0.32	0.39	10.5	0	0	0	40	1	80	1	0	0	12.2200000000003	2.71999999999986
363	GAK-17-009	71917	constITI	363	6450.52	19	1	80	1	0	0.21	0.32	10.5	0	0	1	40	1	80	1	0	1	12.04	2.71999999999986
364	GAK-17-009	71917	constITI	364	6462.56	19	1	80	1	0	0.36	0.32	10.5	0	0	2	40	1	80	1	0	1	12.1899999999996	2.71999999999986
365	GAK-17-009	71917	constITI	365	6474.75	19	1	40	1	1	5.86	1.65	10.5	0	0	3	40	1	80	1	0	0	19.0200000000004	2.71999999999986
366	GAK-17-009	71917	constITI	366	6493.77	19	1	40	1	1	1.7	0.1	10.5	0	0	4	40	1	80	1	0	0	13.3099999999995	2.71999999999986
367	GAK-17-009	71917	constITI	367	6507.08	19	1	40	1	1	1.44	0.44	10.5	0	0	5	40	1	80	1	0	0	13.3900000000003	2.71999999999986
368	GAK-17-009	71917	constITI	368	6520.47	19	1	40	1	1	0.91	0.38	10.5	0	0	6	40	1	80	1	0	0	12.8000000000002	2.71999999999986
369	GAK-17-009	71917	constITI	369	6533.27	19	1	40	1	1	2.87	0.0600000000000001	10.5	0	0	7	40	1	80	1	0	0	14.4399999999996	2.71999999999986
370	GAK-17-009	71917	constITI	370	6547.71	19	1	40	1	1	0.85	0.21	10.5	0	0	8	40	1	80	1	0	0	12.5699999999997	2.71999999999986
371	GAK-17-009	71917	constITI	371	6560.28	19	1	40	1	1	1.22	0.03	10.5	0	0	9	40	1	80	1	0	0	12.7600000000002	2.71999999999986
372	GAK-17-009	71917	constITI	372	6573.04	19	1	40	1	1	1.69	0.5	10.5	0	0	10	40	1	80	1	0	0	16.4099999999999	2.71999999999986
373	GAK-17-009	71917	constITI	373	6589.45	20	0	120	4	0	3.26	0.57	10.5	0	0	0	40	1	120	4	0	1	18.3400000000001	312.92
374	GAK-17-009	71917	constITI	374	6607.79	20	0	40	1	1	0.52	0.34	10.5	0	0	0	40	1	120	4	0	0	12.3699999999999	312.92
375	GAK-17-009	71917	constITI	375	6620.16	20	0	120	4	0	0.21	0.49	10.5	0	0	0	40	1	120	4	0	1	15.21	312.92
376	GAK-17-009	71917	constITI	376	6635.37	20	0	40	1	1	1.9	0.0700000000000001	10.5	0	0	0	40	1	120	4	0	0	13.4800000000005	312.92
377	GAK-17-009	71917	constITI	377	6648.85	20	0	120	4	0	0.21	0.32	10.5	0	0	0	40	1	120	4	0	1	15.04	312.92
378	GAK-17-009	71917	constITI	378	6663.89	20	0	40	1	1	3.25	0.36	10.5	0	0	0	40	1	120	4	0	0	15.1199999999999	312.92
379	GAK-17-009	71917	constITI	379	6679.01	20	0	40	1	1	1.28	0.01	10.5	0	0	0	40	1	120	4	0	0	12.8000000000002	312.92
380	GAK-17-009	71917	constITI	380	6691.81	20	0	120	4	0	0.3	0.58	10.5	0	0	0	40	1	120	4	0	1	15.3899999999994	312.92
381	GAK-17-009	71917	constITI	381	6707.2	20	0	40	1	1	2.02	0.27	10.5	0	0	0	40	1	120	4	0	0	13.8000000000002	312.92
382	GAK-17-009	71917	constITI	382	6721	20	0	120	4	0	2.86	0.0599999999999996	10.5	0	0	0	40	1	120	4	0	1	17.4300000000003	312.92
383	GAK-17-009	71917	constITI	383	6738.43	20	1	40	1	1	0.47	0.84	10.5	0	0	1	40	1	120	4	0	0	12.8199999999997	312.92
384	GAK-17-009	71917	constITI	384	6751.25	20	1	40	1	1	2.81	0.37	10.5	0	0	2	40	1	120	4	0	0	14.6899999999996	312.92
385	GAK-17-009	71917	constITI	385	6765.94	20	1	40	1	1	4.96	1.9	10.5	0	0	3	40	1	120	4	0	0	18.3700000000008	312.92
386	GAK-17-009	71917	constITI	386	6784.31	20	1	40	1	1	1.11	0.32	10.5	0	0	4	40	1	120	4	0	0	12.9399999999996	312.92
387	GAK-17-009	71917	constITI	387	6797.25	20	1	40	1	1	2.4	0.3	10.5	0	0	5	40	1	120	4	0	0	14.21	312.92
388	GAK-17-009	71917	constITI	388	6811.46	20	1	40	1	1	4.18	0.31	10.5	0	0	6	40	1	120	4	0	0	16	312.92
389	GAK-17-009	71917	constITI	389	6827.46	20	1	40	1	1	0.95	0.36	10.5	0	0	7	40	1	120	4	0	0	12.8199999999997	312.92
390	GAK-17-009	71917	constITI	390	6840.28	20	1	40	1	1	1.19	2.09	10.5	0	0	8	40	1	120	4	0	0	14.79	312.92
391	GAK-17-009	71917	constITI	391	6855.07	20	1	40	1	1	6.97	0.34	10.5	0	0	9	40	1	120	4	0	0	18.8200000000006	312.92
392	GAK-17-009	71917	constITI	392	6873.89	20	1	40	1	1	1.27	0.42	10.5	0	0	10	40	1	120	4	0	0	326.11	312.92
1	GAK-17-009	72017	constITI	1	0	0	0	40	1	1	1.72	0.44	10.5	0	0	0	40	1	80	4	0	0	13.67	10.05
2	GAK-17-009	72017	constITI	2	13.67	0	0	80	4	0	0.86	1.13	10.5	0	0	0	40	1	80	4	0	1	16.5	10.05
3	GAK-17-009	72017	constITI	3	30.17	0	0	40	1	1	0.81	0.32	10.5	0	0	0	40	1	80	4	0	0	12.64	10.05
4	GAK-17-009	72017	constITI	4	42.81	0	0	80	4	0	0.6	0.46	10.5	0	0	0	40	1	80	4	0	1	15.57	10.05
5	GAK-17-009	72017	constITI	5	58.38	0	0	40	1	1	0.74	0.22	10.5	0	0	0	40	1	80	4	0	0	12.47	10.05
6	GAK-17-009	72017	constITI	6	70.85	0	0	80	4	0	1.2	0.26	10.5	0	0	0	40	1	80	4	0	1	15.97	10.05
7	GAK-17-009	72017	constITI	7	86.82	0	0	40	1	1	0.89	0.44	10.5	0	0	0	40	1	80	4	0	0	12.84	10.05
8	GAK-17-009	72017	constITI	8	99.66	0	0	80	4	0	0.6	0.21	10.5	0	0	0	40	1	80	4	0	1	15.32	10.05
9	GAK-17-009	72017	constITI	9	114.98	0	0	40	1	1	1.03	0.27	10.5	0	0	0	40	1	80	4	0	0	12.81	10.05
10	GAK-17-009	72017	constITI	10	127.79	0	0	80	4	0	6.89	0.39	10.5	0	0	0	40	1	80	4	0	1	21.79	10.05
11	GAK-17-009	72017	constITI	11	149.58	0	1	40	1	1	4.49	0.33	10.5	0	0	1	40	1	80	4	0	0	16.33	10.05
12	GAK-17-009	72017	constITI	12	165.91	0	1	40	1	1	3.2	0.47	10.5	0	0	2	40	1	80	4	0	0	15.18	10.05
13	GAK-17-009	72017	constITI	13	181.09	0	1	40	1	1	6.67	0.29	10.5	0	0	3	40	1	80	4	0	0	18.47	10.05
14	GAK-17-009	72017	constITI	14	199.56	0	1	80	4	0	1.62	0.22	10.5	0	0	4	40	1	80	4	0	1	16.35	10.05
15	GAK-17-009	72017	constITI	15	215.91	0	1	40	1	1	3.01	0.24	10.5	0	0	5	40	1	80	4	0	0	14.76	10.05
16	GAK-17-009	72017	constITI	16	230.67	0	1	40	1	1	1.47	0.02	10.5	0	0	6	40	1	80	4	0	0	13	10.05
17	GAK-17-009	72017	constITI	17	243.67	0	1	40	1	1	7.38	3.83	10.5	0	0	7	40	1	80	4	0	0	22.72	10.05
18	GAK-17-009	72017	constITI	18	266.39	0	1	40	1	1	2.4	0.02	10.5	0	0	8	40	1	80	4	0	0	13.93	10.05
19	GAK-17-009	72017	constITI	19	280.32	0	1	40	1	1	12.57	0.32	10.5	0	0	9	40	1	80	4	0	0	24.4	10.05
20	GAK-17-009	72017	constITI	20	304.72	0	1	40	1	1	1.58	1.79	10.5	0	0	10	40	1	80	4	0	0	24.92	10.05
21	GAK-17-009	72017	constITI	21	329.64	1	0	120	2	1	0.93	0.36	10.5	0	0	0	40	1	120	2	1	1	13.8	6.93000000000004
22	GAK-17-009	72017	constITI	22	343.44	1	0	120	2	1	0.54	0.3	10.5	0	0	0	40	1	120	2	1	1	13.35	6.93000000000004
23	GAK-17-009	72017	constITI	23	356.79	1	0	120	2	1	1.37	0.43	10.5	0	0	0	40	1	120	2	1	1	14.31	6.93000000000004
24	GAK-17-009	72017	constITI	24	371.1	1	0	40	1	0	0.57	2.35	10.5	0	0	0	40	1	120	2	1	0	14.43	6.93000000000004
25	GAK-17-009	72017	constITI	25	385.53	1	0	40	1	0	2.81	0.28	10.5	0	0	0	40	1	120	2	1	0	14.6	6.93000000000004
26	GAK-17-009	72017	constITI	26	400.13	1	0	40	1	0	5.54	0.05	10.5	0	0	0	40	1	120	2	1	0	17.1	6.93000000000004
27	GAK-17-009	72017	constITI	27	417.23	1	0	40	1	0	2.68	0.56	10.5	0	0	0	40	1	120	2	1	0	14.75	6.93000000000004
28	GAK-17-009	72017	constITI	28	431.98	1	0	120	2	1	1.27	0.36	10.5	0	0	0	40	1	120	2	1	1	14.14	6.93000000000004
29	GAK-17-009	72017	constITI	29	446.12	1	0	120	2	1	0.67	0.31	10.5	0	0	0	40	1	120	2	1	1	13.49	6.93000000000004
30	GAK-17-009	72017	constITI	30	459.61	1	0	40	1	0	1.49	0.25	10.5	0	0	0	40	1	120	2	1	0	13.25	6.93000000000004
31	GAK-17-009	72017	constITI	31	472.86	1	1	120	2	1	0.47	0.48	10.5	0	0	1	40	1	120	2	1	1	13.46	6.93000000000004
32	GAK-17-009	72017	constITI	32	486.32	1	1	120	2	1	0.44	0.44	10.5	0	0	2	40	1	120	2	1	1	13.39	6.93000000000004
33	GAK-17-009	72017	constITI	33	499.71	1	1	120	2	1	0.54	0.51	10.5	0	0	3	40	1	120	2	1	1	13.56	6.93000000000004
34	GAK-17-009	72017	constITI	34	513.27	1	1	120	2	1	0.07	0.34	10.5	0	0	4	40	1	120	2	1	1	12.9200000000001	6.93000000000004
35	GAK-17-009	72017	constITI	35	526.19	1	1	120	2	1	0.38	0.32	10.5	0	0	5	40	1	120	2	1	1	13.2099999999999	6.93000000000004
36	GAK-17-009	72017	constITI	36	539.4	1	1	120	2	1	5.98	0.36	10.5	0	0	6	40	1	120	2	1	1	18.85	6.93000000000004
37	GAK-17-009	72017	constITI	37	558.25	1	1	120	2	1	0.98	0.29	10.5	0	0	7	40	1	120	2	1	1	13.78	6.93000000000004
38	GAK-17-009	72017	constITI	38	572.03	1	1	120	2	1	0.45	0.45	10.5	0	0	8	40	1	120	2	1	1	13.4100000000001	6.93000000000004
39	GAK-17-009	72017	constITI	39	585.44	1	1	120	2	1	2.95	0.5	10.5	0	0	9	40	1	120	2	1	1	15.9599999999999	6.93000000000004
40	GAK-17-009	72017	constITI	40	601.4	1	1	120	2	1	0.14	0.39	10.5	0	0	10	40	1	120	2	1	1	19.96	6.93000000000004
41	GAK-17-009	72017	constITI	41	621.36	2	0	40	1	1	0.91	0.29	10.5	0	0	0	40	1	120	4	0	0	12.71	3.04999999999991
42	GAK-17-009	72017	constITI	42	634.07	2	0	120	4	0	0.26	1.58	10.5	0	0	0	40	1	120	4	0	1	16.3499999999999	3.04999999999991
43	GAK-17-009	72017	constITI	43	650.42	2	0	40	1	1	2.06	0.36	10.5	0	0	0	40	1	120	4	0	0	13.9300000000001	3.04999999999991
44	GAK-17-009	72017	constITI	44	664.35	2	0	120	4	0	1.89	0.46	10.5	0	0	0	40	1	120	4	0	1	16.86	3.04999999999991
45	GAK-17-009	72017	constITI	45	681.21	2	0	120	4	0	1.94	0.36	10.5	0	0	0	40	1	120	4	0	1	16.8099999999999	3.04999999999991
46	GAK-17-009	72017	constITI	46	698.02	2	0	40	1	1	0.49	0.3	10.5	0	0	0	40	1	120	4	0	0	12.3000000000001	3.04999999999991
47	GAK-17-009	72017	constITI	47	710.32	2	0	120	4	0	0.21	0.36	10.5	0	0	0	40	1	120	4	0	1	15.0799999999999	3.04999999999991
48	GAK-17-009	72017	constITI	48	725.4	2	0	40	1	1	1.45	0.36	10.5	0	0	0	40	1	120	4	0	0	13.3200000000001	3.04999999999991
49	GAK-17-009	72017	constITI	49	738.72	2	0	120	4	0	5.19	0.44	10.5	0	0	0	40	1	120	4	0	1	20.14	3.04999999999991
50	GAK-17-009	72017	constITI	50	758.86	2	0	40	1	1	0.7	0.32	10.5	0	0	0	40	1	120	4	0	0	12.53	3.04999999999991
51	GAK-17-009	72017	constITI	51	771.39	2	1	40	1	1	5.14	0.28	10.5	0	0	1	40	1	120	4	0	0	16.9300000000001	3.04999999999991
52	GAK-17-009	72017	constITI	52	788.32	2	1	40	1	1	0.32	0.26	10.5	0	0	2	40	1	120	4	0	0	12.0899999999999	3.04999999999991
53	GAK-17-009	72017	constITI	53	800.41	2	1	40	1	1	3.84	0.33	10.5	0	0	3	40	1	120	4	0	0	15.6800000000001	3.04999999999991
54	GAK-17-009	72017	constITI	54	816.09	2	1	40	1	1	3.75	0.02	10.5	0	0	4	40	1	120	4	0	0	15.28	3.04999999999991
55	GAK-17-009	72017	constITI	55	831.37	2	1	40	1	1	4.74	0.28	10.5	0	0	5	40	1	120	4	0	0	16.53	3.04999999999991
56	GAK-17-009	72017	constITI	56	847.9	2	1	120	4	0	2.34	0.46	10.5	0	0	6	40	1	120	4	0	1	17.3100000000001	3.04999999999991
57	GAK-17-009	72017	constITI	57	865.21	2	1	120	4	0	2.76	0.4	10.5	0	0	7	40	1	120	4	0	1	17.67	3.04999999999991
58	GAK-17-009	72017	constITI	58	882.88	2	1	120	4	0	0.87	0.39	10.5	0	0	8	40	1	120	4	0	1	15.77	3.04999999999991
59	GAK-17-009	72017	constITI	59	898.65	2	1	120	4	0	0.24	0.31	10.5	0	0	9	40	1	120	4	0	1	15.0600000000001	3.04999999999991
60	GAK-17-009	72017	constITI	60	913.71	2	1	120	4	0	0.27	0.53	10.5	0	0	10	40	1	120	4	0	1	18.3499999999999	3.04999999999991
61	GAK-17-009	72017	constITI	61	932.06	3	0	40	1	1	1.62	0.3	10.5	0	0	0	40	1	80	1	0	0	13.4300000000001	4.25999999999988
62	GAK-17-009	72017	constITI	62	945.49	3	0	80	1	0	2.17	2.45	10.5	0	0	0	40	1	80	1	0	1	16.13	4.25999999999988
63	GAK-17-009	72017	constITI	63	961.62	3	0	80	1	0	0.2	0.51	10.5	0	0	0	40	1	80	1	0	1	12.22	4.25999999999988
64	GAK-17-009	72017	constITI	64	973.84	3	0	40	1	1	1.55	0.32	10.5	0	0	0	40	1	80	1	0	0	13.38	4.25999999999988
65	GAK-17-009	72017	constITI	65	987.22	3	0	40	1	1	2.21	0.3	10.5	0	0	0	40	1	80	1	0	0	14.02	4.25999999999988
66	GAK-17-009	72017	constITI	66	1001.24	3	0	80	1	0	0.89	4.71	10.5	0	0	0	40	1	80	1	0	1	17.11	4.25999999999988
67	GAK-17-009	72017	constITI	67	1018.35	3	0	40	1	1	1.81	0.26	10.5	0	0	0	40	1	80	1	0	0	13.58	4.25999999999988
68	GAK-17-009	72017	constITI	68	1031.93	3	0	80	1	0	0.74	3.37	10.5	0	0	0	40	1	80	1	0	1	15.6199999999999	4.25999999999988
69	GAK-17-009	72017	constITI	69	1047.55	3	0	80	1	0	0.48	1	10.5	0	0	0	40	1	80	1	0	1	12.99	4.25999999999988
70	GAK-17-009	72017	constITI	70	1060.54	3	0	40	1	1	2.13	0.23	10.5	0	0	0	40	1	80	1	0	0	13.8700000000001	4.25999999999988
71	GAK-17-009	72017	constITI	71	1074.41	3	1	80	1	0	0.22	0.38	10.5	0	0	1	40	1	80	1	0	1	12.1099999999999	4.25999999999988
72	GAK-17-009	72017	constITI	72	1086.52	3	1	80	1	0	0.32	0.41	10.5	0	0	2	40	1	80	1	0	1	12.24	4.25999999999988
73	GAK-17-009	72017	constITI	73	1098.76	3	1	80	1	0	0.49	0.34	10.5	0	0	3	40	1	80	1	0	1	12.3399999999999	4.25999999999988
74	GAK-17-009	72017	constITI	74	1111.1	3	1	80	1	0	3.59	2.08	10.5	0	0	4	40	1	80	1	0	1	17.1800000000001	4.25999999999988
75	GAK-17-009	72017	constITI	75	1128.28	3	1	80	1	0	0.41	0.47	10.5	0	0	5	40	1	80	1	0	1	12.3900000000001	4.25999999999988
76	GAK-17-009	72017	constITI	76	1140.67	3	1	40	1	1	1.32	0.42	10.5	0	0	6	40	1	80	1	0	0	13.25	4.25999999999988
77	GAK-17-009	72017	constITI	77	1153.92	3	1	40	1	1	1.84	0.12	10.5	0	0	7	40	1	80	1	0	0	13.47	4.25999999999988
78	GAK-17-009	72017	constITI	78	1167.39	3	1	40	1	1	1.66	1.5	10.5	0	0	8	40	1	80	1	0	0	14.6699999999998	4.25999999999988
79	GAK-17-009	72017	constITI	79	1182.06	3	1	40	1	1	1.27	0.29	10.5	0	0	9	40	1	80	1	0	0	13.0700000000002	4.25999999999988
80	GAK-17-009	72017	constITI	80	1195.13	3	1	40	1	1	3.26	0.36	10.5	0	0	10	40	1	80	1	0	0	19.3799999999999	4.25999999999988
81	GAK-17-009	72017	constITI	81	1214.51	4	0	40	1	0	2.62	0.03	10.5	0	0	0	40	1	40	1	1	0	14.1600000000001	2.43999999999996
82	GAK-17-009	72017	constITI	82	1228.67	4	0	40	1	1	4	0.28	10.5	0	0	0	40	1	40	1	1	1	15.79	2.43999999999996
83	GAK-17-009	72017	constITI	83	1244.46	4	0	40	1	1	2.01	0.38	10.5	0	0	0	40	1	40	1	1	1	13.8999999999999	2.43999999999996
84	GAK-17-009	72017	constITI	84	1258.36	4	0	40	1	1	1.3	0.79	10.5	0	0	0	40	1	40	1	1	1	13.6000000000001	2.43999999999996
85	GAK-17-009	72017	constITI	85	1271.96	4	0	40	1	0	0.21	0.31	10.5	0	0	0	40	1	40	1	1	0	12.03	2.43999999999996
86	GAK-17-009	72017	constITI	86	1283.99	4	0	40	1	0	2.87	0.36	10.5	0	0	0	40	1	40	1	1	0	14.74	2.43999999999996
87	GAK-17-009	72017	constITI	87	1298.73	4	0	40	1	0	3.69	0.26	10.5	0	0	0	40	1	40	1	1	0	15.46	2.43999999999996
88	GAK-17-009	72017	constITI	88	1314.19	4	0	40	1	0	11.85	0.02	10.5	0	0	0	40	1	40	1	1	0	23.3799999999999	2.43999999999996
89	GAK-17-009	72017	constITI	89	1337.57	4	0	40	1	1	0.19	0.43	10.5	0	0	0	40	1	40	1	1	1	12.1300000000001	2.43999999999996
90	GAK-17-009	72017	constITI	90	1349.7	4	0	40	1	1	3.5	0.33	10.5	0	0	0	40	1	40	1	1	1	15.3399999999999	2.43999999999996
91	GAK-17-009	72017	constITI	91	1365.04	4	1	40	1	0	0.24	0.37	10.5	0	0	1	40	1	40	1	1	0	12.1200000000001	2.43999999999996
92	GAK-17-009	72017	constITI	92	1377.16	4	1	40	1	1	0.43	0.32	10.5	0	0	2	40	1	40	1	1	1	12.26	2.43999999999996
93	GAK-17-009	72017	constITI	93	1389.42	4	1	40	1	1	1.1	0.28	10.5	0	0	3	40	1	40	1	1	1	12.8899999999999	2.43999999999996
94	GAK-17-009	72017	constITI	94	1402.31	4	1	40	1	1	1	0.4	10.5	0	0	4	40	1	40	1	1	1	12.9100000000001	2.43999999999996
95	GAK-17-009	72017	constITI	95	1415.22	4	1	40	1	1	1.26	0.26	10.5	0	0	5	40	1	40	1	1	1	13.03	2.43999999999996
96	GAK-17-009	72017	constITI	96	1428.25	4	1	40	1	1	1.49	0.4	10.5	0	0	6	40	1	40	1	1	1	13.4000000000001	2.43999999999996
97	GAK-17-009	72017	constITI	97	1441.65	4	1	40	1	1	1.95	0.34	10.5	0	0	7	40	1	40	1	1	1	13.8	2.43999999999996
98	GAK-17-009	72017	constITI	98	1455.45	4	1	40	1	1	5.87	0.23	10.5	0	0	8	40	1	40	1	1	1	17.6099999999999	2.43999999999996
99	GAK-17-009	72017	constITI	99	1473.06	4	1	40	1	1	1.83	0.04	10.5	0	0	9	40	1	40	1	1	1	13.3800000000001	2.43999999999996
100	GAK-17-009	72017	constITI	100	1486.44	4	1	40	1	1	0.63	0.48	10.5	0	0	10	40	1	40	1	1	1	15.05	2.43999999999996
101	GAK-17-009	72017	constITI	101	1501.49	5	0	80	1	1	1.45	0.36	10.5	0	0	0	40	1	80	1	1	1	13.3199999999999	7.87000000000007
102	GAK-17-009	72017	constITI	102	1514.81	5	0	40	1	0	0.24	0.01	10.5	0	0	0	40	1	80	1	1	0	11.76	7.87000000000007
103	GAK-17-009	72017	constITI	103	1526.57	5	0	80	1	1	0.25	2.98	10.5	0	0	0	40	1	80	1	1	1	14.74	7.87000000000007
104	GAK-17-009	72017	constITI	104	1541.31	5	0	40	1	0	2.05	0.23	10.5	0	0	0	40	1	80	1	1	0	13.79	7.87000000000007
105	GAK-17-009	72017	constITI	105	1555.1	5	0	40	1	0	2.55	1.38	10.5	0	0	0	40	1	80	1	1	0	15.4400000000001	7.87000000000007
106	GAK-17-009	72017	constITI	106	1570.54	5	0	80	1	1	1.06	0.55	10.5	0	0	0	40	1	80	1	1	1	13.1200000000001	7.87000000000007
107	GAK-17-009	72017	constITI	107	1583.66	5	0	40	1	0	1.5	0.38	10.5	0	0	0	40	1	80	1	1	0	13.3899999999999	7.87000000000007
108	GAK-17-009	72017	constITI	108	1597.05	5	0	80	1	1	1.14	0.56	10.5	0	0	0	40	1	80	1	1	1	13.21	7.87000000000007
109	GAK-17-009	72017	constITI	109	1610.26	5	0	40	1	0	2.22	0.33	10.5	0	0	0	40	1	80	1	1	0	14.0599999999999	7.87000000000007
110	GAK-17-009	72017	constITI	110	1624.32	5	0	80	1	1	1.08	0.53	10.5	0	0	0	40	1	80	1	1	1	13.1200000000001	7.87000000000007
111	GAK-17-009	72017	constITI	111	1637.44	5	1	80	1	1	1.26	0.3	10.5	0	0	1	40	1	80	1	1	1	13.0699999999999	7.87000000000007
112	GAK-17-009	72017	constITI	112	1650.51	5	1	40	1	0	0.44	0.42	10.5	0	0	2	40	1	80	1	1	0	12.3700000000001	7.87000000000007
113	GAK-17-009	72017	constITI	113	1662.88	5	1	80	1	1	0.3	0.64	10.5	0	0	3	40	1	80	1	1	1	12.4499999999998	7.87000000000007
114	GAK-17-009	72017	constITI	114	1675.33	5	1	80	1	1	0.79	0.58	10.5	0	0	4	40	1	80	1	1	1	12.8800000000001	7.87000000000007
115	GAK-17-009	72017	constITI	115	1688.21	5	1	80	1	1	1.15	0.53	10.5	0	0	5	40	1	80	1	1	1	13.1900000000001	7.87000000000007
116	GAK-17-009	72017	constITI	116	1701.4	5	1	80	1	1	0.52	0.32	10.5	0	0	6	40	1	80	1	1	1	12.3499999999999	7.87000000000007
117	GAK-17-009	72017	constITI	117	1713.75	5	1	80	1	1	0.93	0.35	10.5	0	0	7	40	1	80	1	1	1	12.79	7.87000000000007
118	GAK-17-009	72017	constITI	118	1726.54	5	1	80	1	1	0.3	0.43	10.5	0	0	8	40	1	80	1	1	1	12.24	7.87000000000007
119	GAK-17-009	72017	constITI	119	1738.78	5	1	80	1	1	0.66	0.55	10.5	0	0	9	40	1	80	1	1	1	12.72	7.87000000000007
120	GAK-17-009	72017	constITI	120	1751.5	5	1	80	1	1	0.94	0.36	10.5	0	0	10	40	1	80	1	1	1	20.6700000000001	7.87000000000007
121	GAK-17-009	72017	constITI	121	1772.17	6	0	40	1	0	3.98	0.76	10.5	0	0	0	40	1	80	6	1	0	16.25	2.21
122	GAK-17-009	72017	constITI	122	1788.42	6	0	40	1	0	2.49	0.35	10.5	0	0	0	40	1	80	6	1	0	14.3499999999999	2.21
123	GAK-17-009	72017	constITI	123	1802.77	6	0	80	6	1	0.95	0.0499999999999998	10.5	0	0	0	40	1	80	6	1	1	17.51	2.21
124	GAK-17-009	72017	constITI	124	1820.28	6	0	40	1	0	0.33	0.5	10.5	0	0	0	40	1	80	6	1	0	12.3399999999999	2.21
125	GAK-17-009	72017	constITI	125	1832.62	6	0	80	6	1	0.77	0.48	10.5	0	0	0	40	1	80	6	1	1	17.7600000000002	2.21
126	GAK-17-009	72017	constITI	126	1850.38	6	0	80	6	1	2.8	0.33	10.5	0	0	0	40	1	80	6	1	1	19.6399999999999	2.21
127	GAK-17-009	72017	constITI	127	1870.02	6	0	40	1	0	0.55	0.45	10.5	0	0	0	40	1	80	6	1	0	12.51	2.21
128	GAK-17-009	72017	constITI	128	1882.53	6	0	40	1	0	6.41	0.31	10.5	0	0	0	40	1	80	6	1	0	18.23	2.21
129	GAK-17-009	72017	constITI	129	1900.76	6	0	80	6	1	0.9	0.39	10.5	0	0	0	40	1	80	6	1	1	17.8	2.21
130	GAK-17-009	72017	constITI	130	1918.56	6	0	80	6	1	0.74	0.35	10.5	0	0	0	40	1	80	6	1	1	17.6000000000001	2.21
131	GAK-17-009	72017	constITI	131	1936.16	6	1	80	6	1	0.51	0.41	10.5	0	0	1	40	1	80	6	1	1	17.4299999999998	2.21
132	GAK-17-009	72017	constITI	132	1953.59	6	1	80	6	1	1.8	0.29	10.5	0	0	2	40	1	80	6	1	1	18.6000000000001	2.21
133	GAK-17-009	72017	constITI	133	1972.19	6	1	80	6	1	0.33	0.54	10.5	0	0	3	40	1	80	6	1	1	17.3799999999999	2.21
134	GAK-17-009	72017	constITI	134	1989.57	6	1	40	1	0	0.13	0.37	10.5	0	0	4	40	1	80	6	1	0	12.01	2.21
135	GAK-17-009	72017	constITI	135	2001.58	6	1	40	1	0	4.25	2.14	10.5	0	0	5	40	1	80	6	1	0	17.9000000000001	2.21
136	GAK-17-009	72017	constITI	136	2019.48	6	1	80	6	1	2.57	0.63	10.5	0	0	6	40	1	80	6	1	1	19.71	2.21
137	GAK-17-009	72017	constITI	137	2039.19	6	1	80	6	1	1.75	0.36	10.5	0	0	7	40	1	80	6	1	1	18.6199999999999	2.21
138	GAK-17-009	72017	constITI	138	2057.81	6	1	80	6	1	1.43	0.33	10.5	0	0	8	40	1	80	6	1	1	18.27	2.21
139	GAK-17-009	72017	constITI	139	2076.08	6	1	80	6	1	0.4	0.5	10.5	0	0	9	40	1	80	6	1	1	17.4099999999999	2.21
140	GAK-17-009	72017	constITI	140	2093.49	6	1	40	1	0	2.2	0.34	10.5	0	0	10	40	1	80	6	1	0	16.25	2.21
141	GAK-17-009	72017	constITI	141	2109.74	7	0	120	2	0	3.07	0.58	10.5	0	0	0	40	1	120	2	0	1	16.1600000000003	8.37999999999973
142	GAK-17-009	72017	constITI	142	2125.9	7	0	40	1	1	1.83	0.37	10.5	0	0	0	40	1	120	2	0	0	13.71	8.37999999999973
143	GAK-17-009	72017	constITI	143	2139.61	7	0	120	2	0	0.97	0.54	10.5	0	0	0	40	1	120	2	0	1	14.02	8.37999999999973
144	GAK-17-009	72017	constITI	144	2153.63	7	0	120	2	0	1.96	0.39	10.5	0	0	0	40	1	120	2	0	1	14.8599999999997	8.37999999999973
145	GAK-17-009	72017	constITI	145	2168.49	7	0	40	1	1	2.07	0.35	10.5	0	0	0	40	1	120	2	0	0	13.9300000000003	8.37999999999973
146	GAK-17-009	72017	constITI	146	2182.42	7	0	40	1	1	2.89	0.27	10.5	0	0	0	40	1	120	2	0	0	14.6700000000001	8.37999999999973
147	GAK-17-009	72017	constITI	147	2197.09	7	0	40	1	1	18.91	0.33	10.5	0	0	0	40	1	120	2	0	0	30.75	8.37999999999973
148	GAK-17-009	72017	constITI	148	2227.84	7	0	120	2	0	0.82	0.36	10.5	0	0	0	40	1	120	2	0	1	13.6900000000001	8.37999999999973
149	GAK-17-009	72017	constITI	149	2241.53	7	0	120	2	0	0.48	0.53	10.5	0	0	0	40	1	120	2	0	1	13.52	8.37999999999973
150	GAK-17-009	72017	constITI	150	2255.05	7	0	40	1	1	1.9	0.49	10.5	0	0	0	40	1	120	2	0	0	13.8999999999996	8.37999999999973
151	GAK-17-009	72017	constITI	151	2268.95	7	1	120	2	0	1.09	0.62	10.5	0	0	1	40	1	120	2	0	1	14.2200000000003	8.37999999999973
152	GAK-17-009	72017	constITI	152	2283.17	7	1	120	2	0	0.54	0.3	10.5	0	0	2	40	1	120	2	0	1	13.3499999999999	8.37999999999973
153	GAK-17-009	72017	constITI	153	2296.52	7	1	120	2	0	0.04	0.28	10.5	0	0	3	40	1	120	2	0	1	12.8299999999999	8.37999999999973
154	GAK-17-009	72017	constITI	154	2309.35	7	1	120	2	0	0.78	0.36	10.5	0	0	4	40	1	120	2	0	1	13.6500000000001	8.37999999999973
155	GAK-17-009	72017	constITI	155	2323	7	1	120	2	0	2.07	0.56	10.5	0	0	5	40	1	120	2	0	1	15.1399999999999	8.37999999999973
156	GAK-17-009	72017	constITI	156	2338.14	7	1	120	2	0	0.5	0.47	10.5	0	0	6	40	1	120	2	0	1	13.48	8.37999999999973
157	GAK-17-009	72017	constITI	157	2351.62	7	1	120	2	0	0.33	0.59	10.5	0	0	7	40	1	120	2	0	1	13.4300000000003	8.37999999999973
158	GAK-17-009	72017	constITI	158	2365.05	7	1	120	2	0	0.02	0.96	10.5	0	0	8	40	1	120	2	0	1	13.4899999999998	8.37999999999973
159	GAK-17-009	72017	constITI	159	2378.54	7	1	120	2	0	0.86	0.49	10.5	0	0	9	40	1	120	2	0	1	13.8600000000001	8.37999999999973
160	GAK-17-009	72017	constITI	160	2392.4	7	1	120	2	0	0.06	0.36	10.5	0	0	10	40	1	120	2	0	1	21.2999999999997	8.37999999999973
161	GAK-17-009	72017	constITI	161	2413.7	8	0	40	1	0	1.37	0.32	10.5	0	0	0	40	1	120	6	1	0	13.2000000000003	3.53999999999962
162	GAK-17-009	72017	constITI	162	2426.9	8	0	120	6	1	1.31	0.0599999999999996	10.5	0	0	0	40	1	120	6	1	1	17.8800000000001	3.53999999999962
163	GAK-17-009	72017	constITI	163	2444.78	8	0	40	1	0	0.69	0.46	10.5	0	0	0	40	1	120	6	1	0	12.6599999999999	3.53999999999962
164	GAK-17-009	72017	constITI	164	2457.44	8	0	120	6	1	1.99	0.46	10.5	0	0	0	40	1	120	6	1	1	18.96	3.53999999999962
165	GAK-17-009	72017	constITI	165	2476.4	8	0	120	6	1	1.89	0.5	10.5	0	0	0	40	1	120	6	1	1	18.9000000000001	3.53999999999962
166	GAK-17-009	72017	constITI	166	2495.3	8	0	40	1	0	0.21	3.91	10.5	0	0	0	40	1	120	6	1	0	15.6299999999997	3.53999999999962
167	GAK-17-009	72017	constITI	167	2510.93	8	0	120	6	1	2.26	0.43	10.5	0	0	0	40	1	120	6	1	1	19.2000000000003	3.53999999999962
168	GAK-17-009	72017	constITI	168	2530.13	8	0	120	6	1	13.03	0.48	10.5	0	0	0	40	1	120	6	1	1	30.02	3.53999999999962
169	GAK-17-009	72017	constITI	169	2560.15	8	0	40	1	0	0.21	0.43	10.5	0	0	0	40	1	120	6	1	0	12.1500000000001	3.53999999999962
170	GAK-17-009	72017	constITI	170	2572.3	8	0	40	1	0	0.77	0.29	10.5	0	0	0	40	1	120	6	1	0	12.5699999999997	3.53999999999962
171	GAK-17-009	72017	constITI	171	2584.87	8	1	40	1	0	0.38	2.24	10.5	0	0	1	40	1	120	6	1	0	14.1300000000001	3.53999999999962
172	GAK-17-009	72017	constITI	172	2599	8	1	120	6	1	6.61	2.03	10.5	0	0	2	40	1	120	6	1	1	25.1500000000001	3.53999999999962
173	GAK-17-009	72017	constITI	173	2624.15	8	1	40	1	0	1.37	0.46	10.5	0	0	3	40	1	120	6	1	0	13.3399999999997	3.53999999999962
174	GAK-17-009	72017	constITI	174	2637.49	8	1	40	1	0	1.88	0.32	10.5	0	0	4	40	1	120	6	1	0	13.71	3.53999999999962
175	GAK-17-009	72017	constITI	175	2651.2	8	1	40	1	0	0.05	0.44	10.5	0	0	5	40	1	120	6	1	0	12	3.53999999999962
176	GAK-17-009	72017	constITI	176	2663.2	8	1	40	1	0	0.5	0.5	10.5	0	0	6	40	1	120	6	1	0	12.5100000000002	3.53999999999962
177	GAK-17-009	72017	constITI	177	2675.71	8	1	40	1	0	8.6	0.11	10.5	0	0	7	40	1	120	6	1	0	20.2199999999998	3.53999999999962
178	GAK-17-009	72017	constITI	178	2695.93	8	1	120	6	1	0.62	0.32	10.5	0	0	8	40	1	120	6	1	1	17.4500000000003	3.53999999999962
179	GAK-17-009	72017	constITI	179	2713.38	8	1	120	6	1	2.44	0.43	10.5	0	0	9	40	1	120	6	1	1	19.3800000000001	3.53999999999962
180	GAK-17-009	72017	constITI	180	2732.76	8	1	120	6	1	0.06	0.32	10.5	0	0	10	40	1	120	6	1	1	20.4199999999996	3.53999999999962
181	GAK-17-009	72017	constITI	181	2753.18	9	0	40	2	0	4.06	0.43	10.5	0	0	0	40	1	40	2	0	1	17	4.21000000000031
182	GAK-17-009	72017	constITI	182	2770.18	9	0	40	1	1	0.37	0.32	10.5	0	0	0	40	1	40	2	0	0	12.2000000000003	4.21000000000031
183	GAK-17-009	72017	constITI	183	2782.38	9	0	40	2	0	0.27	0.02	10.5	0	0	0	40	1	40	2	0	1	12.7999999999997	4.21000000000031
184	GAK-17-009	72017	constITI	184	2795.18	9	0	40	1	1	1.17	0.33	10.5	0	0	0	40	1	40	2	0	0	13.0100000000002	4.21000000000031
185	GAK-17-009	72017	constITI	185	2808.19	9	0	40	1	1	1.54	0.3	10.5	0	0	0	40	1	40	2	0	0	13.3499999999999	4.21000000000031
186	GAK-17-009	72017	constITI	186	2821.54	9	0	40	2	0	1.45	0.41	10.5	0	0	0	40	1	40	2	0	1	14.3699999999999	4.21000000000031
187	GAK-17-009	72017	constITI	187	2835.91	9	0	40	1	1	0.73	0.37	10.5	0	0	0	40	1	40	2	0	0	12.6100000000001	4.21000000000031
188	GAK-17-009	72017	constITI	188	2848.52	9	0	40	2	0	2.28	0.97	10.5	0	0	0	40	1	40	2	0	1	15.7600000000002	4.21000000000031
189	GAK-17-009	72017	constITI	189	2864.28	9	0	40	1	1	0.26	0.29	10.5	0	0	0	40	1	40	2	0	0	12.0599999999999	4.21000000000031
190	GAK-17-009	72017	constITI	190	2876.34	9	0	40	2	0	0.86	0.41	10.5	0	0	0	40	1	40	2	0	1	13.7799999999997	4.21000000000031
191	GAK-17-009	72017	constITI	191	2890.12	9	1	40	1	1	1.87	0.41	10.5	0	0	1	40	1	40	2	0	0	13.79	4.21000000000031
192	GAK-17-009	72017	constITI	192	2903.91	9	1	40	2	0	0.48	0.37	10.5	0	0	2	40	1	40	2	0	1	13.3600000000001	4.21000000000031
193	GAK-17-009	72017	constITI	193	2917.27	9	1	40	2	0	0.1	0.44	10.5	0	0	3	40	1	40	2	0	1	13.0500000000002	4.21000000000031
194	GAK-17-009	72017	constITI	194	2930.32	9	1	40	2	0	0.53	0.82	10.5	0	0	4	40	1	40	2	0	1	13.8599999999997	4.21000000000031
195	GAK-17-009	72017	constITI	195	2944.18	9	1	40	1	1	0.37	0.11	10.5	0	0	5	40	1	40	2	0	0	11.9900000000002	4.21000000000031
196	GAK-17-009	72017	constITI	196	2956.17	9	1	40	1	1	0.46	0.03	10.5	0	0	6	40	1	40	2	0	0	12	4.21000000000031
197	GAK-17-009	72017	constITI	197	2968.17	9	1	40	1	1	0.45	0.34	10.5	0	0	7	40	1	40	2	0	0	12.2999999999997	4.21000000000031
198	GAK-17-009	72017	constITI	198	2980.47	9	1	40	2	0	9.62	0.37	10.5	0	0	8	40	1	40	2	0	1	22.5	4.21000000000031
199	GAK-17-009	72017	constITI	199	3002.97	9	1	40	2	0	7.54	1.1	10.5	0	0	9	40	1	40	2	0	1	21.1500000000001	4.21000000000031
200	GAK-17-009	72017	constITI	200	3024.12	9	1	40	1	1	2.3	0.4	10.5	0	0	10	40	1	40	2	0	0	18.4100000000003	4.21000000000031
201	GAK-17-009	72017	constITI	201	3042.53	10	0	40	1	1	1.15	0.84	10.5	0	0	0	40	1	40	4	0	0	13.5	4.17999999999998
202	GAK-17-009	72017	constITI	202	3056.03	10	0	40	1	1	1.31	0.42	10.5	0	0	0	40	1	40	4	0	0	13.2399999999998	4.17999999999998
203	GAK-17-009	72017	constITI	203	3069.27	10	0	40	1	1	2.03	0.42	10.5	0	0	0	40	1	40	4	0	0	13.96	4.17999999999998
204	GAK-17-009	72017	constITI	204	3083.23	10	0	40	4	0	1.63	0.37	10.5	0	0	0	40	1	40	4	0	1	16.5099999999998	4.17999999999998
205	GAK-17-009	72017	constITI	205	3099.74	10	0	40	4	0	1.78	0.41	10.5	0	0	0	40	1	40	4	0	1	16.7000000000003	4.17999999999998
206	GAK-17-009	72017	constITI	206	3116.44	10	0	40	4	0	1.23	0.45	10.5	0	0	0	40	1	40	4	0	1	16.1900000000001	4.17999999999998
207	GAK-17-009	72017	constITI	207	3132.63	10	0	40	1	1	0.94	1.48	10.5	0	0	0	40	1	40	4	0	0	13.9299999999998	4.17999999999998
208	GAK-17-009	72017	constITI	208	3146.56	10	0	40	1	1	0.69	0.33	10.5	0	0	0	40	1	40	4	0	0	12.5300000000002	4.17999999999998
209	GAK-17-009	72017	constITI	209	3159.09	10	0	40	4	0	0.38	0.0800000000000001	10.5	0	0	0	40	1	40	4	0	1	14.9699999999998	4.17999999999998
210	GAK-17-009	72017	constITI	210	3174.06	10	0	40	4	0	16.86	0.54	10.5	0	0	0	40	1	40	4	0	1	31.9099999999999	4.17999999999998
211	GAK-17-009	72017	constITI	211	3205.97	10	1	40	1	1	0.96	0.23	10.5	0	0	1	40	1	40	4	0	0	12.7000000000003	4.17999999999998
212	GAK-17-009	72017	constITI	212	3218.67	10	1	40	1	1	1.61	0.39	10.5	0	0	2	40	1	40	4	0	0	13.5099999999998	4.17999999999998
213	GAK-17-009	72017	constITI	213	3232.18	10	1	40	1	1	0.42	0.37	10.5	0	0	3	40	1	40	4	0	0	12.3000000000002	4.17999999999998
214	GAK-17-009	72017	constITI	214	3244.48	10	1	40	4	0	4.9	0.48	10.5	0	0	4	40	1	40	4	0	1	19.8899999999999	4.17999999999998
215	GAK-17-009	72017	constITI	215	3264.37	10	1	40	4	0	3.52	0.36	10.5	0	0	5	40	1	40	4	0	1	18.3900000000003	4.17999999999998
216	GAK-17-009	72017	constITI	216	3282.76	10	1	40	1	1	5.32	0.28	10.5	0	0	6	40	1	40	4	0	0	17.1099999999997	4.17999999999998
217	GAK-17-009	72017	constITI	217	3299.87	10	1	40	1	1	0.57	0.2	10.5	0	0	7	40	1	40	4	0	0	12.2800000000002	4.17999999999998
218	GAK-17-009	72017	constITI	218	3312.15	10	1	40	1	1	1.09	1.75	10.5	0	0	8	40	1	40	4	0	0	14.3499999999999	4.17999999999998
219	GAK-17-009	72017	constITI	219	3326.5	10	1	40	4	0	4.69	0.0800000000000001	10.5	0	0	9	40	1	40	4	0	1	59.8000000000002	4.17999999999998
221	GAK-17-009	72017	constITI	221	3386.3	10	1	40	4	0	0.78	0.0599999999999996	10.5	0	0	10	40	1	40	4	0	1	19.52	4.17999999999998
222	GAK-17-009	72017	constITI	222	3405.82	11	0	40	1	0	6.5	1.56	10.5	0	0	0	40	1	40	6	1	0	19.5699999999997	1.99000000000009
223	GAK-17-009	72017	constITI	223	3425.39	11	0	40	1	0	15.79	0.17	10.5	0	0	0	40	1	40	6	1	0	27.4700000000003	1.99000000000009
224	GAK-17-009	72017	constITI	224	3452.86	11	0	40	1	0	1.83	0.34	10.5	0	0	0	40	1	40	6	1	0	13.6799999999998	1.99000000000009
225	GAK-17-009	72017	constITI	225	3466.54	11	0	40	6	1	1.34	0.44	10.5	0	0	0	40	1	40	6	1	1	18.29	1.99000000000009
226	GAK-17-009	72017	constITI	226	3484.83	11	0	40	6	1	5.88	0.39	10.5	0	0	0	40	1	40	6	1	1	22.7800000000002	1.99000000000009
227	GAK-17-009	72017	constITI	227	3507.61	11	0	40	6	1	4.79	0.43	10.5	0	0	0	40	1	40	6	1	1	21.73	1.99000000000009
228	GAK-17-009	72017	constITI	228	3529.34	11	0	40	6	1	1.62	0.39	10.5	0	0	0	40	1	40	6	1	1	18.52	1.99000000000009
229	GAK-17-009	72017	constITI	229	3547.86	11	0	40	1	0	3.43	0.39	10.5	0	0	0	40	1	40	6	1	0	15.3299999999999	1.99000000000009
230	GAK-17-009	72017	constITI	230	3563.19	11	0	40	1	0	2.04	0.32	10.5	0	0	0	40	1	40	6	1	0	13.8699999999999	1.99000000000009
231	GAK-17-009	72017	constITI	231	3577.06	11	0	40	6	1	9.49	0.31	10.5	0	0	0	40	1	40	6	1	1	26.31	1.99000000000009
232	GAK-17-009	72017	constITI	232	3603.37	11	1	40	6	1	0.27	0.36	10.5	0	0	1	40	1	40	6	1	1	17.1400000000003	1.99000000000009
233	GAK-17-009	72017	constITI	233	3620.51	11	1	40	6	1	1.09	0.93	10.5	0	0	2	40	1	40	6	1	1	18.5299999999997	1.99000000000009
234	GAK-17-009	72017	constITI	234	3639.04	11	1	40	6	1	0.23	0.0300000000000002	10.5	0	0	3	40	1	40	6	1	1	16.77	1.99000000000009
235	GAK-17-009	72017	constITI	235	3655.81	11	1	40	6	1	0.97	0.39	10.5	0	0	4	40	1	40	6	1	1	17.8699999999999	1.99000000000009
236	GAK-17-009	72017	constITI	236	3673.68	11	1	40	6	1	1.56	0.8	10.5	0	0	5	40	1	40	6	1	1	18.8700000000003	1.99000000000009
237	GAK-17-009	72017	constITI	237	3692.55	11	1	40	6	1	0.97	0.34	10.5	0	0	6	40	1	40	6	1	1	17.8199999999997	1.99000000000009
238	GAK-17-009	72017	constITI	238	3710.37	11	1	40	1	0	15.98	0.37	10.5	0	0	7	40	1	40	6	1	0	27.8600000000001	1.99000000000009
239	GAK-17-009	72017	constITI	239	3738.23	11	1	40	6	1	0.97	0.42	10.5	0	0	8	40	1	40	6	1	1	17.9000000000001	1.99000000000009
240	GAK-17-009	72017	constITI	240	3756.13	11	1	40	6	1	0.31	0.52	10.5	0	0	9	40	1	40	6	1	1	17.3399999999997	1.99000000000009
241	GAK-17-009	72017	constITI	241	3773.47	11	1	40	6	1	0.21	0.7	10.5	0	0	10	40	1	40	6	1	1	19.4000000000001	1.99000000000009
242	GAK-17-009	72017	constITI	242	3792.87	12	0	120	1	1	1.48	0.44	10.5	0	0	0	40	1	120	1	1	1	13.4300000000003	15.1399999999999
243	GAK-17-009	72017	constITI	243	3806.3	12	0	40	1	0	2.25	0.3	10.5	0	0	0	40	1	120	1	1	0	14.0599999999999	15.1399999999999
244	GAK-17-009	72017	constITI	244	3820.36	12	0	120	1	1	0.95	0.32	10.5	0	0	0	40	1	120	1	1	1	12.7799999999997	15.1399999999999
245	GAK-17-009	72017	constITI	245	3833.14	12	0	40	1	0	2.35	0.41	10.5	0	0	0	40	1	120	1	1	0	14.27	15.1399999999999
246	GAK-17-009	72017	constITI	246	3847.41	12	0	120	1	1	3.7	0.36	10.5	0	0	0	40	1	120	1	1	1	15.5700000000002	15.1399999999999
247	GAK-17-009	72017	constITI	247	3862.98	12	0	40	1	0	2.26	0.25	10.5	0	0	0	40	1	120	1	1	0	14.02	15.1399999999999
248	GAK-17-009	72017	constITI	248	3877	12	0	120	1	1	0.87	0.38	10.5	0	0	0	40	1	120	1	1	1	12.7600000000002	15.1399999999999
249	GAK-17-009	72017	constITI	249	3889.76	12	0	40	1	0	3.1	0.31	10.5	0	0	0	40	1	120	1	1	0	14.9199999999996	15.1399999999999
250	GAK-17-009	72017	constITI	250	3904.68	12	0	120	1	1	1.93	0.39	10.5	0	0	0	40	1	120	1	1	1	13.8300000000004	15.1399999999999
251	GAK-17-009	72017	constITI	251	3918.51	12	0	40	1	0	3.76	0.28	10.5	0	0	0	40	1	120	1	1	0	15.5499999999997	15.1399999999999
252	GAK-17-009	72017	constITI	252	3934.06	12	1	120	1	1	1.95	0.5	10.5	0	0	1	40	1	120	1	1	1	13.96	15.1399999999999
253	GAK-17-009	72017	constITI	253	3948.02	12	1	120	1	1	0.24	0.15	10.5	0	0	2	40	1	120	1	1	1	11.9000000000001	15.1399999999999
254	GAK-17-009	72017	constITI	254	3959.92	12	1	120	1	1	1.14	0.33	10.5	0	0	3	40	1	120	1	1	1	12.98	15.1399999999999
255	GAK-17-009	72017	constITI	255	3972.9	12	1	120	1	1	4.73	0.48	10.5	0	0	4	40	1	120	1	1	1	16.7199999999998	15.1399999999999
256	GAK-17-009	72017	constITI	256	3989.62	12	1	120	1	1	0.66	0.39	10.5	0	0	5	40	1	120	1	1	1	12.5599999999999	15.1399999999999
257	GAK-17-009	72017	constITI	257	4002.18	12	1	120	1	1	0.67	0.5	10.5	0	0	6	40	1	120	1	1	1	12.6800000000003	15.1399999999999
258	GAK-17-009	72017	constITI	258	4014.86	12	1	120	1	1	1	0.73	10.5	0	0	7	40	1	120	1	1	1	13.2399999999998	15.1399999999999
259	GAK-17-009	72017	constITI	259	4028.1	12	1	120	1	1	0.7	1.13	10.5	0	0	8	40	1	120	1	1	1	13.3400000000001	15.1399999999999
260	GAK-17-009	72017	constITI	260	4041.44	12	1	120	1	1	14.87	0.32	10.5	0	0	9	40	1	120	1	1	1	26.6999999999998	15.1399999999999
261	GAK-17-009	72017	constITI	261	4068.14	12	1	120	1	1	0.36	0.31	10.5	0	0	10	40	1	120	1	1	1	27.3099999999999	15.1399999999999
262	GAK-17-009	72017	constITI	262	4095.45	13	0	40	2	0	3.03	0.47	10.5	0	0	0	40	1	40	2	0	1	16.0100000000002	12.4600000000003
263	GAK-17-009	72017	constITI	263	4111.46	13	0	40	1	1	0.63	0.36	10.5	0	0	0	40	1	40	2	0	0	12.5	12.4600000000003
264	GAK-17-009	72017	constITI	264	4123.96	13	0	40	2	0	1.12	0.45	10.5	0	0	0	40	1	40	2	0	1	14.0799999999999	12.4600000000003
265	GAK-17-009	72017	constITI	265	4138.04	13	0	40	1	1	2.98	0.31	10.5	0	0	0	40	1	40	2	0	0	14.8000000000002	12.4600000000003
266	GAK-17-009	72017	constITI	266	4152.84	13	0	40	2	0	0.98	0.3	10.5	0	0	0	40	1	40	2	0	1	13.79	12.4600000000003
267	GAK-17-009	72017	constITI	267	4166.63	13	0	40	1	1	1.21	0.37	10.5	0	0	0	40	1	40	2	0	0	13.0900000000001	12.4600000000003
268	GAK-17-009	72017	constITI	268	4179.72	13	0	40	1	1	0.54	0.28	10.5	0	0	0	40	1	40	2	0	0	12.3299999999999	12.4600000000003
269	GAK-17-009	72017	constITI	269	4192.05	13	0	40	2	0	5.19	0.46	10.5	0	0	0	40	1	40	2	0	1	18.1599999999999	12.4600000000003
270	GAK-17-009	72017	constITI	270	4210.21	13	0	40	1	1	1.54	0.32	10.5	0	0	0	40	1	40	2	0	0	13.3699999999999	12.4600000000003
271	GAK-17-009	72017	constITI	271	4223.58	13	0	40	2	0	5	0.44	10.5	0	0	0	40	1	40	2	0	1	17.9499999999998	12.4600000000003
272	GAK-17-009	72017	constITI	272	4241.53	13	1	40	1	1	2.85	0.04	10.5	0	0	1	40	1	40	2	0	0	14.4000000000005	12.4600000000003
273	GAK-17-009	72017	constITI	273	4255.93	13	1	40	1	1	4.2	0.35	10.5	0	0	2	40	1	40	2	0	0	16.0599999999995	12.4600000000003
274	GAK-17-009	72017	constITI	274	4271.99	13	1	40	1	1	1.85	0.62	10.5	0	0	3	40	1	40	2	0	0	13.9800000000005	12.4600000000003
275	GAK-17-009	72017	constITI	275	4285.97	13	1	40	1	1	14.1	0.37	10.5	0	0	4	40	1	40	2	0	0	25.9799999999996	12.4600000000003
276	GAK-17-009	72017	constITI	276	4311.95	13	1	40	1	1	0.64	0.4	10.5	0	0	5	40	1	40	2	0	0	12.5500000000002	12.4600000000003
277	GAK-17-009	72017	constITI	277	4324.5	13	1	40	1	1	2.97	0.31	10.5	0	0	6	40	1	40	2	0	0	14.79	12.4600000000003
278	GAK-17-009	72017	constITI	278	4339.29	13	1	40	1	1	0.38	0.29	10.5	0	0	7	40	1	40	2	0	0	12.1800000000003	12.4600000000003
279	GAK-17-009	72017	constITI	279	4351.47	13	1	40	1	1	0.95	0.31	10.5	0	0	8	40	1	40	2	0	0	12.7699999999995	12.4600000000003
280	GAK-17-009	72017	constITI	280	4364.24	13	1	40	2	0	3.44	0.46	10.5	0	0	9	40	1	40	2	0	1	16.4099999999999	12.4600000000003
281	GAK-17-009	72017	constITI	281	4380.65	13	1	40	1	1	4.33	0.35	10.5	0	0	10	40	1	40	2	0	0	28.6400000000003	12.4600000000003
282	GAK-17-009	72017	constITI	282	4409.29	14	0	40	1	1	1.8	0.33	10.5	0	0	0	40	1	80	6	0	0	13.6400000000003	6.61000000000058
283	GAK-17-009	72017	constITI	283	4422.93	14	0	40	1	1	10.6	0.46	10.5	0	0	0	40	1	80	6	0	0	22.5699999999997	6.61000000000058
284	GAK-17-009	72017	constITI	284	4445.5	14	0	80	6	0	5.2	0.49	10.5	0	0	0	40	1	80	6	0	1	22.1999999999998	6.61000000000058
285	GAK-17-009	72017	constITI	285	4467.7	14	0	80	6	0	3.55	0.49	10.5	0	0	0	40	1	80	6	0	1	20.5500000000002	6.61000000000058
286	GAK-17-009	72017	constITI	286	4488.25	14	0	80	6	0	3.89	0.53	10.5	0	0	0	40	1	80	6	0	1	20.9300000000003	6.61000000000058
287	GAK-17-009	72017	constITI	287	4509.18	14	0	40	1	1	2.62	0.41	10.5	0	0	0	40	1	80	6	0	0	14.54	6.61000000000058
288	GAK-17-009	72017	constITI	288	4523.72	14	0	80	6	0	0.21	0.58	10.5	0	0	0	40	1	80	6	0	1	17.3000000000002	6.61000000000058
289	GAK-17-009	72017	constITI	289	4541.02	14	0	80	6	0	0.95	0.00999999999999979	10.5	0	0	0	40	1	80	6	0	1	17.4699999999993	6.61000000000058
290	GAK-17-009	72017	constITI	290	4558.49	14	0	40	1	1	2.35	0.28	10.5	0	0	0	40	1	80	6	0	0	14.1400000000003	6.61000000000058
291	GAK-17-009	72017	constITI	291	4572.63	14	0	40	1	1	9.02	0.45	10.5	0	0	0	40	1	80	6	0	0	20.9799999999996	6.61000000000058
292	GAK-17-009	72017	constITI	292	4593.61	14	1	80	6	0	0.72	0.44	10.5	0	0	1	40	1	80	6	0	1	17.6700000000001	6.61000000000058
293	GAK-17-009	72017	constITI	293	4611.28	14	1	80	6	0	0.08	0.76	10.5	0	0	2	40	1	80	6	0	1	17.3500000000004	6.61000000000058
294	GAK-17-009	72017	constITI	294	4628.63	14	1	80	6	0	6.22	0.48	10.5	0	0	3	40	1	80	6	0	1	23.21	6.61000000000058
295	GAK-17-009	72017	constITI	295	4651.84	14	1	80	6	0	4.1	0.36	10.5	0	0	4	40	1	80	6	0	1	20.9700000000003	6.61000000000058
296	GAK-17-009	72017	constITI	296	4672.81	14	1	80	6	0	0.32	0.48	10.5	0	0	5	40	1	80	6	0	1	17.3099999999995	6.61000000000058
297	GAK-17-009	72017	constITI	297	4690.12	14	1	80	6	0	0.89	0.41	10.5	0	0	6	40	1	80	6	0	1	17.8100000000004	6.61000000000058
298	GAK-17-009	72017	constITI	298	4707.93	14	1	80	6	0	0.93	0.46	10.5	0	0	7	40	1	80	6	0	1	17.8999999999996	6.61000000000058
299	GAK-17-009	72017	constITI	299	4725.83	14	1	80	6	0	0.34	1.13	10.5	0	0	8	40	1	80	6	0	1	17.9800000000005	6.61000000000058
300	GAK-17-009	72017	constITI	300	4743.81	14	1	80	6	0	0.83	0.67	10.5	0	0	9	40	1	80	6	0	1	18.0099999999993	6.61000000000058
301	GAK-17-009	72017	constITI	301	4761.82	14	1	80	6	0	2.24	0.51	10.5	0	0	10	40	1	80	6	0	1	25.8600000000006	6.61000000000058
302	GAK-17-009	72017	constITI	302	4787.68	15	0	120	4	1	1.59	0.0899999999999999	10.5	0	0	0	40	1	120	4	1	1	16.1899999999996	10.17
303	GAK-17-009	72017	constITI	303	4803.87	15	0	40	1	0	3.42	0.35	10.5	0	0	0	40	1	120	4	1	0	15.2799999999997	10.17
304	GAK-17-009	72017	constITI	304	4819.15	15	0	120	4	1	0.79	0.41	10.5	0	0	0	40	1	120	4	1	1	15.71	10.17
305	GAK-17-009	72017	constITI	305	4834.86	15	0	40	1	0	2.19	0.25	10.5	0	0	0	40	1	120	4	1	0	13.9500000000007	10.17
306	GAK-17-009	72017	constITI	306	4848.81	15	0	40	1	0	3.14	0.76	10.5	0	0	0	40	1	120	4	1	0	15.4099999999999	10.17
307	GAK-17-009	72017	constITI	307	4864.22	15	0	120	4	1	2.87	0.36	10.5	0	0	0	40	1	120	4	1	1	17.7399999999998	10.17
308	GAK-17-009	72017	constITI	308	4881.96	15	0	40	1	0	10.3	0.34	10.5	0	0	0	40	1	120	4	1	0	22.1499999999996	10.17
309	GAK-17-009	72017	constITI	309	4904.11	15	0	120	4	1	0.51	0.53	10.5	0	0	0	40	1	120	4	1	1	15.5500000000002	10.17
310	GAK-17-009	72017	constITI	310	4919.66	15	0	120	4	1	0.96	0.41	10.5	0	0	0	40	1	120	4	1	1	15.8800000000001	10.17
311	GAK-17-009	72017	constITI	311	4935.54	15	0	40	1	0	3.46	1.66	10.5	0	0	0	40	1	120	4	1	0	16.6300000000001	10.17
312	GAK-17-009	72017	constITI	312	4952.17	15	1	120	4	1	0.16	0.45	10.5	0	0	1	40	1	120	4	1	1	15.1199999999999	10.17
313	GAK-17-009	72017	constITI	313	4967.29	15	1	120	4	1	2.15	0.32	10.5	0	0	2	40	1	120	4	1	1	16.9800000000005	10.17
314	GAK-17-009	72017	constITI	314	4984.27	15	1	120	4	1	1.2	0.49	10.5	0	0	3	40	1	120	4	1	1	16.1999999999998	10.17
315	GAK-17-009	72017	constITI	315	5000.47	15	1	120	4	1	0.73	0.47	10.5	0	0	4	40	1	120	4	1	1	15.71	10.17
316	GAK-17-009	72017	constITI	316	5016.18	15	1	120	4	1	0.8	0.32	10.5	0	0	5	40	1	120	4	1	1	15.6300000000001	10.17
317	GAK-17-009	72017	constITI	317	5031.81	15	1	120	4	1	1.42	0.41	10.5	0	0	6	40	1	120	4	1	1	16.3399999999992	10.17
318	GAK-17-009	72017	constITI	318	5048.15	15	1	120	4	1	1.36	0.55	10.5	0	0	7	40	1	120	4	1	1	16.4200000000001	10.17
319	GAK-17-009	72017	constITI	319	5064.57	15	1	120	4	1	0.88	0.51	10.5	0	0	8	40	1	120	4	1	1	15.9000000000005	10.17
320	GAK-17-009	72017	constITI	320	5080.47	15	1	120	4	1	0.36	0.5	10.5	0	0	9	40	1	120	4	1	1	15.3699999999999	10.17
321	GAK-17-009	72017	constITI	321	5095.84	15	1	120	4	1	0.3	0.28	10.5	0	0	10	40	1	120	4	1	1	25.25	10.17
322	GAK-17-009	72017	constITI	322	5121.09	16	0	40	1	0	2.03	0.1	10.5	0	0	0	40	1	80	2	1	0	13.6399999999994	6.83000000000076
323	GAK-17-009	72017	constITI	323	5134.73	16	0	80	2	1	0.51	0.0600000000000001	10.5	0	0	0	40	1	80	2	1	1	13.0800000000008	6.83000000000076
324	GAK-17-009	72017	constITI	324	5147.81	16	0	80	2	1	0.96	0.47	10.5	0	0	0	40	1	80	2	1	1	13.9399999999996	6.83000000000076
325	GAK-17-009	72017	constITI	325	5161.75	16	0	40	1	0	8.68	0.43	10.5	0	0	0	40	1	80	2	1	0	20.6199999999999	6.83000000000076
326	GAK-17-009	72017	constITI	326	5182.37	16	0	80	2	1	12.28	0.28	10.5	0	0	0	40	1	80	2	1	1	25.0699999999997	6.83000000000076
327	GAK-17-009	72017	constITI	327	5207.44	16	0	40	1	0	18.27	0.38	10.5	0	0	0	40	1	80	2	1	0	30.1600000000008	6.83000000000076
328	GAK-17-009	72017	constITI	328	5237.6	16	0	40	1	0	15.09	0.37	10.5	0	0	0	40	1	80	2	1	0	26.9699999999994	6.83000000000076
329	GAK-17-009	72017	constITI	329	5264.57	16	0	80	2	1	4.67	0.42	10.5	0	0	0	40	1	80	2	1	1	17.6000000000004	6.83000000000076
330	GAK-17-009	72017	constITI	330	5282.17	16	0	40	1	0	3.6	0.42	10.5	0	0	0	40	1	80	2	1	0	15.5299999999997	6.83000000000076
331	GAK-17-009	72017	constITI	331	5297.7	16	0	80	2	1	1.91	0.35	10.5	0	0	0	40	1	80	2	1	1	14.7700000000004	6.83000000000076
332	GAK-17-009	72017	constITI	332	5312.47	16	1	80	2	1	0.19	0.49	10.5	0	0	1	40	1	80	2	1	1	13.1899999999996	6.83000000000076
333	GAK-17-009	72017	constITI	333	5325.66	16	1	80	2	1	1.33	0.36	10.5	0	0	2	40	1	80	2	1	1	14.1999999999998	6.83000000000076
334	GAK-17-009	72017	constITI	334	5339.86	16	1	80	2	1	19.09	0.36	10.5	0	0	3	40	1	80	2	1	1	31.96	6.83000000000076
335	GAK-17-009	72017	constITI	335	5371.82	16	1	80	2	1	2.68	0.32	10.5	0	0	4	40	1	80	2	1	1	15.5100000000002	6.83000000000076
336	GAK-17-009	72017	constITI	336	5387.33	16	1	80	2	1	0.4	0.45	10.5	0	0	5	40	1	80	2	1	1	13.3599999999997	6.83000000000076
337	GAK-17-009	72017	constITI	337	5400.69	16	1	80	2	1	0.62	0.57	10.5	0	0	6	40	1	80	2	1	1	13.7000000000007	6.83000000000076
338	GAK-17-009	72017	constITI	338	5414.39	16	1	80	2	1	0.3	0.33	10.5	0	0	7	40	1	80	2	1	1	13.1399999999994	6.83000000000076
339	GAK-17-009	72017	constITI	339	5427.53	16	1	80	2	1	0.91	0.46	10.5	0	0	8	40	1	80	2	1	1	13.8800000000001	6.83000000000076
340	GAK-17-009	72017	constITI	340	5441.41	16	1	80	2	1	1.25	0.27	10.5	0	0	9	40	1	80	2	1	1	14.0299999999997	6.83000000000076
341	GAK-17-009	72017	constITI	341	5455.44	16	1	80	2	1	1.35	0.48	10.5	0	0	10	40	1	80	2	1	1	21.1600000000008	6.83000000000076
342	GAK-17-009	72017	constITI	342	5476.6	17	0	40	1	1	1.43	0.25	10.5	0	0	0	40	1	40	6	0	0	13.1899999999996	4.83000000000066
343	GAK-17-009	72017	constITI	343	5489.79	17	0	40	6	0	0.23	0.45	10.5	0	0	0	40	1	40	6	0	1	17.1899999999996	4.83000000000066
344	GAK-17-009	72017	constITI	344	5506.98	17	0	40	6	0	2.53	0.45	10.5	0	0	0	40	1	40	6	0	1	19.4900000000007	4.83000000000066
345	GAK-17-009	72017	constITI	345	5526.47	17	0	40	6	0	1.98	0.44	10.5	0	0	0	40	1	40	6	0	1	18.9299999999994	4.83000000000066
346	GAK-17-009	72017	constITI	346	5545.4	17	0	40	1	1	9.6	0.32	10.5	0	0	0	40	1	40	6	0	0	21.4300000000003	4.83000000000066
347	GAK-17-009	72017	constITI	347	5566.83	17	0	40	1	1	1.63	0.28	10.5	0	0	0	40	1	40	6	0	0	13.4200000000001	4.83000000000066
348	GAK-17-009	72017	constITI	348	5580.25	17	0	40	1	1	19.01	1.63	10.5	0	0	0	40	1	40	6	0	0	32.1499999999996	4.83000000000066
349	GAK-17-009	72017	constITI	349	5612.4	17	0	40	1	1	0.99	0.46	10.5	0	0	0	40	1	40	6	0	0	12.96	4.83000000000066
350	GAK-17-009	72017	constITI	350	5625.36	17	0	40	6	0	5.96	0.39	10.5	0	0	0	40	1	40	6	0	1	22.8600000000006	4.83000000000066
351	GAK-17-009	72017	constITI	351	5648.22	17	0	40	6	0	19.93	0.45	10.5	0	0	0	40	1	40	6	0	1	36.8899999999994	4.83000000000066
352	GAK-17-009	72017	constITI	352	5685.11	17	1	40	6	0	4.44	0.43	10.5	0	0	1	40	1	40	6	0	1	21.3800000000001	4.83000000000066
353	GAK-17-009	72017	constITI	353	5706.49	17	1	40	1	1	1.33	0.01	10.5	0	0	2	40	1	40	6	0	0	12.8500000000004	4.83000000000066
354	GAK-17-009	72017	constITI	354	5719.34	17	1	40	1	1	1.75	0.34	10.5	0	0	3	40	1	40	6	0	0	13.5999999999995	4.83000000000066
355	GAK-17-009	72017	constITI	355	5732.94	17	1	40	1	1	1.5	0.52	10.5	0	0	4	40	1	40	6	0	0	13.5300000000007	4.83000000000066
356	GAK-17-009	72017	constITI	356	5746.47	17	1	40	1	1	7.85	0.33	10.5	0	0	5	40	1	40	6	0	0	19.6899999999996	4.83000000000066
357	GAK-17-009	72017	constITI	357	5766.16	17	1	40	1	1	0.44	0.43	10.5	0	0	6	40	1	40	6	0	0	12.3800000000001	4.83000000000066
358	GAK-17-009	72017	constITI	358	5778.54	17	1	40	1	1	0.35	0.4	10.5	0	0	7	40	1	40	6	0	0	12.2600000000002	4.83000000000066
359	GAK-17-009	72017	constITI	359	5790.8	17	1	40	1	1	0.97	0.36	10.5	0	0	8	40	1	40	6	0	0	12.8400000000001	4.83000000000066
360	GAK-17-009	72017	constITI	360	5803.64	17	1	40	1	1	4.78	0.39	10.5	0	0	9	40	1	40	6	0	0	16.6799999999994	4.83000000000066
361	GAK-17-009	72017	constITI	361	5820.32	17	1	40	1	1	3.57	0.38	10.5	0	0	10	40	1	40	6	0	0	20.2800000000007	4.83000000000066
362	GAK-17-009	72017	constITI	362	5840.6	18	0	80	1	0	7.58	3.44	10.5	0	0	0	40	1	80	1	0	1	22.5299999999998	10.3300000000003
363	GAK-17-009	72017	constITI	363	5863.13	18	0	80	1	0	2.37	0.32	10.5	0	0	0	40	1	80	1	0	1	14.1999999999998	10.3300000000003
364	GAK-17-009	72017	constITI	364	5877.33	18	0	40	1	1	1.99	0.33	10.5	0	0	0	40	1	80	1	0	0	13.8299999999999	10.3300000000003
365	GAK-17-009	72017	constITI	365	5891.16	18	0	40	1	1	4.35	0.32	10.5	0	0	0	40	1	80	1	0	0	16.1800000000003	10.3300000000003
366	GAK-17-009	72017	constITI	366	5907.34	18	0	80	1	0	0.21	0.39	10.5	0	0	0	40	1	80	1	0	1	12.1099999999997	10.3300000000003
367	GAK-17-009	72017	constITI	367	5919.45	18	0	40	1	1	1.85	0.38	10.5	0	0	0	40	1	80	1	0	0	13.7399999999998	10.3300000000003
368	GAK-17-009	72017	constITI	368	5933.19	18	0	40	1	1	2.49	4.71	10.5	0	0	0	40	1	80	1	0	0	18.71	10.3300000000003
369	GAK-17-009	72017	constITI	369	5951.9	18	0	80	1	0	0.75	0.33	10.5	0	0	0	40	1	80	1	0	1	12.5900000000001	10.3300000000003
370	GAK-17-009	72017	constITI	370	5964.49	18	0	40	1	1	2.58	0.29	10.5	0	0	0	40	1	80	1	0	0	14.3800000000001	10.3300000000003
371	GAK-17-009	72017	constITI	371	5978.87	18	0	80	1	0	0.7	0.15	10.5	0	0	0	40	1	80	1	0	1	12.3599999999997	10.3300000000003
372	GAK-17-009	72017	constITI	372	5991.23	18	1	80	1	0	0.05	0.59	10.5	0	0	1	40	1	80	1	0	1	12.1500000000005	10.3300000000003
373	GAK-17-009	72017	constITI	373	6003.38	18	1	80	1	0	0.28	0.56	10.5	0	0	2	40	1	80	1	0	1	12.3499999999995	10.3300000000003
374	GAK-17-009	72017	constITI	374	6015.73	18	1	80	1	0	0.02	0.52	10.5	0	0	3	40	1	80	1	0	1	12.0500000000002	10.3300000000003
375	GAK-17-009	72017	constITI	375	6027.78	18	1	80	1	0	0.06	0.66	10.5	0	0	4	40	1	80	1	0	1	12.2300000000005	10.3300000000003
376	GAK-17-009	72017	constITI	376	6040.01	18	1	80	1	0	1.14	2.15	10.5	0	0	5	40	1	80	1	0	1	14.8000000000002	10.3300000000003
377	GAK-17-009	72017	constITI	377	6054.81	18	1	80	1	0	0.45	1.05	10.5	0	0	6	40	1	80	1	0	1	13.0099999999993	10.3300000000003
378	GAK-17-009	72017	constITI	378	6067.82	18	1	80	1	0	0.02	1.22	10.5	0	0	7	40	1	80	1	0	1	12.75	10.3300000000003
379	GAK-17-009	72017	constITI	379	6080.57	18	1	80	1	0	0.34	0.38	10.5	0	0	8	40	1	80	1	0	1	12.2300000000005	10.3300000000003
380	GAK-17-009	72017	constITI	380	6092.8	18	1	80	1	0	0.75	0.61	10.5	0	0	9	40	1	80	1	0	1	12.8699999999999	10.3300000000003
381	GAK-17-009	72017	constITI	381	6105.67	18	1	80	1	0	0.14	0.46	10.5	0	0	10	40	1	80	1	0	1	22.4300000000003	10.3300000000003
382	GAK-17-009	72017	constITI	382	6128.1	19	0	120	4	1	2.38	0.4	10.5	0	0	0	40	1	120	4	1	1	17.29	15.5400000000001
383	GAK-17-009	72017	constITI	383	6145.39	19	0	40	1	0	3.91	0.27	10.5	0	0	0	40	1	120	4	1	0	15.6899999999996	15.5400000000001
384	GAK-17-009	72017	constITI	384	6161.08	19	0	120	4	1	5.53	0.46	10.5	0	0	0	40	1	120	4	1	1	20.5	15.5400000000001
385	GAK-17-009	72017	constITI	385	6181.58	19	0	40	1	0	2.58	1.13	10.5	0	0	0	40	1	120	4	1	0	15.2200000000003	15.5400000000001
386	GAK-17-009	72017	constITI	386	6196.8	19	0	40	1	0	20.35	0.32	10.5	0	0	0	40	1	120	4	1	0	32.1799999999994	15.5400000000001
387	GAK-17-009	72017	constITI	387	6228.98	19	0	120	4	1	0.56	0.0300000000000002	10.5	0	0	0	40	1	120	4	1	1	15.1000000000004	15.5400000000001
388	GAK-17-009	72017	constITI	388	6244.08	19	0	120	4	1	1.77	0.43	10.5	0	0	0	40	1	120	4	1	1	16.71	15.5400000000001
389	GAK-17-009	72017	constITI	389	6260.79	19	0	120	4	1	0.39	0.44	10.5	0	0	0	40	1	120	4	1	1	15.3400000000001	15.5400000000001
390	GAK-17-009	72017	constITI	390	6276.13	19	0	40	1	0	6.72	0.33	10.5	0	0	0	40	1	120	4	1	0	18.5599999999995	15.5400000000001
391	GAK-17-009	72017	constITI	391	6294.69	19	0	40	1	0	2.51	0.31	10.5	0	0	0	40	1	120	4	1	0	14.3300000000008	15.5400000000001
392	GAK-17-009	72017	constITI	392	6309.02	19	1	120	4	1	0.82	0.51	10.5	0	0	1	40	1	120	4	1	1	15.8399999999992	15.5400000000001
393	GAK-17-009	72017	constITI	393	6324.86	19	1	120	4	1	1.49	0.34	10.5	0	0	2	40	1	120	4	1	1	16.3400000000001	15.5400000000001
394	GAK-17-009	72017	constITI	394	6341.2	19	1	120	4	1	0.86	0.74	10.5	0	0	3	40	1	120	4	1	1	16.1100000000006	15.5400000000001
395	GAK-17-009	72017	constITI	395	6357.31	19	1	120	4	1	0.9	0.3	10.5	0	0	4	40	1	120	4	1	1	15.71	15.5400000000001
396	GAK-17-009	72017	constITI	396	6373.02	19	1	120	4	1	1.34	0.45	10.5	0	0	5	40	1	120	4	1	1	16.2999999999993	15.5400000000001
397	GAK-17-009	72017	constITI	397	6389.32	19	1	120	4	1	1.82	0.48	10.5	0	0	6	40	1	120	4	1	1	16.8100000000004	15.5400000000001
398	GAK-17-009	72017	constITI	398	6406.13	19	1	120	4	1	0.91	0.49	10.5	0	0	7	40	1	120	4	1	1	15.9099999999999	15.5400000000001
399	GAK-17-009	72017	constITI	399	6422.04	19	1	120	4	1	0.64	0.3	10.5	0	0	8	40	1	120	4	1	1	15.4499999999998	15.5400000000001
400	GAK-17-009	72017	constITI	400	6437.49	19	1	120	4	1	0.28	0.42	10.5	0	0	9	40	1	120	4	1	1	15.21	15.5400000000001
401	GAK-17-009	72017	constITI	401	6452.7	19	1	120	4	1	0.86	0.48	10.5	0	0	10	40	1	120	4	1	1	31.3800000000001	15.5400000000001
402	GAK-17-009	72017	constITI	402	6484.08	20	0	80	1	1	9.23	0.46	10.5	0	0	0	40	1	80	1	1	1	21.1999999999998	8.80999999999946
403	GAK-17-009	72017	constITI	403	6505.28	20	0	40	1	0	1.89	0.32	10.5	0	0	0	40	1	80	1	1	0	13.7200000000003	8.80999999999946
404	GAK-17-009	72017	constITI	404	6519	20	0	80	1	1	0.14	0.41	10.5	0	0	0	40	1	80	1	1	1	12.0600000000004	8.80999999999946
405	GAK-17-009	72017	constITI	405	6531.06	20	0	80	1	1	1.42	0.73	10.5	0	0	0	40	1	80	1	1	1	13.6599999999999	8.80999999999946
406	GAK-17-009	72017	constITI	406	6544.72	20	0	40	1	0	8.59	0.31	10.5	0	0	0	40	1	80	1	1	0	20.4099999999999	8.80999999999946
407	GAK-17-009	72017	constITI	407	6565.13	20	0	40	1	0	3.25	0.39	10.5	0	0	0	40	1	80	1	1	0	15.1499999999996	8.80999999999946
408	GAK-17-009	72017	constITI	408	6580.28	20	0	80	1	1	3.43	0.41	10.5	0	0	0	40	1	80	1	1	1	15.3500000000004	8.80999999999946
409	GAK-17-009	72017	constITI	409	6595.63	20	0	40	1	0	0.82	1.7	10.5	0	0	0	40	1	80	1	1	0	14.0299999999997	8.80999999999946
410	GAK-17-009	72017	constITI	410	6609.66	20	0	80	1	1	0.69	4.2	10.5	0	0	0	40	1	80	1	1	1	16.4000000000005	8.80999999999946
411	GAK-17-009	72017	constITI	411	6626.06	20	0	40	1	0	1.02	0.34	10.5	0	0	0	40	1	80	1	1	0	12.8699999999999	8.80999999999946
412	GAK-17-009	72017	constITI	412	6638.93	20	1	80	1	1	3.19	0.28	10.5	0	0	1	40	1	80	1	1	1	14.9799999999996	8.80999999999946
413	GAK-17-009	72017	constITI	413	6653.91	20	1	80	1	1	0.88	1.96	10.5	0	0	2	40	1	80	1	1	1	14.3500000000004	8.80999999999946
414	GAK-17-009	72017	constITI	414	6668.26	20	1	80	1	1	1.1	0.36	10.5	0	0	3	40	1	80	1	1	1	12.9699999999993	8.80999999999946
415	GAK-17-009	72017	constITI	415	6681.23	20	1	80	1	1	0.19	0.32	10.5	0	0	4	40	1	80	1	1	1	12.0200000000004	8.80999999999946
416	GAK-17-009	72017	constITI	416	6693.25	20	1	80	1	1	0.1	0.54	10.5	0	0	5	40	1	80	1	1	1	12.1499999999996	8.80999999999946
417	GAK-17-009	72017	constITI	417	6705.4	20	1	80	1	1	0.79	0.49	10.5	0	0	6	40	1	80	1	1	1	12.79	8.80999999999946
418	GAK-17-009	72017	constITI	418	6718.19	20	1	80	1	1	1.59	0.43	10.5	0	0	7	40	1	80	1	1	1	13.5300000000007	8.80999999999946
419	GAK-17-009	72017	constITI	419	6731.72	20	1	80	1	1	1.63	1.21	10.5	0	0	8	40	1	80	1	1	1	14.3499999999995	8.80999999999946
420	GAK-17-009	72017	constITI	420	6746.07	20	1	80	1	1	0.62	0.44	10.5	0	0	9	40	1	80	1	1	1	12.5700000000006	8.80999999999946
421	GAK-17-009	72017	constITI	421	6758.64	20	1	80	1	1	0.54	0.5	10.5	0	0	10	40	1	80	1	1	1	21.3499999999995	8.80999999999946
422	GAK-17-009	72017	constITI	422	6779.99	21	0	40	4	1	1.31	0.5	10.5	0	0	0	40	1	40	4	1	1	16.3200000000006	43.2999999999997
423	GAK-17-009	72017	constITI	423	6796.31	21	0	40	1	0	26.49	0.28	10.5	0	0	0	40	1	40	4	1	0	38.2799999999997	43.2999999999997
424	GAK-17-009	72017	constITI	424	6834.59	21	0	40	1	0	9.87	2.26	10.5	0	0	0	40	1	40	4	1	0	23.6399999999994	43.2999999999997
425	GAK-17-009	72017	constITI	425	6858.23	21	0	40	4	1	0.44	0.48	10.5	0	0	0	40	1	40	4	1	1	15.4300000000003	43.2999999999997
426	GAK-17-009	72017	constITI	426	6873.66	21	0	40	4	1	1.35	0.26	10.5	0	0	0	40	1	40	4	1	1	16.1199999999999	43.2999999999997
427	GAK-17-009	72017	constITI	427	6889.78	21	0	40	1	0	0.49	0.34	10.5	0	0	0	40	1	40	4	1	0	12.3400000000001	43.2999999999997
428	GAK-17-009	72017	constITI	428	6902.12	21	0	40	4	1	10.73	0.49	10.5	0	0	0	40	1	40	4	1	1	25.7300000000005	43.2999999999997
429	GAK-17-009	72017	constITI	429	6927.85	21	0	40	1	0	1.02	0.36	10.5	0	0	0	40	1	40	4	1	0	12.8899999999994	43.2999999999997
430	GAK-17-009	72017	constITI	430	6940.74	21	0	40	4	1	1.52	0.55	10.5	0	0	0	40	1	40	4	1	1	16.5799999999999	43.2999999999997
431	GAK-17-009	72017	constITI	431	6957.32	21	0	40	1	0	2.46	0.36	10.5	0	0	0	40	1	40	4	1	0	14.3299999999999	43.2999999999997
432	GAK-17-009	72017	constITI	432	6971.65	21	1	40	4	1	1.24	0.49	10.5	0	0	1	40	1	40	4	1	1	16.2400000000007	43.2999999999997
433	GAK-17-009	72017	constITI	433	6987.89	21	1	40	4	1	0.03	0.36	10.5	0	0	2	40	1	40	4	1	1	14.8999999999996	43.2999999999997
434	GAK-17-009	72017	constITI	434	7002.79	21	1	40	4	1	2.81	0.0800000000000001	10.5	0	0	3	40	1	40	4	1	1	17.3999999999996	43.2999999999997
435	GAK-17-009	72017	constITI	435	7020.19	21	1	40	4	1	9.55	0.29	10.5	0	0	4	40	1	40	4	1	1	24.3500000000004	43.2999999999997
436	GAK-17-009	72017	constITI	436	7044.54	21	1	40	1	0	9.57	0.39	10.5	0	0	5	40	1	40	4	1	0	21.4700000000003	43.2999999999997
437	GAK-17-009	72017	constITI	437	7066.01	21	1	40	4	1	8	0.48	10.5	0	0	6	40	1	40	4	1	1	22.9899999999998	43.2999999999997
438	GAK-17-009	72017	constITI	438	7089	21	1	40	4	1	0.81	0.33	10.5	0	0	7	40	1	40	4	1	1	15.6499999999996	43.2999999999997
439	GAK-17-009	72017	constITI	439	7104.65	21	1	40	4	1	0.38	0.39	10.5	0	0	8	40	1	40	4	1	1	15.2800000000007	43.2999999999997
440	GAK-17-009	72017	constITI	440	7119.93	21	1	40	4	1	4.79	0.41	10.5	0	0	9	40	1	40	4	1	1	19.71	43.2999999999997
441	GAK-17-009	72017	constITI	441	7139.64	21	1	40	4	1	2.17	0.39	10.5	0	0	10	40	1	40	4	1	1	60.3599999999997	43.2999999999997
1	GAK-17-009	72117	constITI	1	0	0	0	120	6	0	2.19	0.0700000000000003	10.5	0	0	0	40	1	120	6	0	1	18.77	2.60999999999996
2	GAK-17-009	72117	constITI	2	18.77	0	0	120	6	0	0.48	0.31	10.5	0	0	0	40	1	120	6	0	1	17.3	2.60999999999996
3	GAK-17-009	72117	constITI	3	36.07	0	0	120	6	0	1.37	0.32	10.5	0	0	0	40	1	120	6	0	1	18.2	2.60999999999996
4	GAK-17-009	72117	constITI	4	54.27	0	0	40	1	1	1.08	0.32	10.5	0	0	0	40	1	120	6	0	0	12.91	2.60999999999996
5	GAK-17-009	72117	constITI	5	67.18	0	0	40	1	1	0.01	0.24	10.5	0	0	0	40	1	120	6	0	0	11.76	2.60999999999996
6	GAK-17-009	72117	constITI	6	78.94	0	0	40	1	1	0.95	3.17	10.5	0	0	0	40	1	120	6	0	0	15.63	2.60999999999996
7	GAK-17-009	72117	constITI	7	94.57	0	0	120	6	0	2.93	0.42	10.5	0	0	0	40	1	120	6	0	1	19.86	2.60999999999996
8	GAK-17-009	72117	constITI	8	114.43	0	0	120	6	0	0.31	0.43	10.5	0	0	0	40	1	120	6	0	1	17.25	2.60999999999996
9	GAK-17-009	72117	constITI	9	131.68	0	0	40	1	1	0.34	3.13	10.5	0	0	0	40	1	120	6	0	0	14.98	2.60999999999996
10	GAK-17-009	72117	constITI	10	146.66	0	0	40	1	1	1.83	0.32	10.5	0	0	0	40	1	120	6	0	0	13.66	2.60999999999996
11	GAK-17-009	72117	constITI	11	160.32	0	1	40	1	1	3.82	0.4	10.5	0	0	1	40	1	120	6	0	0	15.73	2.60999999999996
12	GAK-17-009	72117	constITI	12	176.05	0	1	40	1	1	3.32	0.28	10.5	0	0	2	40	1	120	6	0	0	15.11	2.60999999999996
13	GAK-17-009	72117	constITI	13	191.16	0	1	40	1	1	2.96	0.31	10.5	0	0	3	40	1	120	6	0	0	14.78	2.60999999999996
14	GAK-17-009	72117	constITI	14	205.94	0	1	40	1	1	11	0.3	10.5	0	0	4	40	1	120	6	0	0	22.81	2.60999999999996
15	GAK-17-009	72117	constITI	15	228.75	0	1	40	1	1	0.67	0.28	10.5	0	0	5	40	1	120	6	0	0	12.46	2.60999999999996
16	GAK-17-009	72117	constITI	16	241.21	0	1	40	1	1	8.54	3.13	10.5	0	0	6	40	1	120	6	0	0	23.18	2.60999999999996
17	GAK-17-009	72117	constITI	17	264.39	0	1	40	1	1	1.46	0.28	10.5	0	0	7	40	1	120	6	0	0	13.25	2.60999999999996
18	GAK-17-009	72117	constITI	18	277.64	0	1	120	6	0	6.32	3.57	10.5	0	0	8	40	1	120	6	0	1	43.79	2.60999999999996
20	GAK-17-009	72117	constITI	20	321.43	0	1	40	1	1	0.39	0.27	10.5	0	0	9	40	1	120	6	0	0	12.17	2.60999999999996
21	GAK-17-009	72117	constITI	21	333.6	0	1	40	1	1	3.12	2.07	10.5	0	0	10	40	1	120	6	0	0	19.3	2.60999999999996
22	GAK-17-009	72117	constITI	22	352.9	1	0	40	6	1	1.48	0.28	10.5	0	0	0	40	1	40	6	1	1	18.27	6.75000000000006
23	GAK-17-009	72117	constITI	23	371.17	1	0	40	1	0	0.77	0.4	10.5	0	0	0	40	1	40	6	1	0	12.68	6.75000000000006
24	GAK-17-009	72117	constITI	24	383.85	1	0	40	6	1	0.55	0.52	10.5	0	0	0	40	1	40	6	1	1	17.58	6.75000000000006
25	GAK-17-009	72117	constITI	25	401.43	1	0	40	1	0	2.41	0.47	10.5	0	0	0	40	1	40	6	1	0	14.39	6.75000000000006
26	GAK-17-009	72117	constITI	26	415.82	1	0	40	6	1	0.32	0.43	10.5	0	0	0	40	1	40	6	1	1	17.26	6.75000000000006
27	GAK-17-009	72117	constITI	27	433.08	1	0	40	1	0	2.06	0.43	10.5	0	0	0	40	1	40	6	1	0	14	6.75000000000006
28	GAK-17-009	72117	constITI	28	447.08	1	0	40	1	0	16.19	0.18	10.5	0	0	0	40	1	40	6	1	0	27.88	6.75000000000006
29	GAK-17-009	72117	constITI	29	474.96	1	0	40	1	0	9.47	0.33	10.5	0	0	0	40	1	40	6	1	0	21.31	6.75000000000006
30	GAK-17-009	72117	constITI	30	496.27	1	0	40	6	1	1.23	0.28	10.5	0	0	0	40	1	40	6	1	1	18.02	6.75000000000006
31	GAK-17-009	72117	constITI	31	514.29	1	0	40	6	1	6.84	0.58	10.5	0	0	0	40	1	40	6	1	1	23.9300000000001	6.75000000000006
32	GAK-17-009	72117	constITI	32	538.22	1	1	40	1	0	1.68	1.56	10.5	0	0	1	40	1	40	6	1	0	14.75	6.75000000000006
33	GAK-17-009	72117	constITI	33	552.97	1	1	40	1	0	2.65	0.94	10.5	0	0	2	40	1	40	6	1	0	15.1	6.75000000000006
34	GAK-17-009	72117	constITI	34	568.07	1	1	40	1	0	2.12	0.29	10.5	0	0	3	40	1	40	6	1	0	13.92	6.75000000000006
35	GAK-17-009	72117	constITI	35	581.99	1	1	40	6	1	4.59	2.97	10.5	0	0	4	40	1	40	6	1	1	24.0699999999999	6.75000000000006
36	GAK-17-009	72117	constITI	36	606.06	1	1	40	6	1	2.33	1.42	10.5	0	0	5	40	1	40	6	1	1	20.2600000000001	6.75000000000006
37	GAK-17-009	72117	constITI	37	626.32	1	1	40	6	1	3.55	0.36	10.5	0	0	6	40	1	40	6	1	1	20.42	6.75000000000006
38	GAK-17-009	72117	constITI	38	646.74	1	1	40	1	0	2.13	0.15	10.5	0	0	7	40	1	40	6	1	0	13.79	6.75000000000006
39	GAK-17-009	72117	constITI	39	660.53	1	1	40	6	1	2.39	3.71	10.5	0	0	8	40	1	40	6	1	1	103.65	6.75000000000006
42	GAK-17-009	72117	constITI	42	764.18	1	1	40	6	1	7.31	0.28	10.5	0	0	9	40	1	40	6	1	1	24.1	6.75000000000006
43	GAK-17-009	72117	constITI	43	788.28	1	1	40	6	1	11.49	0.57	10.5	0	0	10	40	1	40	6	1	1	35.3100000000001	6.75000000000006
44	GAK-17-009	72117	constITI	44	823.59	2	0	40	1	0	1.64	0.32	10.5	0	0	0	40	1	40	1	0	1	13.4699999999999	0.679999999999819
45	GAK-17-009	72117	constITI	45	837.06	2	0	40	1	1	0.8	1.9	10.5	0	0	0	40	1	40	1	0	0	14.21	0.679999999999819
46	GAK-17-009	72117	constITI	46	851.27	2	0	40	1	0	2	0.04	10.5	0	0	0	40	1	40	1	0	1	13.5500000000001	0.679999999999819
47	GAK-17-009	72117	constITI	47	864.82	2	0	40	1	0	2.82	0.32	10.5	0	0	0	40	1	40	1	0	1	14.65	0.679999999999819
48	GAK-17-009	72117	constITI	48	879.47	2	0	40	1	1	0.43	0.29	10.5	0	0	0	40	1	40	1	0	0	12.23	0.679999999999819
49	GAK-17-009	72117	constITI	49	891.7	2	0	40	1	1	0.04	0.33	10.5	0	0	0	40	1	40	1	0	0	11.88	0.679999999999819
50	GAK-17-009	72117	constITI	50	903.58	2	0	40	1	1	1.09	0.39	10.5	0	0	0	40	1	40	1	0	0	12.99	0.679999999999819
51	GAK-17-009	72117	constITI	51	916.57	2	0	40	1	0	19.05	0.31	10.5	0	0	0	40	1	40	1	0	1	30.87	0.679999999999819
52	GAK-17-009	72117	constITI	52	947.44	2	0	40	1	1	4.39	0.24	10.5	0	0	0	40	1	40	1	0	0	16.14	0.679999999999819
53	GAK-17-009	72117	constITI	53	963.58	2	0	40	1	0	0.71	4.07	10.5	0	0	0	40	1	40	1	0	1	16.29	0.679999999999819
54	GAK-17-009	72117	constITI	54	979.87	2	1	40	1	1	5.49	0.32	10.5	0	0	1	40	1	40	1	0	0	17.3200000000001	0.679999999999819
55	GAK-17-009	72117	constITI	55	997.19	2	1	40	1	1	3.77	0.37	10.5	0	0	2	40	1	40	1	0	0	15.65	0.679999999999819
56	GAK-17-009	72117	constITI	56	1012.84	2	1	40	1	1	7.05	0.26	10.5	0	0	3	40	1	40	1	0	0	18.8200000000001	0.679999999999819
57	GAK-17-009	72117	constITI	57	1031.66	2	1	40	1	1	0.67	3.05	10.5	0	0	4	40	1	40	1	0	0	15.23	0.679999999999819
58	GAK-17-009	72117	constITI	58	1046.89	2	1	40	1	0	6.95	0.23	10.5	0	0	5	40	1	40	1	0	1	18.6899999999998	0.679999999999819
59	GAK-17-009	72117	constITI	59	1065.58	2	1	40	1	0	3.45	0.35	10.5	0	0	6	40	1	40	1	0	1	15.3100000000002	0.679999999999819
60	GAK-17-009	72117	constITI	60	1080.89	2	1	40	1	1	3.48	0.26	10.5	0	0	7	40	1	40	1	0	0	15.25	0.679999999999819
61	GAK-17-009	72117	constITI	61	1096.14	2	1	40	1	0	7.34	0.27	10.5	0	0	8	40	1	40	1	0	1	45.03	0.679999999999819
63	GAK-17-009	72117	constITI	63	1141.17	2	1	40	1	1	3.2	0.04	10.5	0	0	9	40	1	40	1	0	0	14.75	0.679999999999819
64	GAK-17-009	72117	constITI	64	1155.92	2	1	40	1	1	5.36	1.66	10.5	0	0	10	40	1	40	1	0	0	19.1999999999998	0.679999999999819
65	GAK-17-009	72117	constITI	65	1175.12	3	0	40	1	0	4.06	0.25	10.5	0	0	0	40	1	80	2	1	0	15.8200000000002	2.09000000000005
66	GAK-17-009	72117	constITI	66	1190.94	3	0	40	1	0	2.2	0.37	10.5	0	0	0	40	1	80	2	1	0	14.0799999999999	2.09000000000005
67	GAK-17-009	72117	constITI	67	1205.02	3	0	80	2	1	4.85	0.4	10.5	0	0	0	40	1	80	2	1	1	17.76	2.09000000000005
68	GAK-17-009	72117	constITI	68	1222.78	3	0	80	2	1	5.17	1.03	10.5	0	0	0	40	1	80	2	1	1	18.71	2.09000000000005
69	GAK-17-009	72117	constITI	69	1241.49	3	0	80	2	1	2.72	0.43	10.5	0	0	0	40	1	80	2	1	1	15.6600000000001	2.09000000000005
70	GAK-17-009	72117	constITI	70	1257.15	3	0	40	1	0	1.86	0.27	10.5	0	0	0	40	1	80	2	1	0	13.6399999999999	2.09000000000005
71	GAK-17-009	72117	constITI	71	1270.79	3	0	80	2	1	0.96	0.35	10.5	0	0	0	40	1	80	2	1	1	13.8199999999999	2.09000000000005
72	GAK-17-009	72117	constITI	72	1284.61	3	0	40	1	0	3.03	0.28	10.5	0	0	0	40	1	80	2	1	0	14.8200000000002	2.09000000000005
73	GAK-17-009	72117	constITI	73	1299.43	3	0	80	2	1	0.72	0.4	10.5	0	0	0	40	1	80	2	1	1	13.6299999999999	2.09000000000005
74	GAK-17-009	72117	constITI	74	1313.06	3	0	40	1	0	6.22	0.36	10.5	0	0	0	40	1	80	2	1	0	18.0900000000001	2.09000000000005
75	GAK-17-009	72117	constITI	75	1331.15	3	1	80	2	1	0.81	0.35	10.5	0	0	1	40	1	80	2	1	1	13.6699999999998	2.09000000000005
76	GAK-17-009	72117	constITI	76	1344.82	3	1	80	2	1	0.95	1.49	10.5	0	0	2	40	1	80	2	1	1	14.95	2.09000000000005
77	GAK-17-009	72117	constITI	77	1359.77	3	1	80	2	1	1.24	0.37	10.5	0	0	3	40	1	80	2	1	1	14.1200000000001	2.09000000000005
78	GAK-17-009	72117	constITI	78	1373.89	3	1	80	2	1	0.5	0.35	10.5	0	0	4	40	1	80	2	1	1	13.3599999999999	2.09000000000005
79	GAK-17-009	72117	constITI	79	1387.25	3	1	80	2	1	1.89	0.35	10.5	0	0	5	40	1	80	2	1	1	14.75	2.09000000000005
80	GAK-17-009	72117	constITI	80	1402	3	1	80	2	1	0.33	0.34	10.5	0	0	6	40	1	80	2	1	1	13.1800000000001	2.09000000000005
81	GAK-17-009	72117	constITI	81	1415.18	3	1	80	2	1	3.16	0.36	10.5	0	0	7	40	1	80	2	1	1	16.03	2.09000000000005
82	GAK-17-009	72117	constITI	82	1431.21	3	1	80	2	1	0.4	0.38	10.5	0	0	8	40	1	80	2	1	1	13.29	2.09000000000005
83	GAK-17-009	72117	constITI	83	1444.5	3	1	80	2	1	2.02	0.0299999999999998	10.5	0	0	9	40	1	80	2	1	1	14.5599999999999	2.09000000000005
84	GAK-17-009	72117	constITI	84	1459.06	3	1	80	2	1	0.01	0.35	10.5	0	0	10	40	1	80	2	1	1	14.95	2.09000000000005
85	GAK-17-009	72117	constITI	85	1474.01	4	0	80	4	0	1.6	0.41	10.5	0	0	0	40	1	80	4	0	1	16.52	11.17
86	GAK-17-009	72117	constITI	86	1490.53	4	0	40	1	1	4.39	0.37	10.5	0	0	0	40	1	80	4	0	0	16.27	11.17
87	GAK-17-009	72117	constITI	87	1506.8	4	0	40	1	1	7.87	0.27	10.5	0	0	0	40	1	80	4	0	0	19.6500000000001	11.17
88	GAK-17-009	72117	constITI	88	1526.45	4	0	80	4	0	6.34	0.41	10.5	0	0	0	40	1	80	4	0	1	21.26	11.17
89	GAK-17-009	72117	constITI	89	1547.71	4	0	40	1	1	0.48	0.15	10.5	0	0	0	40	1	80	4	0	0	12.1399999999999	11.17
90	GAK-17-009	72117	constITI	90	1559.85	4	0	80	4	0	0.7	0.4	10.5	0	0	0	40	1	80	4	0	1	15.6100000000001	11.17
91	GAK-17-009	72117	constITI	91	1575.46	4	0	40	1	1	1.93	4.29	10.5	0	0	0	40	1	80	4	0	0	17.73	11.17
92	GAK-17-009	72117	constITI	92	1593.19	4	0	80	4	0	0.57	0.3	10.5	0	0	0	40	1	80	4	0	1	15.3799999999999	11.17
93	GAK-17-009	72117	constITI	93	1608.57	4	0	80	4	0	0.54	0.35	10.5	0	0	0	40	1	80	4	0	1	15.4000000000001	11.17
94	GAK-17-009	72117	constITI	94	1623.97	4	0	40	1	1	2.06	0.29	10.5	0	0	0	40	1	80	4	0	0	13.8599999999999	11.17
95	GAK-17-009	72117	constITI	95	1637.83	4	1	80	4	0	0.73	0.3	10.5	0	0	1	40	1	80	4	0	1	15.54	11.17
96	GAK-17-009	72117	constITI	96	1653.37	4	1	80	4	0	0.01	0.31	10.5	0	0	2	40	1	80	4	0	1	14.8300000000002	11.17
97	GAK-17-009	72117	constITI	97	1668.2	4	1	80	4	0	1.51	0.0899999999999999	10.5	0	0	3	40	1	80	4	0	1	16.1099999999999	11.17
98	GAK-17-009	72117	constITI	98	1684.31	4	1	80	4	0	0.12	0.0899999999999999	10.5	0	0	4	40	1	80	4	0	1	14.72	11.17
99	GAK-17-009	72117	constITI	99	1699.03	4	1	40	1	1	0.57	0.05	10.5	0	0	5	40	1	80	4	0	0	12.1300000000001	11.17
100	GAK-17-009	72117	constITI	100	1711.16	4	1	80	4	0	2.9	0.0800000000000001	10.5	0	0	6	40	1	80	4	0	1	17.49	11.17
101	GAK-17-009	72117	constITI	101	1728.65	4	1	80	4	0	3.36	0.42	10.5	0	0	7	40	1	80	4	0	1	18.29	11.17
102	GAK-17-009	72117	constITI	102	1746.94	4	1	40	1	1	0.7	0.0700000000000001	10.5	0	0	8	40	1	80	4	0	0	12.28	11.17
103	GAK-17-009	72117	constITI	103	1759.22	4	1	40	1	1	0.5	0.3	10.5	0	0	9	40	1	80	4	0	0	12.3099999999999	11.17
104	GAK-17-009	72117	constITI	104	1771.53	4	1	40	1	1	2.53	0.28	10.5	0	0	10	40	1	80	4	0	0	25.48	11.17
105	GAK-17-009	72117	constITI	105	1797.01	5	0	40	1	1	1.41	1.33	10.5	0	0	0	40	1	40	4	0	0	14.25	7.84999999999995
106	GAK-17-009	72117	constITI	106	1811.26	5	0	40	4	0	0.48	0.9	10.5	0	0	0	40	1	40	4	0	1	15.8900000000001	7.84999999999995
107	GAK-17-009	72117	constITI	107	1827.15	5	0	40	4	0	1.98	0.47	10.5	0	0	0	40	1	40	4	0	1	16.9599999999998	7.84999999999995
108	GAK-17-009	72117	constITI	108	1844.11	5	0	40	1	1	3.52	0.31	10.5	0	0	0	40	1	40	4	0	0	15.3400000000001	7.84999999999995
109	GAK-17-009	72117	constITI	109	1859.45	5	0	40	1	1	5.11	0.44	10.5	0	0	0	40	1	40	4	0	0	17.0599999999999	7.84999999999995
110	GAK-17-009	72117	constITI	110	1876.51	5	0	40	4	0	2.49	0.46	10.5	0	0	0	40	1	40	4	0	1	17.46	7.84999999999995
111	GAK-17-009	72117	constITI	111	1893.97	5	0	40	4	0	2.55	0.53	10.5	0	0	0	40	1	40	4	0	1	17.5899999999999	7.84999999999995
112	GAK-17-009	72117	constITI	112	1911.56	5	0	40	1	1	3.34	0.3	10.5	0	0	0	40	1	40	4	0	0	15.1500000000001	7.84999999999995
113	GAK-17-009	72117	constITI	113	1926.71	5	0	40	1	1	19.69	0.31	10.5	0	0	0	40	1	40	4	0	0	31.51	7.84999999999995
114	GAK-17-009	72117	constITI	114	1958.22	5	0	40	4	0	2.01	0.36	10.5	0	0	0	40	1	40	4	0	1	16.8799999999999	7.84999999999995
115	GAK-17-009	72117	constITI	115	1975.1	5	1	40	1	1	0.64	0.02	10.5	0	0	1	40	1	40	4	0	0	12.1700000000001	7.84999999999995
116	GAK-17-009	72117	constITI	116	1987.27	5	1	40	1	1	0.92	0.43	10.5	0	0	2	40	1	40	4	0	0	12.8600000000001	7.84999999999995
117	GAK-17-009	72117	constITI	117	2000.13	5	1	40	1	1	1.53	0.37	10.5	0	0	3	40	1	40	4	0	0	13.4099999999999	7.84999999999995
118	GAK-17-009	72117	constITI	118	2013.54	5	1	40	1	1	4.25	0.4	10.5	0	0	4	40	1	40	4	0	0	16.1600000000001	7.84999999999995
119	GAK-17-009	72117	constITI	119	2029.7	5	1	40	1	1	13.4	0.28	10.5	0	0	5	40	1	40	4	0	0	25.1899999999998	7.84999999999995
120	GAK-17-009	72117	constITI	120	2054.89	5	1	40	4	0	20.86	0.53	10.5	0	0	6	40	1	40	4	0	1	35.9000000000001	7.84999999999995
121	GAK-17-009	72117	constITI	121	2090.79	5	1	40	1	1	6.92	0.3	10.5	0	0	7	40	1	40	4	0	0	18.73	7.84999999999995
122	GAK-17-009	72117	constITI	122	2109.52	5	1	40	1	1	2.56	0.6	10.5	0	0	8	40	1	40	4	0	0	14.6700000000001	7.84999999999995
123	GAK-17-009	72117	constITI	123	2124.19	5	1	40	4	0	17.13	0.32	10.5	0	0	9	40	1	40	4	0	1	31.96	7.84999999999995
124	GAK-17-009	72117	constITI	124	2156.15	5	1	40	1	1	6.9	0.0600000000000001	10.5	0	0	10	40	1	40	4	0	0	26.31	7.84999999999995
125	GAK-17-009	72117	constITI	125	2182.46	6	0	120	1	0	1.62	0.0900000000000001	10.5	0	0	0	40	1	120	1	0	1	13.2199999999998	9.48000000000042
126	GAK-17-009	72117	constITI	126	2195.68	6	0	40	1	1	0.92	0.21	10.5	0	0	0	40	1	120	1	0	0	12.6400000000003	9.48000000000042
127	GAK-17-009	72117	constITI	127	2208.32	6	0	40	1	1	1.98	0.27	10.5	0	0	0	40	1	120	1	0	0	13.7599999999998	9.48000000000042
128	GAK-17-009	72117	constITI	128	2222.08	6	0	40	1	1	2.01	0.21	10.5	0	0	0	40	1	120	1	0	0	13.73	9.48000000000042
129	GAK-17-009	72117	constITI	129	2235.81	6	0	120	1	0	0.21	0.37	10.5	0	0	0	40	1	120	1	0	1	12.0900000000001	9.48000000000042
130	GAK-17-009	72117	constITI	130	2247.9	6	0	120	1	0	0.71	0.27	10.5	0	0	0	40	1	120	1	0	1	12.4899999999998	9.48000000000042
131	GAK-17-009	72117	constITI	131	2260.39	6	0	120	1	0	0.52	0.36	10.5	0	0	0	40	1	120	1	0	1	12.3900000000003	9.48000000000042
132	GAK-17-009	72117	constITI	132	2272.78	6	0	40	1	1	3.57	0.35	10.5	0	0	0	40	1	120	1	0	0	15.4299999999998	9.48000000000042
133	GAK-17-009	72117	constITI	133	2288.21	6	0	40	1	1	2.12	0.3	10.5	0	0	0	40	1	120	1	0	0	13.9299999999998	9.48000000000042
134	GAK-17-009	72117	constITI	134	2302.14	6	0	120	1	0	0.64	0.48	10.5	0	0	0	40	1	120	1	0	1	12.6300000000001	9.48000000000042
135	GAK-17-009	72117	constITI	135	2314.77	6	1	120	1	0	0.5	0.55	10.5	0	0	1	40	1	120	1	0	1	12.5599999999999	9.48000000000042
136	GAK-17-009	72117	constITI	136	2327.33	6	1	120	1	0	0.08	0.4	10.5	0	0	2	40	1	120	1	0	1	11.9900000000002	9.48000000000042
137	GAK-17-009	72117	constITI	137	2339.32	6	1	120	1	0	0.56	0.4	10.5	0	0	3	40	1	120	1	0	1	12.4699999999998	9.48000000000042
138	GAK-17-009	72117	constITI	138	2351.79	6	1	120	1	0	0.63	0.53	10.5	0	0	4	40	1	120	1	0	1	12.6700000000001	9.48000000000042
139	GAK-17-009	72117	constITI	139	2364.46	6	1	120	1	0	0.65	0.42	10.5	0	0	5	40	1	120	1	0	1	12.5799999999999	9.48000000000042
140	GAK-17-009	72117	constITI	140	2377.04	6	1	120	1	0	1.26	0.62	10.5	0	0	6	40	1	120	1	0	1	13.3899999999999	9.48000000000042
141	GAK-17-009	72117	constITI	141	2390.43	6	1	120	1	0	0.44	0.78	10.5	0	0	7	40	1	120	1	0	1	12.73	9.48000000000042
142	GAK-17-009	72117	constITI	142	2403.16	6	1	120	1	0	0.19	1.14	10.5	0	0	8	40	1	120	1	0	1	12.8400000000001	9.48000000000042
143	GAK-17-009	72117	constITI	143	2416	6	1	120	1	0	1.07	0.41	10.5	0	0	9	40	1	120	1	0	1	12.9899999999998	9.48000000000042
144	GAK-17-009	72117	constITI	144	2428.99	6	1	120	1	0	0.37	0.44	10.5	0	0	10	40	1	120	1	0	1	21.7900000000004	9.48000000000042
145	GAK-17-009	72117	constITI	145	2450.78	7	0	40	1	1	22.48	0.41	10.5	0	0	0	40	1	120	2	0	0	34.3999999999996	3.16999999999978
146	GAK-17-009	72117	constITI	146	2485.18	7	0	120	2	0	2.46	0.51	10.5	0	0	0	40	1	120	2	0	1	15.48	3.16999999999978
147	GAK-17-009	72117	constITI	147	2500.66	7	0	40	1	1	1.42	0.37	10.5	0	0	0	40	1	120	2	0	0	13.3000000000002	3.16999999999978
148	GAK-17-009	72117	constITI	148	2513.96	7	0	120	2	0	0.21	0.33	10.5	0	0	0	40	1	120	2	0	1	13.0500000000002	3.16999999999978
149	GAK-17-009	72117	constITI	149	2527.01	7	0	40	1	1	2.23	0.4	10.5	0	0	0	40	1	120	2	0	0	14.1399999999999	3.16999999999978
150	GAK-17-009	72117	constITI	150	2541.15	7	0	120	2	0	0.61	0.57	10.5	0	0	0	40	1	120	2	0	1	13.6900000000001	3.16999999999978
151	GAK-17-009	72117	constITI	151	2554.84	7	0	120	2	0	0.63	0.36	10.5	0	0	0	40	1	120	2	0	1	13.5	3.16999999999978
152	GAK-17-009	72117	constITI	152	2568.34	7	0	120	2	0	0.02	1.09	10.5	0	0	0	40	1	120	2	0	1	13.6199999999999	3.16999999999978
153	GAK-17-009	72117	constITI	153	2581.96	7	0	40	1	1	2.14	0.3	10.5	0	0	0	40	1	120	2	0	0	13.9499999999998	3.16999999999978
154	GAK-17-009	72117	constITI	154	2595.91	7	0	40	1	1	8.82	0.28	10.5	0	0	0	40	1	120	2	0	0	20.6100000000001	3.16999999999978
155	GAK-17-009	72117	constITI	155	2616.52	7	1	120	2	0	0.22	0.39	10.5	0	0	1	40	1	120	2	0	1	13.1199999999999	3.16999999999978
156	GAK-17-009	72117	constITI	156	2629.64	7	1	120	2	0	1.25	0.35	10.5	0	0	2	40	1	120	2	0	1	14.1100000000001	3.16999999999978
157	GAK-17-009	72117	constITI	157	2643.75	7	1	120	2	0	0.25	0.33	10.5	0	0	3	40	1	120	2	0	1	13.0900000000001	3.16999999999978
158	GAK-17-009	72117	constITI	158	2656.84	7	1	120	2	0	0.5	0.44	10.5	0	0	4	40	1	120	2	0	1	13.4499999999998	3.16999999999978
159	GAK-17-009	72117	constITI	159	2670.29	7	1	120	2	0	0.08	0.45	10.5	0	0	5	40	1	120	2	0	1	13.04	3.16999999999978
160	GAK-17-009	72117	constITI	160	2683.33	7	1	120	2	0	0.26	0.38	10.5	0	0	6	40	1	120	2	0	1	13.1500000000001	3.16999999999978
161	GAK-17-009	72117	constITI	161	2696.48	7	1	120	2	0	0.82	0.4	10.5	0	0	7	40	1	120	2	0	1	13.73	3.16999999999978
162	GAK-17-009	72117	constITI	162	2710.21	7	1	120	2	0	0.97	0.36	10.5	0	0	8	40	1	120	2	0	1	13.8400000000001	3.16999999999978
163	GAK-17-009	72117	constITI	163	2724.05	7	1	120	2	0	0.09	1.69	10.5	0	0	9	40	1	120	2	0	1	14.29	3.16999999999978
164	GAK-17-009	72117	constITI	164	2738.34	7	1	120	2	0	3.27	0.3	10.5	0	0	10	40	1	120	2	0	1	19.2399999999998	3.16999999999978
165	GAK-17-009	72117	constITI	165	2757.58	8	0	40	1	0	3.73	0.1	10.5	0	0	0	40	1	80	1	1	0	15.3400000000001	4.18999999999998
166	GAK-17-009	72117	constITI	166	2772.92	8	0	80	1	1	0.1	0.37	10.5	0	0	0	40	1	80	1	1	1	11.98	4.18999999999998
167	GAK-17-009	72117	constITI	167	2784.9	8	0	40	1	0	2.7	0.37	10.5	0	0	0	40	1	80	1	1	0	14.5799999999999	4.18999999999998
168	GAK-17-009	72117	constITI	168	2799.48	8	0	40	1	0	4.28	0.3	10.5	0	0	0	40	1	80	1	1	0	16.0900000000001	4.18999999999998
169	GAK-17-009	72117	constITI	169	2815.57	8	0	80	1	1	3.14	1.17	10.5	0	0	0	40	1	80	1	1	1	15.8199999999997	4.18999999999998
170	GAK-17-009	72117	constITI	170	2831.39	8	0	80	1	1	0.38	0.31	10.5	0	0	0	40	1	80	1	1	1	52.7200000000003	4.18999999999998
172	GAK-17-009	72117	constITI	172	2884.11	8	0	40	1	0	3.45	0.37	10.5	0	0	0	40	1	80	1	1	0	33.9099999999999	4.18999999999998
174	GAK-17-009	72117	constITI	174	2918.02	8	0	80	1	1	2.11	0.32	10.5	0	0	0	40	1	80	1	1	1	13.9400000000001	4.18999999999998
175	GAK-17-009	72117	constITI	175	2931.96	8	0	80	1	1	3.54	0.29	10.5	0	0	0	40	1	80	1	1	1	15.3400000000001	4.18999999999998
176	GAK-17-009	72117	constITI	176	2947.3	8	0	40	1	0	5.64	0.31	10.5	0	0	0	40	1	80	1	1	0	17.46	4.18999999999998
177	GAK-17-009	72117	constITI	177	2964.76	8	1	80	1	1	0.57	0.4	10.5	0	0	1	40	1	80	1	1	1	12.4799999999996	4.18999999999998
178	GAK-17-009	72117	constITI	178	2977.24	8	1	80	1	1	0.04	0.4	10.5	0	0	2	40	1	80	1	1	1	11.9500000000003	4.18999999999998
179	GAK-17-009	72117	constITI	179	2989.19	8	1	80	1	1	1.3	4.51	10.5	0	0	3	40	1	80	1	1	1	17.3200000000002	4.18999999999998
180	GAK-17-009	72117	constITI	180	3006.51	8	1	80	1	1	0.57	0.46	10.5	0	0	4	40	1	80	1	1	1	12.54	4.18999999999998
181	GAK-17-009	72117	constITI	181	3019.05	8	1	80	1	1	1	0.35	10.5	0	0	5	40	1	80	1	1	1	12.8599999999997	4.18999999999998
182	GAK-17-009	72117	constITI	182	3031.91	8	1	80	1	1	0.55	0.48	10.5	0	0	6	40	1	80	1	1	1	12.54	4.18999999999998
183	GAK-17-009	72117	constITI	183	3044.45	8	1	80	1	1	1.31	0.45	10.5	0	0	7	40	1	80	1	1	1	13.27	4.18999999999998
184	GAK-17-009	72117	constITI	184	3057.72	8	1	80	1	1	0.64	0.45	10.5	0	0	8	40	1	80	1	1	1	12.6000000000004	4.18999999999998
185	GAK-17-009	72117	constITI	185	3070.32	8	1	80	1	1	1.42	0.4	10.5	0	0	9	40	1	80	1	1	1	13.3299999999999	4.18999999999998
186	GAK-17-009	72117	constITI	186	3083.65	8	1	80	1	1	4.83	0.25	10.5	0	0	10	40	1	80	1	1	1	20.77	4.18999999999998
187	GAK-17-009	72117	constITI	187	3104.42	9	0	120	6	0	7.07	0.45	10.5	0	0	0	40	1	120	6	0	1	24.0299999999997	4.24000000000024
188	GAK-17-009	72117	constITI	188	3128.45	9	0	120	6	0	16.44	0.52	10.5	0	0	0	40	1	120	6	0	1	33.4700000000003	4.24000000000024
189	GAK-17-009	72117	constITI	189	3161.92	9	0	40	1	1	0.55	0.33	10.5	0	0	0	40	1	120	6	0	0	12.3899999999999	4.24000000000024
190	GAK-17-009	72117	constITI	190	3174.31	9	0	40	1	1	1.06	1.34	10.5	0	0	0	40	1	120	6	0	0	13.9099999999999	4.24000000000024
191	GAK-17-009	72117	constITI	191	3188.22	9	0	120	6	0	22.7	1.28	10.5	0	0	0	40	1	120	6	0	1	40.4900000000002	4.24000000000024
192	GAK-17-009	72117	constITI	192	3228.71	9	0	40	1	1	0.49	0.32	10.5	0	0	0	40	1	120	6	0	0	12.3200000000002	4.24000000000024
193	GAK-17-009	72117	constITI	193	3241.03	9	0	40	1	1	0.43	0.43	10.5	0	0	0	40	1	120	6	0	0	12.3699999999999	4.24000000000024
194	GAK-17-009	72117	constITI	194	3253.4	9	0	120	6	0	1.3	0.0899999999999999	10.5	0	0	0	40	1	120	6	0	1	17.9000000000001	4.24000000000024
195	GAK-17-009	72117	constITI	195	3271.3	9	0	120	6	0	18.81	0.00999999999999979	10.5	0	0	0	40	1	120	6	0	1	35.3299999999999	4.24000000000024
196	GAK-17-009	72117	constITI	196	3306.63	9	0	40	1	1	8.21	0.3	10.5	0	0	0	40	1	120	6	0	0	20.02	4.24000000000024
197	GAK-17-009	72117	constITI	197	3326.65	9	1	40	1	1	2.1	0.29	10.5	0	0	1	40	1	120	6	0	0	13.9000000000001	4.24000000000024
198	GAK-17-009	72117	constITI	198	3340.55	9	1	120	6	0	0.27	0.55	10.5	0	0	2	40	1	120	6	0	1	17.3299999999999	4.24000000000024
199	GAK-17-009	72117	constITI	199	3357.88	9	1	40	1	1	0.76	0.35	10.5	0	0	3	40	1	120	6	0	0	12.6199999999999	4.24000000000024
200	GAK-17-009	72117	constITI	200	3370.5	9	1	40	1	1	0.29	0.27	10.5	0	0	4	40	1	120	6	0	0	12.0700000000002	4.24000000000024
201	GAK-17-009	72117	constITI	201	3382.57	9	1	40	1	1	9.31	0.28	10.5	0	0	5	40	1	120	6	0	0	21.0999999999999	4.24000000000024
202	GAK-17-009	72117	constITI	202	3403.67	9	1	40	1	1	6.24	0.32	10.5	0	0	6	40	1	120	6	0	0	18.0699999999997	4.24000000000024
203	GAK-17-009	72117	constITI	203	3421.74	9	1	40	1	1	1.83	0.3	10.5	0	0	7	40	1	120	6	0	0	13.6400000000003	4.24000000000024
204	GAK-17-009	72117	constITI	204	3435.38	9	1	40	1	1	25.84	0.42	10.5	0	0	8	40	1	120	6	0	0	37.77	4.24000000000024
205	GAK-17-009	72117	constITI	205	3473.15	9	1	40	1	1	16.02	0.0900000000000001	10.5	0	0	9	40	1	120	6	0	0	27.6199999999999	4.24000000000024
206	GAK-17-009	72117	constITI	206	3500.77	9	1	120	6	0	18.02	0.23	10.5	0	0	10	40	1	120	6	0	1	38.9900000000002	4.24000000000024
207	GAK-17-009	72117	constITI	207	3539.76	10	0	40	2	1	1.99	0.49	10.5	0	0	0	40	1	40	2	1	1	14.9899999999998	3.41999999999976
208	GAK-17-009	72117	constITI	208	3554.75	10	0	40	1	0	0.2	0.3	10.5	0	0	0	40	1	40	2	1	0	12.0100000000002	3.41999999999976
209	GAK-17-009	72117	constITI	209	3566.76	10	0	40	2	1	5.74	0.5	10.5	0	0	0	40	1	40	2	1	1	18.75	3.41999999999976
210	GAK-17-009	72117	constITI	210	3585.51	10	0	40	2	1	2.38	0.42	10.5	0	0	0	40	1	40	2	1	1	15.3099999999999	3.41999999999976
211	GAK-17-009	72117	constITI	211	3600.82	10	0	40	1	0	0.21	0.41	10.5	0	0	0	40	1	40	2	1	0	12.1299999999997	3.41999999999976
212	GAK-17-009	72117	constITI	212	3612.95	10	0	40	1	0	1.95	0.37	10.5	0	0	0	40	1	40	2	1	0	13.8300000000004	3.41999999999976
213	GAK-17-009	72117	constITI	213	3626.78	10	0	40	2	1	3.99	0.0899999999999999	10.5	0	0	0	40	1	40	2	1	1	16.5899999999997	3.41999999999976
214	GAK-17-009	72117	constITI	214	3643.37	10	0	40	1	0	0.21	0.6	10.5	0	0	0	40	1	40	2	1	0	12.3200000000002	3.41999999999976
215	GAK-17-009	72117	constITI	215	3655.69	10	0	40	2	1	2.06	0.0699999999999998	10.5	0	0	0	40	1	40	2	1	1	14.6399999999999	3.41999999999976
216	GAK-17-009	72117	constITI	216	3670.33	10	0	40	1	0	0.87	0.46	10.5	0	0	0	40	1	40	2	1	0	12.8400000000001	3.41999999999976
217	GAK-17-009	72117	constITI	217	3683.17	10	1	40	1	0	1.92	0.72	10.5	0	0	1	40	1	40	2	1	0	14.1500000000001	3.41999999999976
218	GAK-17-009	72117	constITI	218	3697.32	10	1	40	1	0	0.22	0.71	10.5	0	0	2	40	1	40	2	1	0	12.4400000000001	3.41999999999976
219	GAK-17-009	72117	constITI	219	3709.76	10	1	40	2	1	0.93	0.42	10.5	0	0	3	40	1	40	2	1	1	13.8599999999997	3.41999999999976
220	GAK-17-009	72117	constITI	220	3723.62	10	1	40	2	1	1.46	0.04	10.5	0	0	4	40	1	40	2	1	1	14.0100000000002	3.41999999999976
221	GAK-17-009	72117	constITI	221	3737.63	10	1	40	2	1	6.5	0.33	10.5	0	0	5	40	1	40	2	1	1	19.3399999999997	3.41999999999976
222	GAK-17-009	72117	constITI	222	3756.97	10	1	40	2	1	2.97	0.37	10.5	0	0	6	40	1	40	2	1	1	15.8500000000004	3.41999999999976
223	GAK-17-009	72117	constITI	223	3772.82	10	1	40	2	1	2.21	0.49	10.5	0	0	7	40	1	40	2	1	1	15.21	3.41999999999976
224	GAK-17-009	72117	constITI	224	3788.03	10	1	40	2	1	6.26	0.24	10.5	0	0	8	40	1	40	2	1	1	19.0099999999998	3.41999999999976
225	GAK-17-009	72117	constITI	225	3807.04	10	1	40	2	1	14.69	0.35	10.5	0	0	9	40	1	40	2	1	1	27.5500000000002	3.41999999999976
226	GAK-17-009	72117	constITI	226	3834.59	10	1	40	1	0	6.49	1.35	10.5	0	0	10	40	1	40	2	1	0	22.7599999999998	3.41999999999976
227	GAK-17-009	72117	constITI	227	3857.35	11	0	80	4	0	3.27	0.0599999999999996	10.5	0	0	0	40	1	80	4	0	1	17.8400000000001	2.38999999999956
228	GAK-17-009	72117	constITI	228	3875.19	11	0	40	1	1	9.05	0.34	10.5	0	0	0	40	1	80	4	0	0	20.9000000000001	2.38999999999956
229	GAK-17-009	72117	constITI	229	3896.09	11	0	80	4	0	3.67	0.32	10.5	0	0	0	40	1	80	4	0	1	18.5	2.38999999999956
230	GAK-17-009	72117	constITI	230	3914.59	11	0	80	4	0	2.19	0.15	10.5	0	0	0	40	1	80	4	0	1	16.8499999999999	2.38999999999956
231	GAK-17-009	72117	constITI	231	3931.44	11	0	40	1	1	1.22	0.3	10.5	0	0	0	40	1	80	4	0	0	13.0299999999997	2.38999999999956
232	GAK-17-009	72117	constITI	232	3944.47	11	0	40	1	1	2.44	0.25	10.5	0	0	0	40	1	80	4	0	0	14.2000000000003	2.38999999999956
233	GAK-17-009	72117	constITI	233	3958.67	11	0	80	4	0	0.21	0.29	10.5	0	0	0	40	1	80	4	0	1	15.0099999999998	2.38999999999956
234	GAK-17-009	72117	constITI	234	3973.68	11	0	40	1	1	2.37	0.32	10.5	0	0	0	40	1	80	4	0	0	14.2000000000003	2.38999999999956
235	GAK-17-009	72117	constITI	235	3987.88	11	0	40	1	1	2.4	0.01	10.5	0	0	0	40	1	80	4	0	0	13.9200000000001	2.38999999999956
236	GAK-17-009	72117	constITI	236	4001.8	11	0	80	4	0	0.21	0.49	10.5	0	0	0	40	1	80	4	0	1	15.21	2.38999999999956
237	GAK-17-009	72117	constITI	237	4017.01	11	1	80	4	0	2.57	0.41	10.5	0	0	1	40	1	80	4	0	1	17.4899999999998	2.38999999999956
238	GAK-17-009	72117	constITI	238	4034.5	11	1	40	1	1	2.02	0.29	10.5	0	0	2	40	1	80	4	0	0	13.8200000000002	2.38999999999956
239	GAK-17-009	72117	constITI	239	4048.32	11	1	40	1	1	3.39	0.35	10.5	0	0	3	40	1	80	4	0	0	15.25	2.38999999999956
240	GAK-17-009	72117	constITI	240	4063.57	11	1	80	4	0	0.96	0.04	10.5	0	0	4	40	1	80	4	0	1	15.5099999999998	2.38999999999956
241	GAK-17-009	72117	constITI	241	4079.08	11	1	40	1	1	1.45	0.0900000000000001	10.5	0	0	5	40	1	80	4	0	0	13.0500000000002	2.38999999999956
242	GAK-17-009	72117	constITI	242	4092.13	11	1	40	1	1	1.54	0.28	10.5	0	0	6	40	1	80	4	0	0	13.3299999999999	2.38999999999956
243	GAK-17-009	72117	constITI	243	4105.46	11	1	40	1	1	1.2	0.31	10.5	0	0	7	40	1	80	4	0	0	13.0199999999995	2.38999999999956
244	GAK-17-009	72117	constITI	244	4118.48	11	1	40	1	1	1.62	0.36	10.5	0	0	8	40	1	80	4	0	0	13.4900000000007	2.38999999999956
245	GAK-17-009	72117	constITI	245	4131.97	11	1	40	1	1	7.28	1.38	10.5	0	0	9	40	1	80	4	0	0	20.1700000000001	2.38999999999956
246	GAK-17-009	72117	constITI	246	4152.14	11	1	80	4	0	6.13	0.46	10.5	0	0	10	40	1	80	4	0	1	23.4799999999996	2.38999999999956
247	GAK-17-009	72117	constITI	247	4175.62	12	0	80	2	0	3.48	0.39	10.5	0	0	0	40	1	80	2	0	1	16.3800000000001	34.2600000000002
248	GAK-17-009	72117	constITI	248	4192	12	0	80	2	0	4.46	0.14	10.5	0	0	0	40	1	80	2	0	1	17.1099999999997	34.2600000000002
249	GAK-17-009	72117	constITI	249	4209.11	12	0	40	1	1	3.08	0.37	10.5	0	0	0	40	1	80	2	0	0	14.96	34.2600000000002
250	GAK-17-009	72117	constITI	250	4224.07	12	0	80	2	0	2.48	0.39	10.5	0	0	0	40	1	80	2	0	1	15.3800000000001	34.2600000000002
251	GAK-17-009	72117	constITI	251	4239.45	12	0	40	1	1	0.3	0.3	10.5	0	0	0	40	1	80	2	0	0	12.1100000000006	34.2600000000002
252	GAK-17-009	72117	constITI	252	4251.56	12	0	40	1	1	1.32	1.35	10.5	0	0	0	40	1	80	2	0	0	14.1799999999994	34.2600000000002
253	GAK-17-009	72117	constITI	253	4265.74	12	0	80	2	0	0.74	0.32	10.5	0	0	0	40	1	80	2	0	1	13.5700000000006	34.2600000000002
254	GAK-17-009	72117	constITI	254	4279.31	12	0	80	2	0	2.61	0.28	10.5	0	0	0	40	1	80	2	0	1	15.3999999999996	34.2600000000002
255	GAK-17-009	72117	constITI	255	4294.71	12	0	40	1	1	2.39	0.43	10.5	0	0	0	40	1	80	2	0	0	14.3299999999999	34.2600000000002
256	GAK-17-009	72117	constITI	256	4309.04	12	0	40	1	1	2.33	0.27	10.5	0	0	0	40	1	80	2	0	0	14.1099999999997	34.2600000000002
257	GAK-17-009	72117	constITI	257	4323.15	12	1	80	2	0	0.2	0.43	10.5	0	0	1	40	1	80	2	0	1	13.1400000000003	34.2600000000002
258	GAK-17-009	72117	constITI	258	4336.29	12	1	80	2	0	0.76	0.43	10.5	0	0	2	40	1	80	2	0	1	13.6999999999998	34.2600000000002
259	GAK-17-009	72117	constITI	259	4349.99	12	1	80	2	0	0.29	0.39	10.5	0	0	3	40	1	80	2	0	1	13.1900000000005	34.2600000000002
260	GAK-17-009	72117	constITI	260	4363.18	12	1	80	2	0	0.64	0.44	10.5	0	0	4	40	1	80	2	0	1	13.5900000000001	34.2600000000002
261	GAK-17-009	72117	constITI	261	4376.77	12	1	80	2	0	0.3	0.52	10.5	0	0	5	40	1	80	2	0	1	13.3299999999999	34.2600000000002
262	GAK-17-009	72117	constITI	262	4390.1	12	1	80	2	0	0.74	0.45	10.5	0	0	6	40	1	80	2	0	1	13.6999999999998	34.2600000000002
263	GAK-17-009	72117	constITI	263	4403.8	12	1	80	2	0	1.35	0.44	10.5	0	0	7	40	1	80	2	0	1	14.3000000000002	34.2600000000002
264	GAK-17-009	72117	constITI	264	4418.1	12	1	80	2	0	1	0.0800000000000001	10.5	0	0	8	40	1	80	2	0	1	13.5899999999992	34.2600000000002
265	GAK-17-009	72117	constITI	265	4431.69	12	1	80	2	0	1.82	0.4	10.5	0	0	9	40	1	80	2	0	1	14.7300000000005	34.2600000000002
266	GAK-17-009	72117	constITI	266	4446.42	12	1	80	2	0	0.42	0.58	10.5	0	0	10	40	1	80	2	0	1	47.7600000000002	34.2600000000002
267	GAK-17-009	72117	constITI	267	4494.18	13	0	40	1	0	2.09	0.03	10.5	0	0	0	40	1	120	4	1	0	13.6300000000001	9.85000000000018
268	GAK-17-009	72117	constITI	268	4507.81	13	0	120	4	1	1.09	0.4	10.5	0	0	0	40	1	120	4	1	1	16	9.85000000000018
269	GAK-17-009	72117	constITI	269	4523.81	13	0	120	4	1	1.36	0.35	10.5	0	0	0	40	1	120	4	1	1	16.2199999999993	9.85000000000018
270	GAK-17-009	72117	constITI	270	4540.03	13	0	40	1	0	0.32	3.99	10.5	0	0	0	40	1	120	4	1	0	15.8200000000006	9.85000000000018
271	GAK-17-009	72117	constITI	271	4555.85	13	0	120	4	1	0.77	0.11	10.5	0	0	0	40	1	120	4	1	1	15.3899999999994	9.85000000000018
272	GAK-17-009	72117	constITI	272	4571.24	13	0	40	1	0	2.18	0.43	10.5	0	0	0	40	1	120	4	1	0	14.1199999999999	9.85000000000018
273	GAK-17-009	72117	constITI	273	4585.36	13	0	120	4	1	0.84	0.0899999999999999	10.5	0	0	0	40	1	120	4	1	1	15.4400000000005	9.85000000000018
274	GAK-17-009	72117	constITI	274	4600.8	13	0	120	4	1	3.09	0.38	10.5	0	0	0	40	1	120	4	1	1	17.9799999999996	9.85000000000018
275	GAK-17-009	72117	constITI	275	4618.78	13	0	40	1	0	6.86	0.13	10.5	0	0	0	40	1	120	4	1	0	18.5	9.85000000000018
276	GAK-17-009	72117	constITI	276	4637.28	13	0	40	1	0	7.71	0.66	10.5	0	0	0	40	1	120	4	1	0	19.8800000000001	9.85000000000018
277	GAK-17-009	72117	constITI	277	4657.16	13	1	40	1	0	1.63	5	10.5	0	0	1	40	1	120	4	1	0	18.1400000000003	9.85000000000018
278	GAK-17-009	72117	constITI	278	4675.3	13	1	120	4	1	11.7	0.37	10.5	0	0	2	40	1	120	4	1	1	26.5799999999999	9.85000000000018
279	GAK-17-009	72117	constITI	279	4701.88	13	1	40	1	0	12.72	0.37	10.5	0	0	3	40	1	120	4	1	0	24.5999999999995	9.85000000000018
280	GAK-17-009	72117	constITI	280	4726.48	13	1	120	4	1	7.61	0.39	10.5	0	0	4	40	1	120	4	1	1	22.5100000000002	9.85000000000018
281	GAK-17-009	72117	constITI	281	4748.99	13	1	120	4	1	4.62	0.21	10.5	0	0	5	40	1	120	4	1	1	19.3400000000001	9.85000000000018
282	GAK-17-009	72117	constITI	282	4768.33	13	1	120	4	1	5.74	0.44	10.5	0	0	6	40	1	120	4	1	1	20.6900000000005	9.85000000000018
283	GAK-17-009	72117	constITI	283	4789.02	13	1	120	4	1	10.7	0.44	10.5	0	0	7	40	1	120	4	1	1	25.6499999999996	9.85000000000018
284	GAK-17-009	72117	constITI	284	4814.67	13	1	120	4	1	0.17	0.21	10.5	0	0	8	40	1	120	4	1	1	14.8900000000003	9.85000000000018
285	GAK-17-009	72117	constITI	285	4829.56	13	1	120	4	1	1.12	0.4	10.5	0	0	9	40	1	120	4	1	1	16.0299999999997	9.85000000000018
286	GAK-17-009	72117	constITI	286	4845.59	13	1	120	4	1	4.48	0.47	10.5	0	0	10	40	1	120	4	1	1	29.3000000000002	9.85000000000018
287	GAK-17-009	72117	constITI	287	4874.89	14	0	40	1	0	1.63	0.04	10.5	0	0	0	40	1	40	1	0	1	13.1799999999994	3.82000000000026
288	GAK-17-009	72117	constITI	288	4888.07	14	0	40	1	1	1.89	0.49	10.5	0	0	0	40	1	40	1	0	0	13.8900000000003	3.82000000000026
289	GAK-17-009	72117	constITI	289	4901.96	14	0	40	1	1	1.33	0.33	10.5	0	0	0	40	1	40	1	0	0	13.1700000000001	3.82000000000026
290	GAK-17-009	72117	constITI	290	4915.13	14	0	40	1	1	1.33	0.29	10.5	0	0	0	40	1	40	1	0	0	13.1300000000001	3.82000000000026
291	GAK-17-009	72117	constITI	291	4928.26	14	0	40	1	0	0.87	0.4	10.5	0	0	0	40	1	40	1	0	1	12.7799999999997	3.82000000000026
292	GAK-17-009	72117	constITI	292	4941.04	14	0	40	1	0	18.48	0.28	10.5	0	0	0	40	1	40	1	0	1	30.2700000000004	3.82000000000026
293	GAK-17-009	72117	constITI	293	4971.31	14	0	40	1	0	2.42	0.34	10.5	0	0	0	40	1	40	1	0	1	14.2699999999995	3.82000000000026
294	GAK-17-009	72117	constITI	294	4985.58	14	0	40	1	1	1.23	0.32	10.5	0	0	0	40	1	40	1	0	0	13.0600000000004	3.82000000000026
295	GAK-17-009	72117	constITI	295	4998.64	14	0	40	1	0	1.87	0.33	10.5	0	0	0	40	1	40	1	0	1	13.71	3.82000000000026
296	GAK-17-009	72117	constITI	296	5012.35	14	0	40	1	1	18.32	0.35	10.5	0	0	0	40	1	40	1	0	0	30.1799999999994	3.82000000000026
297	GAK-17-009	72117	constITI	297	5042.53	14	1	40	1	0	4.76	0.03	10.5	0	0	1	40	1	40	1	0	1	16.3000000000002	3.82000000000026
298	GAK-17-009	72117	constITI	298	5058.83	14	1	40	1	1	2.53	0.29	10.5	0	0	2	40	1	40	1	0	0	14.3299999999999	3.82000000000026
299	GAK-17-009	72117	constITI	299	5073.16	14	1	40	1	0	5.18	0.62	10.5	0	0	3	40	1	40	1	0	1	17.3100000000004	3.82000000000026
300	GAK-17-009	72117	constITI	300	5090.47	14	1	40	1	0	6.57	1.34	10.5	0	0	4	40	1	40	1	0	1	19.4200000000001	3.82000000000026
301	GAK-17-009	72117	constITI	301	5109.89	14	1	40	1	0	7.55	0.67	10.5	0	0	5	40	1	40	1	0	1	19.7299999999996	3.82000000000026
302	GAK-17-009	72117	constITI	302	5129.62	14	1	40	1	1	9.22	0.0900000000000001	10.5	0	0	6	40	1	40	1	0	0	20.8199999999997	3.82000000000026
303	GAK-17-009	72117	constITI	303	5150.44	14	1	40	1	1	7.52	0.38	10.5	0	0	7	40	1	40	1	0	0	19.4100000000008	3.82000000000026
304	GAK-17-009	72117	constITI	304	5169.85	14	1	40	1	1	4.16	2.29	10.5	0	0	8	40	1	40	1	0	0	17.96	3.82000000000026
305	GAK-17-009	72117	constITI	305	5187.81	14	1	40	1	1	3.13	0.35	10.5	0	0	9	40	1	40	1	0	0	14.9899999999998	3.82000000000026
306	GAK-17-009	72117	constITI	306	5202.8	14	1	40	1	1	3.36	0.04	10.5	0	0	10	40	1	40	1	0	0	18.7200000000003	3.82000000000026
307	GAK-17-009	72117	constITI	307	5221.52	15	0	40	1	0	2.49	0.3	10.5	0	0	0	40	1	120	2	1	0	14.2999999999993	12.4199999999994
308	GAK-17-009	72117	constITI	308	5235.82	15	0	40	1	0	16.94	1.8	10.5	0	0	0	40	1	120	2	1	0	30.25	12.4199999999994
309	GAK-17-009	72117	constITI	309	5266.07	15	0	120	2	1	0.6	0.43	10.5	0	0	0	40	1	120	2	1	1	13.54	12.4199999999994
310	GAK-17-009	72117	constITI	310	5279.61	15	0	40	1	0	2.1	0.31	10.5	0	0	0	40	1	120	2	1	0	13.9200000000001	12.4199999999994
311	GAK-17-009	72117	constITI	311	5293.53	15	0	120	2	1	1.29	0.38	10.5	0	0	0	40	1	120	2	1	1	14.1800000000003	12.4199999999994
312	GAK-17-009	72117	constITI	312	5307.71	15	0	120	2	1	6.37	0.37	10.5	0	0	0	40	1	120	2	1	1	19.25	12.4199999999994
313	GAK-17-009	72117	constITI	313	5326.96	15	0	120	2	1	0.99	0.36	10.5	0	0	0	40	1	120	2	1	1	13.8599999999997	12.4199999999994
314	GAK-17-009	72117	constITI	314	5340.82	15	0	40	1	0	2.66	1.52	10.5	0	0	0	40	1	120	2	1	0	15.6900000000005	12.4199999999994
315	GAK-17-009	72117	constITI	315	5356.51	15	0	120	2	1	0.95	0.31	10.5	0	0	0	40	1	120	2	1	1	13.7699999999995	12.4199999999994
316	GAK-17-009	72117	constITI	316	5370.28	15	0	40	1	0	2.56	0.0700000000000001	10.5	0	0	0	40	1	120	2	1	0	14.1400000000003	12.4199999999994
317	GAK-17-009	72117	constITI	317	5384.42	15	1	120	2	1	0.73	0.32	10.5	0	0	1	40	1	120	2	1	1	13.5599999999995	12.4199999999994
318	GAK-17-009	72117	constITI	318	5397.98	15	1	120	2	1	0.58	0.02	10.5	0	0	2	40	1	120	2	1	1	13.1100000000006	12.4199999999994
319	GAK-17-009	72117	constITI	319	5411.09	15	1	120	2	1	0.79	0.34	10.5	0	0	3	40	1	120	2	1	1	13.6399999999994	12.4199999999994
320	GAK-17-009	72117	constITI	320	5424.73	15	1	120	2	1	0.49	1.63	10.5	0	0	4	40	1	120	2	1	1	14.6300000000001	12.4199999999994
321	GAK-17-009	72117	constITI	321	5439.36	15	1	120	2	1	0.21	0.46	10.5	0	0	5	40	1	120	2	1	1	13.1800000000003	12.4199999999994
322	GAK-17-009	72117	constITI	322	5452.54	15	1	120	2	1	1.61	0.31	10.5	0	0	6	40	1	120	2	1	1	14.4300000000003	12.4199999999994
323	GAK-17-009	72117	constITI	323	5466.97	15	1	120	2	1	0.23	4.67	10.5	0	0	7	40	1	120	2	1	1	17.4099999999999	12.4199999999994
324	GAK-17-009	72117	constITI	324	5484.38	15	1	120	2	1	1.41	0.41	10.5	0	0	8	40	1	120	2	1	1	14.3299999999999	12.4199999999994
325	GAK-17-009	72117	constITI	325	5498.71	15	1	120	2	1	4.33	0.38	10.5	0	0	9	40	1	120	2	1	1	17.2200000000003	12.4199999999994
326	GAK-17-009	72117	constITI	326	5515.93	15	1	120	2	1	1.28	0.48	10.5	0	0	10	40	1	120	2	1	1	26.6799999999994	12.4199999999994
327	GAK-17-009	72117	constITI	327	5542.61	16	0	40	1	1	1.26	0.28	10.5	0	0	0	40	1	40	6	0	0	13.0500000000002	2.63000000000022
328	GAK-17-009	72117	constITI	328	5555.66	16	0	40	6	0	2.56	0.43	10.5	0	0	0	40	1	40	6	0	1	19.5	2.63000000000022
329	GAK-17-009	72117	constITI	329	5575.16	16	0	40	6	0	6.29	0.41	10.5	0	0	0	40	1	40	6	0	1	23.21	2.63000000000022
330	GAK-17-009	72117	constITI	330	5598.37	16	0	40	1	1	1.52	2.06	10.5	0	0	0	40	1	40	6	0	0	15.0900000000001	2.63000000000022
331	GAK-17-009	72117	constITI	331	5613.46	16	0	40	1	1	0.59	0.35	10.5	0	0	0	40	1	40	6	0	0	12.4499999999998	2.63000000000022
332	GAK-17-009	72117	constITI	332	5625.91	16	0	40	6	0	1.56	0.35	10.5	0	0	0	40	1	40	6	0	1	18.4200000000001	2.63000000000022
333	GAK-17-009	72117	constITI	333	5644.33	16	0	40	6	0	24.43	0.37	10.5	0	0	0	40	1	40	6	0	1	41.3100000000004	2.63000000000022
334	GAK-17-009	72117	constITI	334	5685.64	16	0	40	1	1	11.41	0.31	10.5	0	0	0	40	1	40	6	0	0	23.2299999999996	2.63000000000022
335	GAK-17-009	72117	constITI	335	5708.87	16	0	40	6	0	2.86	1.89	10.5	0	0	0	40	1	40	6	0	1	21.2600000000002	2.63000000000022
336	GAK-17-009	72117	constITI	336	5730.13	16	0	40	1	1	0.68	0.45	10.5	0	0	0	40	1	40	6	0	0	12.6400000000003	2.63000000000022
337	GAK-17-009	72117	constITI	337	5742.77	16	1	40	1	1	0.43	0.26	10.5	0	0	1	40	1	40	6	0	0	12.1999999999998	2.63000000000022
338	GAK-17-009	72117	constITI	338	5754.97	16	1	40	1	1	0.17	0.35	10.5	0	0	2	40	1	40	6	0	0	12.0299999999997	2.63000000000022
339	GAK-17-009	72117	constITI	339	5767	16	1	40	6	0	0.42	0.44	10.5	0	0	3	40	1	40	6	0	1	17.3699999999999	2.63000000000022
340	GAK-17-009	72117	constITI	340	5784.37	16	1	40	1	1	0.92	0.32	10.5	0	0	4	40	1	40	6	0	0	12.75	2.63000000000022
341	GAK-17-009	72117	constITI	341	5797.12	16	1	40	1	1	2.42	0.44	10.5	0	0	5	40	1	40	6	0	0	14.3699999999999	2.63000000000022
342	GAK-17-009	72117	constITI	342	5811.49	16	1	40	1	1	0.41	4.92	10.5	0	0	6	40	1	40	6	0	0	16.8400000000001	2.63000000000022
343	GAK-17-009	72117	constITI	343	5828.33	16	1	40	1	1	8.2	0.27	10.5	0	0	7	40	1	40	6	0	0	42.3800000000001	2.63000000000022
345	GAK-17-009	72117	constITI	345	5870.71	16	1	40	1	1	1.91	0.02	10.5	0	0	8	40	1	40	6	0	0	13.4399999999996	2.63000000000022
346	GAK-17-009	72117	constITI	346	5884.15	16	1	40	1	1	0.49	0.25	10.5	0	0	9	40	1	40	6	0	0	12.25	2.63000000000022
347	GAK-17-009	72117	constITI	347	5896.4	16	1	40	1	1	0.81	0.32	10.5	0	0	10	40	1	40	6	0	0	15.2600000000002	2.63000000000022
348	GAK-17-009	72117	constITI	348	5911.66	17	0	120	6	1	4.56	0.4	10.5	0	0	0	40	1	120	6	1	1	21.4700000000003	17.7100000000002
349	GAK-17-009	72117	constITI	349	5933.13	17	0	120	6	1	7.64	0.4	10.5	0	0	0	40	1	120	6	1	1	24.5500000000002	17.7100000000002
350	GAK-17-009	72117	constITI	350	5957.68	17	0	40	1	0	3.58	0.3	10.5	0	0	0	40	1	120	6	1	0	15.3899999999994	17.7100000000002
351	GAK-17-009	72117	constITI	351	5973.07	17	0	40	1	0	2.22	0.36	10.5	0	0	0	40	1	120	6	1	0	14.0900000000001	17.7100000000002
352	GAK-17-009	72117	constITI	352	5987.16	17	0	40	1	0	1.31	0.27	10.5	0	0	0	40	1	120	6	1	0	13.0900000000001	17.7100000000002
353	GAK-17-009	72117	constITI	353	6000.25	17	0	120	6	1	2.38	0.42	10.5	0	0	0	40	1	120	6	1	1	19.3100000000004	17.7100000000002
354	GAK-17-009	72117	constITI	354	6019.56	17	0	120	6	1	0.69	0.41	10.5	0	0	0	40	1	120	6	1	1	17.6099999999997	17.7100000000002
355	GAK-17-009	72117	constITI	355	6037.17	17	0	40	1	0	2.44	2.35	10.5	0	0	0	40	1	120	6	1	0	16.3000000000002	17.7100000000002
356	GAK-17-009	72117	constITI	356	6053.47	17	0	120	6	1	1.07	1.65	10.5	0	0	0	40	1	120	6	1	1	19.2299999999996	17.7100000000002
357	GAK-17-009	72117	constITI	357	6072.7	17	0	40	1	0	4.66	1.38	10.5	0	0	0	40	1	120	6	1	0	17.5500000000002	17.7100000000002
358	GAK-17-009	72117	constITI	358	6090.25	17	1	120	6	1	0.41	0.25	10.5	0	0	1	40	1	120	6	1	1	17.1700000000001	17.7100000000002
359	GAK-17-009	72117	constITI	359	6107.42	17	1	120	6	1	0.46	0.41	10.5	0	0	2	40	1	120	6	1	1	17.3800000000001	17.7100000000002
360	GAK-17-009	72117	constITI	360	6124.8	17	1	120	6	1	4.28	0.45	10.5	0	0	3	40	1	120	6	1	1	21.2399999999998	17.7100000000002
361	GAK-17-009	72117	constITI	361	6146.04	17	1	120	6	1	2.5	0.45	10.5	0	0	4	40	1	120	6	1	1	19.46	17.7100000000002
362	GAK-17-009	72117	constITI	362	6165.5	17	1	120	6	1	0.34	0.44	10.5	0	0	5	40	1	120	6	1	1	17.29	17.7100000000002
363	GAK-17-009	72117	constITI	363	6182.79	17	1	120	6	1	0.66	0.42	10.5	0	0	6	40	1	120	6	1	1	17.5900000000001	17.7100000000002
364	GAK-17-009	72117	constITI	364	6200.38	17	1	120	6	1	0.91	0.6	10.5	0	0	7	40	1	120	6	1	1	18.0199999999995	17.7100000000002
365	GAK-17-009	72117	constITI	365	6218.4	17	1	120	6	1	0.05	0.59	10.5	0	0	8	40	1	120	6	1	1	17.1500000000005	17.7100000000002
366	GAK-17-009	72117	constITI	366	6235.55	17	1	120	6	1	0.77	1.05	10.5	0	0	9	40	1	120	6	1	1	18.3299999999999	17.7100000000002
367	GAK-17-009	72117	constITI	367	6253.88	17	1	120	6	1	1.05	0.25	10.5	0	0	10	40	1	120	6	1	1	35.5100000000002	17.7100000000002
368	GAK-17-009	72117	constITI	368	6289.39	18	0	40	1	0	4.61	0.34	10.5	0	0	0	40	1	40	2	1	0	16.46	13.6700000000002
369	GAK-17-009	72117	constITI	369	6305.85	18	0	40	2	1	4.26	3.67	10.5	0	0	0	40	1	40	2	1	1	20.4399999999996	13.6700000000002
370	GAK-17-009	72117	constITI	370	6326.29	18	0	40	1	0	1.07	0.46	10.5	0	0	0	40	1	40	2	1	0	13.04	13.6700000000002
371	GAK-17-009	72117	constITI	371	6339.33	18	0	40	1	0	21.78	3.62	10.5	0	0	0	40	1	40	2	1	0	36.9099999999999	13.6700000000002
372	GAK-17-009	72117	constITI	372	6376.24	18	0	40	2	1	8.51	0.0600000000000001	10.5	0	0	0	40	1	40	2	1	1	21.0799999999999	13.6700000000002
373	GAK-17-009	72117	constITI	373	6397.32	18	0	40	2	1	22.31	0.39	10.5	0	0	0	40	1	40	2	1	1	35.21	13.6700000000002
374	GAK-17-009	72117	constITI	374	6432.53	18	0	40	1	0	4.53	0.31	10.5	0	0	0	40	1	40	2	1	0	16.3500000000004	13.6700000000002
375	GAK-17-009	72117	constITI	375	6448.88	18	0	40	2	1	0.35	0.4	10.5	0	0	0	40	1	40	2	1	1	13.2600000000002	13.6700000000002
376	GAK-17-009	72117	constITI	376	6462.14	18	0	40	1	0	1.88	0.32	10.5	0	0	0	40	1	40	2	1	0	13.71	13.6700000000002
377	GAK-17-009	72117	constITI	377	6475.85	18	0	40	2	1	0.54	1.06	10.5	0	0	0	40	1	40	2	1	1	14.1099999999997	13.6700000000002
378	GAK-17-009	72117	constITI	378	6489.96	18	1	40	1	0	0.46	0.11	10.5	0	0	1	40	1	40	2	1	0	12.0799999999999	13.6700000000002
379	GAK-17-009	72117	constITI	379	6502.04	18	1	40	1	0	1.1	0.31	10.5	0	0	2	40	1	40	2	1	0	12.9200000000001	13.6700000000002
380	GAK-17-009	72117	constITI	380	6514.96	18	1	40	2	1	9.48	0.55	10.5	0	0	3	40	1	40	2	1	1	22.54	13.6700000000002
381	GAK-17-009	72117	constITI	381	6537.5	18	1	40	2	1	0.21	0.43	10.5	0	0	4	40	1	40	2	1	1	13.1499999999996	13.6700000000002
382	GAK-17-009	72117	constITI	382	6550.65	18	1	40	2	1	1.21	0.32	10.5	0	0	5	40	1	40	2	1	1	14.04	13.6700000000002
383	GAK-17-009	72117	constITI	383	6564.69	18	1	40	1	0	1.12	0.23	10.5	0	0	6	40	1	40	2	1	0	12.8600000000006	13.6700000000002
384	GAK-17-009	72117	constITI	384	6577.55	18	1	40	1	0	20.4	0.31	10.5	0	0	7	40	1	40	2	1	0	32.2200000000003	13.6700000000002
385	GAK-17-009	72117	constITI	385	6609.77	18	1	40	2	1	8.54	0.65	10.5	0	0	8	40	1	40	2	1	1	62.2199999999994	13.6700000000002
387	GAK-17-009	72117	constITI	387	6671.99	18	1	40	2	1	19.99	0.41	10.5	0	0	9	40	1	40	2	1	1	32.9099999999999	13.6700000000002
388	GAK-17-009	72117	constITI	388	6704.9	18	1	40	2	1	15.53	0.85	10.5	0	0	10	40	1	40	2	1	1	42.5500000000002	13.6700000000002
389	GAK-17-009	72117	constITI	389	6747.45	19	0	40	1	1	6.03	0.64	10.5	0	0	0	40	1	80	4	0	0	18.1800000000003	55.2500000000001
390	GAK-17-009	72117	constITI	390	6765.63	19	0	40	1	1	0.62	0.29	10.5	0	0	0	40	1	80	4	0	0	12.4200000000001	55.2500000000001
391	GAK-17-009	72117	constITI	391	6778.05	19	0	80	4	0	7.44	0.0300000000000002	10.5	0	0	0	40	1	80	4	0	1	21.9799999999996	55.2500000000001
392	GAK-17-009	72117	constITI	392	6800.03	19	0	80	4	0	1.85	0.04	10.5	0	0	0	40	1	80	4	0	1	16.4000000000005	55.2500000000001
393	GAK-17-009	72117	constITI	393	6816.43	19	0	40	1	1	3.1	0.03	10.5	0	0	0	40	1	80	4	0	0	14.6399999999994	55.2500000000001
394	GAK-17-009	72117	constITI	394	6831.07	19	0	80	4	0	0.21	0.42	10.5	0	0	0	40	1	80	4	0	1	15.1400000000003	55.2500000000001
395	GAK-17-009	72117	constITI	395	6846.21	19	0	40	1	1	2.64	0.4	10.5	0	0	0	40	1	80	4	0	0	14.5500000000002	55.2500000000001
396	GAK-17-009	72117	constITI	396	6860.76	19	0	40	1	1	0.41	0.4	10.5	0	0	0	40	1	80	4	0	0	12.3199999999997	55.2500000000001
397	GAK-17-009	72117	constITI	397	6873.08	19	0	80	4	0	1.15	0.38	10.5	0	0	0	40	1	80	4	0	1	16.04	55.2500000000001
398	GAK-17-009	72117	constITI	398	6889.12	19	0	80	4	0	0.64	0.36	10.5	0	0	0	40	1	80	4	0	1	15.5100000000002	55.2500000000001
399	GAK-17-009	72117	constITI	399	6904.63	19	1	40	1	1	0.55	0.39	10.5	0	0	1	40	1	80	4	0	0	12.4499999999998	55.2500000000001
400	GAK-17-009	72117	constITI	400	6917.08	19	1	40	1	1	0.83	0.36	10.5	0	0	2	40	1	80	4	0	0	12.6999999999998	55.2500000000001
401	GAK-17-009	72117	constITI	401	6929.78	19	1	80	4	0	0.58	0.0800000000000001	10.5	0	0	3	40	1	80	4	0	1	15.1700000000001	55.2500000000001
402	GAK-17-009	72117	constITI	402	6944.95	19	1	40	1	1	1.17	0.02	10.5	0	0	4	40	1	80	4	0	0	12.6999999999998	55.2500000000001
403	GAK-17-009	72117	constITI	403	6957.65	19	1	40	1	1	9.04	0.33	10.5	0	0	5	40	1	80	4	0	0	20.8800000000001	55.2500000000001
404	GAK-17-009	72117	constITI	404	6978.53	19	1	40	1	1	10.8	4.02	10.5	0	0	6	40	1	80	4	0	0	66.8500000000004	55.2500000000001
406	GAK-17-009	72117	constITI	406	7045.38	19	1	40	1	1	29.94	0.33	10.5	0	0	7	40	1	80	4	0	0	41.7799999999998	55.2500000000001
407	GAK-17-009	72117	constITI	407	7087.16	19	1	40	1	1	14.96	0.82	10.5	0	0	8	40	1	80	4	0	0	27.29	55.2500000000001
408	GAK-17-009	72117	constITI	408	7114.45	19	1	40	1	1	1.09	0.28	10.5	0	0	9	40	1	80	4	0	0	12.8800000000001	55.2500000000001
409	GAK-17-009	72117	constITI	409	7127.33	19	1	40	1	1	4.09	1.83	10.5	0	0	10	40	1	80	4	0	0	72.6700000000001	55.2500000000001
1	GAK-17-009	72417	constITI	1	0	0	0	120	6	1	2.71	0.44	10.5	0	0	0	40	1	120	6	1	1	19.66	2.64999999999998
2	GAK-17-009	72417	constITI	2	19.66	0	0	40	1	0	27.66	0.43	10.5	0	0	0	40	1	120	6	1	0	39.6	2.64999999999998
3	GAK-17-009	72417	constITI	3	59.26	0	0	120	6	1	0.66	0.29	10.5	0	0	0	40	1	120	6	1	1	17.46	2.64999999999998
4	GAK-17-009	72417	constITI	4	76.72	0	0	120	6	1	2.87	0.51	10.5	0	0	0	40	1	120	6	1	1	19.89	2.64999999999998
5	GAK-17-009	72417	constITI	5	96.61	0	0	40	1	0	0.73	0.5	10.5	0	0	0	40	1	120	6	1	0	12.74	2.64999999999998
6	GAK-17-009	72417	constITI	6	109.35	0	0	40	1	0	20.42	0.37	10.5	0	0	0	40	1	120	6	1	0	32.3	2.64999999999998
7	GAK-17-009	72417	constITI	7	141.65	0	0	120	6	1	3.76	0.33	10.5	0	0	0	40	1	120	6	1	1	20.6	2.64999999999998
8	GAK-17-009	72417	constITI	8	162.25	0	0	120	6	1	1.46	0.45	10.5	0	0	0	40	1	120	6	1	1	18.42	2.64999999999998
9	GAK-17-009	72417	constITI	9	180.67	0	0	40	1	0	0.36	0.46	10.5	0	0	0	40	1	120	6	1	0	12.33	2.64999999999998
10	GAK-17-009	72417	constITI	10	193	0	0	40	1	0	1.9	0.33	10.5	0	0	0	40	1	120	6	1	0	13.74	2.64999999999998
11	GAK-17-009	72417	constITI	11	206.74	0	1	120	6	1	1.05	0.36	10.5	0	0	1	40	1	120	6	1	1	17.92	2.64999999999998
12	GAK-17-009	72417	constITI	12	224.66	0	1	40	1	0	3	0.0700000000000001	10.5	0	0	2	40	1	120	6	1	0	14.58	2.64999999999998
13	GAK-17-009	72417	constITI	13	239.24	0	1	40	1	0	1.1	0.47	10.5	0	0	3	40	1	120	6	1	0	13.08	2.64999999999998
14	GAK-17-009	72417	constITI	14	252.32	0	1	40	1	0	0.38	2	10.5	0	0	4	40	1	120	6	1	0	13.89	2.64999999999998
15	GAK-17-009	72417	constITI	15	266.21	0	1	120	6	1	2.66	0.28	10.5	0	0	5	40	1	120	6	1	1	19.45	2.64999999999998
16	GAK-17-009	72417	constITI	16	285.66	0	1	120	6	1	8.74	0.34	10.5	0	0	6	40	1	120	6	1	1	25.59	2.64999999999998
17	GAK-17-009	72417	constITI	17	311.25	0	1	40	1	0	2.35	0.0800000000000001	10.5	0	0	7	40	1	120	6	1	0	13.94	2.64999999999998
18	GAK-17-009	72417	constITI	18	325.19	0	1	120	6	1	2.96	0.38	10.5	0	0	8	40	1	120	6	1	1	19.85	2.64999999999998
19	GAK-17-009	72417	constITI	19	345.04	0	1	120	6	1	1.39	0.29	10.5	0	0	9	40	1	120	6	1	1	18.19	2.64999999999998
20	GAK-17-009	72417	constITI	20	363.23	0	1	120	6	1	2.2	0.3	10.5	0	0	10	40	1	120	6	1	1	21.65	2.64999999999998
21	GAK-17-009	72417	constITI	21	384.88	1	0	40	2	0	0.88	0.0899999999999999	10.5	0	0	0	40	1	40	2	0	1	13.48	3.64
22	GAK-17-009	72417	constITI	22	398.36	1	0	40	1	1	2.76	0.31	10.5	0	0	0	40	1	40	2	0	0	14.58	3.64
23	GAK-17-009	72417	constITI	23	412.94	1	0	40	2	0	4.52	0.0699999999999998	10.5	0	0	0	40	1	40	2	0	1	17.1	3.64
24	GAK-17-009	72417	constITI	24	430.04	1	0	40	2	0	21.01	0.33	10.5	0	0	0	40	1	40	2	0	1	33.85	3.64
25	GAK-17-009	72417	constITI	25	463.89	1	0	40	1	1	5.49	0.18	10.5	0	0	0	40	1	40	2	0	0	17.18	3.64
26	GAK-17-009	72417	constITI	26	481.07	1	0	40	1	1	3.16	0.2	10.5	0	0	0	40	1	40	2	0	0	14.87	3.64
27	GAK-17-009	72417	constITI	27	495.94	1	0	40	1	1	8.97	0.74	10.5	0	0	0	40	1	40	2	0	0	21.22	3.64
28	GAK-17-009	72417	constITI	28	517.16	1	0	40	2	0	2.51	0.04	10.5	0	0	0	40	1	40	2	0	1	15.0600000000001	3.64
29	GAK-17-009	72417	constITI	29	532.22	1	0	40	2	0	1.63	0.31	10.5	0	0	0	40	1	40	2	0	1	14.4499999999999	3.64
30	GAK-17-009	72417	constITI	30	546.67	1	0	40	1	1	9.11	0.32	10.5	0	0	0	40	1	40	2	0	0	20.9400000000001	3.64
31	GAK-17-009	72417	constITI	31	567.61	1	1	40	1	1	12.79	0.34	10.5	0	0	1	40	1	40	2	0	0	24.64	3.64
32	GAK-17-009	72417	constITI	32	592.25	1	1	40	2	0	2.7	1.52	10.5	0	0	2	40	1	40	2	0	1	16.73	3.64
33	GAK-17-009	72417	constITI	33	608.98	1	1	40	1	1	1.8	0.17	10.5	0	0	3	40	1	40	2	0	0	13.48	3.64
34	GAK-17-009	72417	constITI	34	622.46	1	1	40	1	1	1.85	0.0800000000000001	10.5	0	0	4	40	1	40	2	0	0	13.4399999999999	3.64
35	GAK-17-009	72417	constITI	35	635.9	1	1	40	1	1	15.46	0.04	10.5	0	0	5	40	1	40	2	0	0	27.01	3.64
36	GAK-17-009	72417	constITI	36	662.91	1	1	40	1	1	3.83	1.68	10.5	0	0	6	40	1	40	2	0	0	17.02	3.64
37	GAK-17-009	72417	constITI	37	679.93	1	1	40	1	1	2.31	0.29	10.5	0	0	7	40	1	40	2	0	0	14.11	3.64
38	GAK-17-009	72417	constITI	38	694.04	1	1	40	1	1	1.86	0.74	10.5	0	0	8	40	1	40	2	0	0	14.11	3.64
39	GAK-17-009	72417	constITI	39	708.15	1	1	40	1	1	1.23	0.47	10.5	0	0	9	40	1	40	2	0	0	13.21	3.64
40	GAK-17-009	72417	constITI	40	721.36	1	1	40	1	1	0.97	0.39	10.5	0	0	10	40	1	40	2	0	0	16.5	3.64
41	GAK-17-009	72417	constITI	41	737.86	2	0	40	6	1	0.82	0.23	10.5	0	0	0	40	1	40	6	1	1	17.5599999999999	19.65
42	GAK-17-009	72417	constITI	42	755.42	2	0	40	6	1	1.63	0.54	10.5	0	0	0	40	1	40	6	1	1	18.6800000000001	19.65
43	GAK-17-009	72417	constITI	43	774.1	2	0	40	6	1	4.56	0.32	10.5	0	0	0	40	1	40	6	1	1	21.39	19.65
44	GAK-17-009	72417	constITI	44	795.49	2	0	40	1	0	2.68	0.38	10.5	0	0	0	40	1	40	6	1	0	14.5699999999999	19.65
45	GAK-17-009	72417	constITI	45	810.06	2	0	40	1	0	1.91	0.38	10.5	0	0	0	40	1	40	6	1	0	13.8000000000001	19.65
46	GAK-17-009	72417	constITI	46	823.86	2	0	40	1	0	0.05	0.37	10.5	0	0	0	40	1	40	6	1	0	11.93	19.65
47	GAK-17-009	72417	constITI	47	835.79	2	0	40	1	0	2.74	0.89	10.5	0	0	0	40	1	40	6	1	0	15.14	19.65
48	GAK-17-009	72417	constITI	48	850.93	2	0	40	6	1	2.16	1.56	10.5	0	0	0	40	1	40	6	1	1	20.23	19.65
49	GAK-17-009	72417	constITI	49	871.16	2	0	40	1	0	3.29	0.33	10.5	0	0	0	40	1	40	6	1	0	15.13	19.65
50	GAK-17-009	72417	constITI	50	886.29	2	0	40	6	1	0.68	0.32	10.5	0	0	0	40	1	40	6	1	1	17.51	19.65
51	GAK-17-009	72417	constITI	51	903.8	2	1	40	1	0	0.94	0.28	10.5	0	0	1	40	1	40	6	1	0	12.73	19.65
52	GAK-17-009	72417	constITI	52	916.53	2	1	40	1	0	0.16	0.29	10.5	0	0	2	40	1	40	6	1	0	11.96	19.65
53	GAK-17-009	72417	constITI	53	928.49	2	1	40	1	0	0.21	0.33	10.5	0	0	3	40	1	40	6	1	0	12.05	19.65
54	GAK-17-009	72417	constITI	54	940.54	2	1	40	6	1	2.74	0.31	10.5	0	0	4	40	1	40	6	1	1	19.5600000000001	19.65
55	GAK-17-009	72417	constITI	55	960.1	2	1	40	6	1	6.96	0.49	10.5	0	0	5	40	1	40	6	1	1	23.9599999999999	19.65
56	GAK-17-009	72417	constITI	56	984.06	2	1	40	6	1	12.52	1.36	10.5	0	0	6	40	1	40	6	1	1	30.3900000000001	19.65
57	GAK-17-009	72417	constITI	57	1014.45	2	1	40	6	1	26.25	0.42	10.5	0	0	7	40	1	40	6	1	1	43.1800000000001	19.65
58	GAK-17-009	72417	constITI	58	1057.63	2	1	40	1	0	0.26	4.66	10.5	0	0	8	40	1	40	6	1	0	16.4299999999998	19.65
59	GAK-17-009	72417	constITI	59	1074.06	2	1	40	6	1	0.36	0.39	10.5	0	0	9	40	1	40	6	1	1	17.26	19.65
60	GAK-17-009	72417	constITI	60	1091.32	2	1	40	6	1	0.58	0.04	10.5	0	0	10	40	1	40	6	1	1	36.77	19.65
61	GAK-17-009	72417	constITI	61	1128.09	3	0	40	1	0	0.73	0.39	10.5	0	0	0	40	1	80	1	1	0	12.6300000000001	19.9399999999999
62	GAK-17-009	72417	constITI	62	1140.72	3	0	80	1	1	0.74	0.28	10.5	0	0	0	40	1	80	1	1	1	12.53	19.9399999999999
63	GAK-17-009	72417	constITI	63	1153.25	3	0	80	1	1	0.09	0.37	10.5	0	0	0	40	1	80	1	1	1	11.97	19.9399999999999
64	GAK-17-009	72417	constITI	64	1165.22	3	0	80	1	1	1.54	0.35	10.5	0	0	0	40	1	80	1	1	1	13.3999999999999	19.9399999999999
65	GAK-17-009	72417	constITI	65	1178.62	3	0	40	1	0	21.74	0.33	10.5	0	0	0	40	1	80	1	1	0	33.5800000000002	19.9399999999999
66	GAK-17-009	72417	constITI	66	1212.2	3	0	40	1	0	7.04	0.26	10.5	0	0	0	40	1	80	1	1	0	18.8099999999999	19.9399999999999
67	GAK-17-009	72417	constITI	67	1231.01	3	0	80	1	1	1.09	0.6	10.5	0	0	0	40	1	80	1	1	1	13.2	19.9399999999999
68	GAK-17-009	72417	constITI	68	1244.21	3	0	40	1	0	3.04	1.32	10.5	0	0	0	40	1	80	1	1	0	15.8699999999999	19.9399999999999
69	GAK-17-009	72417	constITI	69	1260.08	3	0	80	1	1	0.95	0.33	10.5	0	0	0	40	1	80	1	1	1	12.79	19.9399999999999
70	GAK-17-009	72417	constITI	70	1272.87	3	0	40	1	0	11.57	0.49	10.5	0	0	0	40	1	80	1	1	0	23.5700000000002	19.9399999999999
71	GAK-17-009	72417	constITI	71	1296.44	3	1	80	1	1	0.86	0.32	10.5	0	0	1	40	1	80	1	1	1	12.6900000000001	19.9399999999999
72	GAK-17-009	72417	constITI	72	1309.13	3	1	80	1	1	0.53	0.28	10.5	0	0	2	40	1	80	1	1	1	12.3199999999999	19.9399999999999
73	GAK-17-009	72417	constITI	73	1321.45	3	1	80	1	1	1.4	0.3	10.5	0	0	3	40	1	80	1	1	1	13.21	19.9399999999999
74	GAK-17-009	72417	constITI	74	1334.66	3	1	80	1	1	0.67	0.37	10.5	0	0	4	40	1	80	1	1	1	12.55	19.9399999999999
75	GAK-17-009	72417	constITI	75	1347.21	3	1	80	1	1	0.63	0.46	10.5	0	0	5	40	1	80	1	1	1	12.5999999999999	19.9399999999999
76	GAK-17-009	72417	constITI	76	1359.81	3	1	80	1	1	1.04	0.39	10.5	0	0	6	40	1	80	1	1	1	12.9400000000001	19.9399999999999
77	GAK-17-009	72417	constITI	77	1372.75	3	1	80	1	1	1.06	1.39	10.5	0	0	7	40	1	80	1	1	1	13.96	19.9399999999999
78	GAK-17-009	72417	constITI	78	1386.71	3	1	80	1	1	0.42	0.34	10.5	0	0	8	40	1	80	1	1	1	12.27	19.9399999999999
79	GAK-17-009	72417	constITI	79	1398.98	3	1	80	1	1	0.9	0.42	10.5	0	0	9	40	1	80	1	1	1	12.8299999999999	19.9399999999999
80	GAK-17-009	72417	constITI	80	1411.81	3	1	80	1	1	1.08	0.79	10.5	0	0	10	40	1	80	1	1	1	33.3099999999999	19.9399999999999
81	GAK-17-009	72417	constITI	81	1445.12	4	0	40	1	1	1.29	0.28	10.5	0	0	0	40	1	120	1	0	0	13.0800000000002	9.4599999999998
82	GAK-17-009	72417	constITI	82	1458.2	4	0	40	1	1	1.54	0.42	10.5	0	0	0	40	1	120	1	0	0	13.47	9.4599999999998
83	GAK-17-009	72417	constITI	83	1471.67	4	0	120	1	0	0.57	0.42	10.5	0	0	0	40	1	120	1	0	1	12.5	9.4599999999998
84	GAK-17-009	72417	constITI	84	1484.17	4	0	120	1	0	1.34	0.42	10.5	0	0	0	40	1	120	1	0	1	13.27	9.4599999999998
85	GAK-17-009	72417	constITI	85	1497.44	4	0	120	1	0	2.05	0.46	10.5	0	0	0	40	1	120	1	0	1	14.02	9.4599999999998
86	GAK-17-009	72417	constITI	86	1511.46	4	0	40	1	1	1.16	0.28	10.5	0	0	0	40	1	120	1	0	0	12.95	9.4599999999998
87	GAK-17-009	72417	constITI	87	1524.41	4	0	40	1	1	1.81	4.55	10.5	0	0	0	40	1	120	1	0	0	17.8699999999999	9.4599999999998
88	GAK-17-009	72417	constITI	88	1542.28	4	0	120	1	0	13.89	0.33	10.5	0	0	0	40	1	120	1	0	1	25.73	9.4599999999998
89	GAK-17-009	72417	constITI	89	1568.01	4	0	40	1	1	0.98	0.37	10.5	0	0	0	40	1	120	1	0	0	12.8599999999999	9.4599999999998
90	GAK-17-009	72417	constITI	90	1580.87	4	0	120	1	0	0.21	0.33	10.5	0	0	0	40	1	120	1	0	1	12.0500000000002	9.4599999999998
91	GAK-17-009	72417	constITI	91	1592.92	4	1	120	1	0	0.31	0.45	10.5	0	0	1	40	1	120	1	0	1	12.27	9.4599999999998
92	GAK-17-009	72417	constITI	92	1605.19	4	1	120	1	0	0.26	0.21	10.5	0	0	2	40	1	120	1	0	1	11.98	9.4599999999998
93	GAK-17-009	72417	constITI	93	1617.17	4	1	120	1	0	0.15	0.38	10.5	0	0	3	40	1	120	1	0	1	12.04	9.4599999999998
94	GAK-17-009	72417	constITI	94	1629.21	4	1	120	1	0	0.86	0.26	10.5	0	0	4	40	1	120	1	0	1	12.6299999999999	9.4599999999998
95	GAK-17-009	72417	constITI	95	1641.84	4	1	120	1	0	0.12	0.36	10.5	0	0	5	40	1	120	1	0	1	11.99	9.4599999999998
96	GAK-17-009	72417	constITI	96	1653.83	4	1	120	1	0	0.68	0.35	10.5	0	0	6	40	1	120	1	0	1	12.54	9.4599999999998
97	GAK-17-009	72417	constITI	97	1666.37	4	1	120	1	0	0.72	0.44	10.5	0	0	7	40	1	120	1	0	1	12.6700000000001	9.4599999999998
98	GAK-17-009	72417	constITI	98	1679.04	4	1	120	1	0	0.31	0.47	10.5	0	0	8	40	1	120	1	0	1	12.29	9.4599999999998
99	GAK-17-009	72417	constITI	99	1691.33	4	1	120	1	0	0.98	0.31	10.5	0	0	9	40	1	120	1	0	1	12.8000000000002	9.4599999999998
100	GAK-17-009	72417	constITI	100	1704.13	4	1	120	1	0	0.18	0.33	10.5	0	0	10	40	1	120	1	0	1	21.4699999999998	9.4599999999998
101	GAK-17-009	72417	constITI	101	1725.6	5	0	40	1	1	1.25	0.26	10.5	0	0	0	40	1	40	2	0	0	13.02	2.05999999999969
102	GAK-17-009	72417	constITI	102	1738.62	5	0	40	2	0	0.21	0.12	10.5	0	0	0	40	1	40	2	0	1	12.8400000000001	2.05999999999969
103	GAK-17-009	72417	constITI	103	1751.46	5	0	40	2	0	2.1	0.0299999999999998	10.5	0	0	0	40	1	40	2	0	1	14.6399999999999	2.05999999999969
104	GAK-17-009	72417	constITI	104	1766.1	5	0	40	1	1	4.92	0.56	10.5	0	0	0	40	1	40	2	0	0	16.99	2.05999999999969
105	GAK-17-009	72417	constITI	105	1783.09	5	0	40	2	0	13.71	0.0699999999999998	10.5	0	0	0	40	1	40	2	0	1	26.2900000000002	2.05999999999969
106	GAK-17-009	72417	constITI	106	1809.38	5	0	40	1	1	1.83	0.3	10.5	0	0	0	40	1	40	2	0	0	13.6399999999999	2.05999999999969
107	GAK-17-009	72417	constITI	107	1823.02	5	0	40	1	1	1.94	0.43	10.5	0	0	0	40	1	40	2	0	0	13.8800000000001	2.05999999999969
108	GAK-17-009	72417	constITI	108	1836.9	5	0	40	1	1	6.89	0.29	10.5	0	0	0	40	1	40	2	0	0	18.6899999999998	2.05999999999969
109	GAK-17-009	72417	constITI	109	1855.59	5	0	40	2	0	0.21	0.54	10.5	0	0	0	40	1	40	2	0	1	13.26	2.05999999999969
110	GAK-17-009	72417	constITI	110	1868.85	5	0	40	2	0	6.83	0.00999999999999979	10.5	0	0	0	40	1	40	2	0	1	19.3500000000001	2.05999999999969
111	GAK-17-009	72417	constITI	111	1888.2	5	1	40	2	0	0.68	0.41	10.5	0	0	1	40	1	40	2	0	1	13.5999999999999	2.05999999999969
112	GAK-17-009	72417	constITI	112	1901.8	5	1	40	2	0	3.54	0.49	10.5	0	0	2	40	1	40	2	0	1	16.54	2.05999999999969
113	GAK-17-009	72417	constITI	113	1918.34	5	1	40	1	1	1.15	0.35	10.5	0	0	3	40	1	40	2	0	0	13.01	2.05999999999969
114	GAK-17-009	72417	constITI	114	1931.35	5	1	40	1	1	2.71	0.76	10.5	0	0	4	40	1	40	2	0	0	14.98	2.05999999999969
115	GAK-17-009	72417	constITI	115	1946.33	5	1	40	1	1	0.3	0.32	10.5	0	0	5	40	1	40	2	0	0	12.1300000000001	2.05999999999969
116	GAK-17-009	72417	constITI	116	1958.46	5	1	40	1	1	1.69	0.31	10.5	0	0	6	40	1	40	2	0	0	13.51	2.05999999999969
117	GAK-17-009	72417	constITI	117	1971.97	5	1	40	2	0	3.74	0.36	10.5	0	0	7	40	1	40	2	0	1	16.6099999999999	2.05999999999969
118	GAK-17-009	72417	constITI	118	1988.58	5	1	40	1	1	2.24	0.5	10.5	0	0	8	40	1	40	2	0	0	14.25	2.05999999999969
119	GAK-17-009	72417	constITI	119	2002.83	5	1	40	1	1	4.24	3.74	10.5	0	0	9	40	1	40	2	0	0	60.0100000000002	2.05999999999969
121	GAK-17-009	72417	constITI	121	2062.84	5	1	40	1	1	16.21	0.32	10.5	0	0	10	40	1	40	2	0	0	30.0899999999997	2.05999999999969
122	GAK-17-009	72417	constITI	122	2092.93	6	0	40	1	0	10.68	0.36	10.5	0	0	0	40	1	80	4	1	0	22.5500000000002	12.7700000000003
123	GAK-17-009	72417	constITI	123	2115.48	6	0	40	1	0	4.54	0.42	10.5	0	0	0	40	1	80	4	1	0	16.4699999999998	12.7700000000003
124	GAK-17-009	72417	constITI	124	2131.95	6	0	80	4	1	0.4	0.46	10.5	0	0	0	40	1	80	4	1	1	15.3700000000003	12.7700000000003
125	GAK-17-009	72417	constITI	125	2147.32	6	0	80	4	1	0.45	1	10.5	0	0	0	40	1	80	4	1	1	15.96	12.7700000000003
126	GAK-17-009	72417	constITI	126	2163.28	6	0	80	4	1	1.8	0.42	10.5	0	0	0	40	1	80	4	1	1	16.73	12.7700000000003
127	GAK-17-009	72417	constITI	127	2180.01	6	0	40	1	0	0.86	2.12	10.5	0	0	0	40	1	80	4	1	0	14.4899999999998	12.7700000000003
128	GAK-17-009	72417	constITI	128	2194.5	6	0	40	1	0	0.32	0.52	10.5	0	0	0	40	1	80	4	1	0	12.3499999999999	12.7700000000003
129	GAK-17-009	72417	constITI	129	2206.85	6	0	80	4	1	0.25	0.41	10.5	0	0	0	40	1	80	4	1	1	15.1700000000001	12.7700000000003
130	GAK-17-009	72417	constITI	130	2222.02	6	0	40	1	0	2.38	0.01	10.5	0	0	0	40	1	80	4	1	0	13.9000000000001	12.7700000000003
131	GAK-17-009	72417	constITI	131	2235.92	6	0	80	4	1	1.07	0.36	10.5	0	0	0	40	1	80	4	1	1	15.9400000000001	12.7700000000003
132	GAK-17-009	72417	constITI	132	2251.86	6	1	80	4	1	0.8	0.43	10.5	0	0	1	40	1	80	4	1	1	15.7399999999998	12.7700000000003
133	GAK-17-009	72417	constITI	133	2267.6	6	1	80	4	1	0.05	0.44	10.5	0	0	2	40	1	80	4	1	1	15	12.7700000000003
134	GAK-17-009	72417	constITI	134	2282.6	6	1	80	4	1	0.27	0.42	10.5	0	0	3	40	1	80	4	1	1	15.2000000000003	12.7700000000003
135	GAK-17-009	72417	constITI	135	2297.8	6	1	80	4	1	0.46	0.42	10.5	0	0	4	40	1	80	4	1	1	15.3899999999999	12.7700000000003
136	GAK-17-009	72417	constITI	136	2313.19	6	1	80	4	1	4.87	0.39	10.5	0	0	5	40	1	80	4	1	1	19.77	12.7700000000003
137	GAK-17-009	72417	constITI	137	2332.96	6	1	80	4	1	1.43	0.26	10.5	0	0	6	40	1	80	4	1	1	16.1999999999998	12.7700000000003
138	GAK-17-009	72417	constITI	138	2349.16	6	1	80	4	1	2.18	0.0300000000000002	10.5	0	0	7	40	1	80	4	1	1	16.7200000000003	12.7700000000003
139	GAK-17-009	72417	constITI	139	2365.88	6	1	80	4	1	0.91	0.27	10.5	0	0	8	40	1	80	4	1	1	15.6900000000001	12.7700000000003
140	GAK-17-009	72417	constITI	140	2381.57	6	1	40	1	0	4.17	0.0800000000000001	10.5	0	0	9	40	1	80	4	1	0	15.7599999999998	12.7700000000003
141	GAK-17-009	72417	constITI	141	2397.33	6	1	80	4	1	2.2	0.48	10.5	0	0	10	40	1	80	4	1	1	29.9500000000003	12.7700000000003
142	GAK-17-009	72417	constITI	142	2427.28	7	0	40	1	0	6.46	1.43	10.5	0	0	0	40	1	120	6	1	0	19.3999999999996	923.08
143	GAK-17-009	72417	constITI	143	2446.68	7	0	40	1	0	2.95	0.45	10.5	0	0	0	40	1	120	6	1	0	14.9100000000003	923.08
144	GAK-17-009	72417	constITI	144	2461.59	7	0	40	1	0	17.93	0.49	10.5	0	0	0	40	1	120	6	1	0	70.4499999999998	923.08
146	GAK-17-009	72417	constITI	146	2532.04	7	0	120	6	1	1.66	1.91	10.5	0	0	0	40	1	120	6	1	1	20.0799999999999	923.08
147	GAK-17-009	72417	constITI	147	2552.12	7	0	120	6	1	1.62	0.32	10.5	0	0	0	40	1	120	6	1	1	18.4500000000003	923.08
148	GAK-17-009	72417	constITI	148	2570.57	7	0	120	6	1	1.06	0.35	10.5	0	0	0	40	1	120	6	1	1	17.9199999999996	923.08
149	GAK-17-009	72417	constITI	149	2588.49	7	0	120	6	1	0.96	0.41	10.5	0	0	0	40	1	120	6	1	1	17.8800000000001	923.08
150	GAK-17-009	72417	constITI	150	2606.37	7	0	120	6	1	1.69	0.32	10.5	0	0	0	40	1	120	6	1	1	18.52	923.08
151	GAK-17-009	72417	constITI	151	2624.89	7	0	40	1	0	2.3	0.32	10.5	0	0	0	40	1	120	6	1	0	14.1300000000001	923.08
152	GAK-17-009	72417	constITI	152	2639.02	7	0	40	1	0	3.43	0.33	10.5	0	0	0	40	1	120	6	1	0	15.27	923.08
153	GAK-17-009	72417	constITI	153	2654.29	7	1	120	6	1	0.57	0.31	10.5	0	0	1	40	1	120	6	1	1	17.3899999999999	923.08
154	GAK-17-009	72417	constITI	154	2671.68	7	1	120	6	1	0.17	0.39	10.5	0	0	2	40	1	120	6	1	1	17.0700000000002	923.08
155	GAK-17-009	72417	constITI	155	2688.75	7	1	120	6	1	1.02	0.43	10.5	0	0	3	40	1	120	6	1	1	17.96	923.08
156	GAK-17-009	72417	constITI	156	2706.71	7	1	120	6	1	0.28	0.42	10.5	0	0	4	40	1	120	6	1	1	17.21	923.08
157	GAK-17-009	72417	constITI	157	2723.92	7	1	120	6	1	0.71	0.35	10.5	0	0	5	40	1	120	6	1	1	17.5699999999997	923.08
158	GAK-17-009	72417	constITI	158	2741.49	7	1	120	6	1	0.37	0.32	10.5	0	0	6	40	1	120	6	1	1	17.2000000000003	923.08
159	GAK-17-009	72417	constITI	159	2758.69	7	1	120	6	1	1.34	0.49	10.5	0	0	7	40	1	120	6	1	1	18.3400000000001	923.08
160	GAK-17-009	72417	constITI	160	2777.03	7	1	120	6	1	2.08	0.39	10.5	0	0	8	40	1	120	6	1	1	18.98	923.08
161	GAK-17-009	72417	constITI	161	2796.01	7	1	120	6	1	0.66	0.47	10.5	0	0	9	40	1	120	6	1	1	17.6399999999999	923.08
162	GAK-17-009	72417	constITI	162	2813.65	7	1	120	6	1	3.2	0.34	10.5	0	0	10	40	1	120	6	1	1	943.12	923.08
202	GAK-17-009	72417	constITI	202	3756.77	10	0	80	4	0	0.36	0.42	10.5	0	0	0	40	1	80	4	0	1	15.29	1.71999999999957
203	GAK-17-009	72417	constITI	203	3772.06	10	0	80	4	0	8.99	0.44	10.5	0	0	0	40	1	80	4	0	1	23.9400000000001	1.71999999999957
204	GAK-17-009	72417	constITI	204	3796	10	0	40	1	1	6.98	1.38	10.5	0	0	0	40	1	80	4	0	0	38.1599999999999	1.71999999999957
206	GAK-17-009	72417	constITI	206	3834.16	10	0	40	1	1	0.46	0.41	10.5	0	0	0	40	1	80	4	0	0	12.3800000000001	1.71999999999957
207	GAK-17-009	72417	constITI	207	3846.54	10	0	80	4	0	0.94	0.53	10.5	0	0	0	40	1	80	4	0	1	15.98	1.71999999999957
208	GAK-17-009	72417	constITI	208	3862.52	10	0	40	1	1	1.49	0.3	10.5	0	0	0	40	1	80	4	0	0	13.3000000000002	1.71999999999957
209	GAK-17-009	72417	constITI	209	3875.82	10	0	40	1	1	2.03	0.26	10.5	0	0	0	40	1	80	4	0	0	13.7999999999997	1.71999999999957
210	GAK-17-009	72417	constITI	210	3889.62	10	0	40	1	1	2.11	0.45	10.5	0	0	0	40	1	80	4	0	0	14.0700000000002	1.71999999999957
211	GAK-17-009	72417	constITI	211	3903.69	10	0	80	4	0	0.77	0.35	10.5	0	0	0	40	1	80	4	0	1	15.6300000000001	1.71999999999957
212	GAK-17-009	72417	constITI	212	3919.32	10	0	80	4	0	1.07	0.3	10.5	0	0	0	40	1	80	4	0	1	15.8799999999997	1.71999999999957
213	GAK-17-009	72417	constITI	213	3935.2	10	1	80	4	0	1.6	0.39	10.5	0	0	1	40	1	80	4	0	1	16.5	1.71999999999957
214	GAK-17-009	72417	constITI	214	3951.7	10	1	40	1	1	2.53	0.42	10.5	0	0	2	40	1	80	4	0	0	14.46	1.71999999999957
215	GAK-17-009	72417	constITI	215	3966.16	10	1	80	4	0	2.09	0.98	10.5	0	0	3	40	1	80	4	0	1	17.5799999999999	1.71999999999957
216	GAK-17-009	72417	constITI	216	3983.74	10	1	40	1	1	1.74	1.28	10.5	0	0	4	40	1	80	4	0	0	14.5300000000002	1.71999999999957
217	GAK-17-009	72417	constITI	217	3998.27	10	1	40	1	1	6.18	0.3	10.5	0	0	5	40	1	80	4	0	0	17.9900000000002	1.71999999999957
218	GAK-17-009	72417	constITI	218	4016.26	10	1	40	1	1	5.08	0.7	10.5	0	0	6	40	1	80	4	0	0	17.29	1.71999999999957
219	GAK-17-009	72417	constITI	219	4033.55	10	1	80	4	0	7.68	0.36	10.5	0	0	7	40	1	80	4	0	1	22.5499999999997	1.71999999999957
220	GAK-17-009	72417	constITI	220	4056.1	10	1	40	1	1	5.15	0.32	10.5	0	0	8	40	1	80	4	0	0	35.7200000000003	1.71999999999957
222	GAK-17-009	72417	constITI	222	4091.82	10	1	40	1	1	3.47	2.71	10.5	0	0	9	40	1	80	4	0	0	17.6900000000001	1.71999999999957
223	GAK-17-009	72417	constITI	223	4109.51	10	1	40	1	1	9.12	0.39	10.5	0	0	10	40	1	80	4	0	0	22.7299999999996	1.71999999999957
224	GAK-17-009	72417	constITI	224	4132.24	11	0	40	1	0	3.42	0.29	10.5	0	0	0	40	1	80	1	1	0	15.2200000000003	19.3900000000001
225	GAK-17-009	72417	constITI	225	4147.46	11	0	80	1	1	3.86	0.04	10.5	0	0	0	40	1	80	1	1	1	15.4099999999999	19.3900000000001
226	GAK-17-009	72417	constITI	226	4162.87	11	0	80	1	1	3.56	0.26	10.5	0	0	0	40	1	80	1	1	1	15.3299999999999	19.3900000000001
227	GAK-17-009	72417	constITI	227	4178.2	11	0	80	1	1	0.34	0.36	10.5	0	0	0	40	1	80	1	1	1	12.21	19.3900000000001
228	GAK-17-009	72417	constITI	228	4190.41	11	0	40	1	0	3.49	0.0900000000000001	10.5	0	0	0	40	1	80	1	1	0	15.0900000000001	19.3900000000001
229	GAK-17-009	72417	constITI	229	4205.5	11	0	40	1	0	2.71	0.33	10.5	0	0	0	40	1	80	1	1	0	14.5500000000002	19.3900000000001
230	GAK-17-009	72417	constITI	230	4220.05	11	0	80	1	1	0.86	0.41	10.5	0	0	0	40	1	80	1	1	1	12.7799999999997	19.3900000000001
231	GAK-17-009	72417	constITI	231	4232.83	11	0	80	1	1	0.22	0.33	10.5	0	0	0	40	1	80	1	1	1	12.0600000000004	19.3900000000001
232	GAK-17-009	72417	constITI	232	4244.89	11	0	40	1	0	2.59	0.31	10.5	0	0	0	40	1	80	1	1	0	14.4099999999999	19.3900000000001
233	GAK-17-009	72417	constITI	233	4259.3	11	0	40	1	0	2.06	0.29	10.5	0	0	0	40	1	80	1	1	0	13.8599999999997	19.3900000000001
234	GAK-17-009	72417	constITI	234	4273.16	11	1	80	1	1	0.64	0.37	10.5	0	0	1	40	1	80	1	1	1	12.5200000000004	19.3900000000001
235	GAK-17-009	72417	constITI	235	4285.68	11	1	80	1	1	0.09	1.51	10.5	0	0	2	40	1	80	1	1	1	13.1099999999997	19.3900000000001
236	GAK-17-009	72417	constITI	236	4298.79	11	1	80	1	1	0.84	0.37	10.5	0	0	3	40	1	80	1	1	1	12.7200000000003	19.3900000000001
237	GAK-17-009	72417	constITI	237	4311.51	11	1	80	1	1	0.43	0.49	10.5	0	0	4	40	1	80	1	1	1	12.4299999999994	19.3900000000001
238	GAK-17-009	72417	constITI	238	4323.94	11	1	80	1	1	0.86	0.46	10.5	0	0	5	40	1	80	1	1	1	12.8300000000008	19.3900000000001
239	GAK-17-009	72417	constITI	239	4336.77	11	1	80	1	1	0.69	0.58	10.5	0	0	6	40	1	80	1	1	1	12.7799999999997	19.3900000000001
240	GAK-17-009	72417	constITI	240	4349.55	11	1	40	1	0	3.71	0.31	10.5	0	0	7	40	1	80	1	1	0	15.5299999999997	19.3900000000001
241	GAK-17-009	72417	constITI	241	4365.08	11	1	80	1	1	2.58	1.31	10.5	0	0	8	40	1	80	1	1	1	36.4300000000003	19.3900000000001
243	GAK-17-009	72417	constITI	243	4401.51	11	1	80	1	1	1.29	0.38	10.5	0	0	9	40	1	80	1	1	1	13.1799999999994	19.3900000000001
244	GAK-17-009	72417	constITI	244	4414.69	11	1	80	1	1	4.36	0.38	10.5	0	0	10	40	1	80	1	1	1	35.6300000000001	19.3900000000001
245	GAK-17-009	72417	constITI	245	4450.32	12	0	40	1	0	3.25	0.44	10.5	0	0	0	40	1	120	2	1	0	15.2000000000007	19.4099999999998
246	GAK-17-009	72417	constITI	246	4465.52	12	0	120	2	1	7.36	0.38	10.5	0	0	0	40	1	120	2	1	1	20.25	19.4099999999998
247	GAK-17-009	72417	constITI	247	4485.77	12	0	40	1	0	2.02	0.28	10.5	0	0	0	40	1	120	2	1	0	13.8099999999995	19.4099999999998
248	GAK-17-009	72417	constITI	248	4499.58	12	0	40	1	0	19.11	0.36	10.5	0	0	0	40	1	120	2	1	0	30.9800000000005	19.4099999999998
249	GAK-17-009	72417	constITI	249	4530.56	12	0	120	2	1	1.93	0.38	10.5	0	0	0	40	1	120	2	1	1	14.8199999999997	19.4099999999998
250	GAK-17-009	72417	constITI	250	4545.38	12	0	120	2	1	0.57	0.45	10.5	0	0	0	40	1	120	2	1	1	13.5299999999997	19.4099999999998
251	GAK-17-009	72417	constITI	251	4558.91	12	0	40	1	0	0.9	0.43	10.5	0	0	0	40	1	120	2	1	0	12.8400000000001	19.4099999999998
252	GAK-17-009	72417	constITI	252	4571.75	12	0	120	2	1	1.6	0.4	10.5	0	0	0	40	1	120	2	1	1	14.5100000000002	19.4099999999998
253	GAK-17-009	72417	constITI	253	4586.26	12	0	120	2	1	1.69	0.41	10.5	0	0	0	40	1	120	2	1	1	14.6099999999997	19.4099999999998
254	GAK-17-009	72417	constITI	254	4600.87	12	0	40	1	0	1.89	1.07	10.5	0	0	0	40	1	120	2	1	0	14.4700000000003	19.4099999999998
255	GAK-17-009	72417	constITI	255	4615.34	12	1	120	2	1	1.86	0.58	10.5	0	0	1	40	1	120	2	1	1	14.9499999999998	19.4099999999998
256	GAK-17-009	72417	constITI	256	4630.29	12	1	120	2	1	0.39	0.31	10.5	0	0	2	40	1	120	2	1	1	13.21	19.4099999999998
257	GAK-17-009	72417	constITI	257	4643.5	12	1	120	2	1	1.06	0.12	10.5	0	0	3	40	1	120	2	1	1	13.6899999999996	19.4099999999998
258	GAK-17-009	72417	constITI	258	4657.19	12	1	120	2	1	0.46	0.31	10.5	0	0	4	40	1	120	2	1	1	13.2800000000007	19.4099999999998
259	GAK-17-009	72417	constITI	259	4670.47	12	1	120	2	1	3.78	0.36	10.5	0	0	5	40	1	120	2	1	1	16.6499999999996	19.4099999999998
260	GAK-17-009	72417	constITI	260	4687.12	12	1	120	2	1	2.44	0.42	10.5	0	0	6	40	1	120	2	1	1	15.3699999999999	19.4099999999998
261	GAK-17-009	72417	constITI	261	4702.49	12	1	120	2	1	0.38	0.33	10.5	0	0	7	40	1	120	2	1	1	13.2200000000003	19.4099999999998
262	GAK-17-009	72417	constITI	262	4715.71	12	1	120	2	1	1.14	0.52	10.5	0	0	8	40	1	120	2	1	1	14.1700000000001	19.4099999999998
263	GAK-17-009	72417	constITI	263	4729.88	12	1	120	2	1	1.88	0.44	10.5	0	0	9	40	1	120	2	1	1	14.8299999999999	19.4099999999998
264	GAK-17-009	72417	constITI	264	4744.71	12	1	120	2	1	3.48	1.6	10.5	0	0	10	40	1	120	2	1	1	36.9899999999998	19.4099999999998
265	GAK-17-009	72417	constITI	265	4781.7	13	0	40	1	0	13.76	0.28	10.5	0	0	0	40	1	40	1	0	1	25.5500000000002	9.17
266	GAK-17-009	72417	constITI	266	4807.25	13	0	40	1	0	4.88	0.32	10.5	0	0	0	40	1	40	1	0	1	16.71	9.17
267	GAK-17-009	72417	constITI	267	4823.96	13	0	40	1	1	17.12	0.26	10.5	0	0	0	40	1	40	1	0	0	109.93	9.17
270	GAK-17-009	72417	constITI	270	4933.89	13	0	40	1	1	2.91	0.37	10.5	0	0	0	40	1	40	1	0	0	14.79	9.17
271	GAK-17-009	72417	constITI	271	4948.68	13	0	40	1	1	4.41	0.36	10.5	0	0	0	40	1	40	1	0	0	16.2799999999997	9.17
272	GAK-17-009	72417	constITI	272	4964.96	13	0	40	1	0	0.72	0.37	10.5	0	0	0	40	1	40	1	0	1	12.6000000000004	9.17
273	GAK-17-009	72417	constITI	273	4977.56	13	0	40	1	1	0.36	0.37	10.5	0	0	0	40	1	40	1	0	0	12.2399999999998	9.17
274	GAK-17-009	72417	constITI	274	4989.8	13	0	40	1	0	2.08	0.38	10.5	0	0	0	40	1	40	1	0	1	13.9700000000003	9.17
275	GAK-17-009	72417	constITI	275	5003.77	13	0	40	1	1	1.21	0.37	10.5	0	0	0	40	1	40	1	0	0	13.0899999999992	9.17
276	GAK-17-009	72417	constITI	276	5016.86	13	0	40	1	0	8.74	0.31	10.5	0	0	0	40	1	40	1	0	1	20.5600000000004	9.17
277	GAK-17-009	72417	constITI	277	5037.42	13	1	40	1	0	13.84	0.37	10.5	0	0	1	40	1	40	1	0	1	25.7200000000003	9.17
278	GAK-17-009	72417	constITI	278	5063.14	13	1	40	1	1	5.05	0.24	10.5	0	0	2	40	1	40	1	0	0	16.7999999999993	9.17
279	GAK-17-009	72417	constITI	279	5079.94	13	1	40	1	0	1.33	0.32	10.5	0	0	3	40	1	40	1	0	1	13.1600000000008	9.17
280	GAK-17-009	72417	constITI	280	5093.1	13	1	40	1	0	1.93	0.31	10.5	0	0	4	40	1	40	1	0	1	13.75	9.17
281	GAK-17-009	72417	constITI	281	5106.85	13	1	40	1	1	0.51	0.44	10.5	0	0	5	40	1	40	1	0	0	12.46	9.17
282	GAK-17-009	72417	constITI	282	5119.31	13	1	40	1	1	6.98	0.31	10.5	0	0	6	40	1	40	1	0	0	18.7999999999993	9.17
283	GAK-17-009	72417	constITI	283	5138.11	13	1	40	1	1	18.68	0.38	10.5	0	0	7	40	1	40	1	0	0	30.5700000000006	9.17
284	GAK-17-009	72417	constITI	284	5168.68	13	1	40	1	0	1.38	0.41	10.5	0	0	8	40	1	40	1	0	1	13.2999999999993	9.17
285	GAK-17-009	72417	constITI	285	5181.98	13	1	40	1	1	0.73	0.38	10.5	0	0	9	40	1	40	1	0	0	12.6200000000008	9.17
286	GAK-17-009	72417	constITI	286	5194.6	13	1	40	1	1	0.79	0.29	10.5	0	0	10	40	1	40	1	0	0	21.75	9.17
287	GAK-17-009	72417	constITI	287	5216.35	14	0	80	6	0	4.1	0.18	10.5	0	0	0	40	1	80	6	0	1	20.79	7.00000000000058
288	GAK-17-009	72417	constITI	288	5237.14	14	0	40	1	1	0.8	0.28	10.5	0	0	0	40	1	80	6	0	0	12.5899999999992	7.00000000000058
289	GAK-17-009	72417	constITI	289	5249.73	14	0	40	1	1	15.52	0.28	10.5	0	0	0	40	1	80	6	0	0	27.3100000000004	7.00000000000058
290	GAK-17-009	72417	constITI	290	5277.04	14	0	40	1	1	22.79	0.3	10.5	0	0	0	40	1	80	6	0	0	34.6000000000004	7.00000000000058
291	GAK-17-009	72417	constITI	291	5311.64	14	0	80	6	0	22.54	3.7	10.5	0	0	0	40	1	80	6	0	1	42.75	7.00000000000058
292	GAK-17-009	72417	constITI	292	5354.39	14	0	80	6	0	1.18	0.48	10.5	0	0	0	40	1	80	6	0	1	18.1700000000001	7.00000000000058
293	GAK-17-009	72417	constITI	293	5372.56	14	0	80	6	0	3.48	0.42	10.5	0	0	0	40	1	80	6	0	1	20.4099999999999	7.00000000000058
294	GAK-17-009	72417	constITI	294	5392.97	14	0	80	6	0	8.9	0.44	10.5	0	0	0	40	1	80	6	0	1	25.8499999999995	7.00000000000058
295	GAK-17-009	72417	constITI	295	5418.82	14	0	40	1	1	2	0.3	10.5	0	0	0	40	1	80	6	0	0	13.8100000000004	7.00000000000058
296	GAK-17-009	72417	constITI	296	5432.63	14	0	40	1	1	6.95	0.26	10.5	0	0	0	40	1	80	6	0	0	18.7200000000003	7.00000000000058
297	GAK-17-009	72417	constITI	297	5451.35	14	1	40	1	1	1.52	0.48	10.5	0	0	1	40	1	80	6	0	0	13.5099999999993	7.00000000000058
298	GAK-17-009	72417	constITI	298	5464.86	14	1	40	1	1	6.28	0.39	10.5	0	0	2	40	1	80	6	0	0	18.1800000000003	7.00000000000058
299	GAK-17-009	72417	constITI	299	5483.04	14	1	40	1	1	1.92	0.3	10.5	0	0	3	40	1	80	6	0	0	13.7300000000005	7.00000000000058
300	GAK-17-009	72417	constITI	300	5496.77	14	1	40	1	1	12.01	0.34	10.5	0	0	4	40	1	80	6	0	0	23.8599999999997	7.00000000000058
301	GAK-17-009	72417	constITI	301	5520.63	14	1	80	6	0	0.16	0.36	10.5	0	0	5	40	1	80	6	0	1	17.0299999999997	7.00000000000058
302	GAK-17-009	72417	constITI	302	5537.66	14	1	80	6	0	3.53	0.4	10.5	0	0	6	40	1	80	6	0	1	20.4400000000005	7.00000000000058
303	GAK-17-009	72417	constITI	303	5558.1	14	1	80	6	0	26.39	0.73	10.5	0	0	7	40	1	80	6	0	1	43.6299999999992	7.00000000000058
304	GAK-17-009	72417	constITI	304	5601.73	14	1	40	1	1	0.67	0.27	10.5	0	0	8	40	1	80	6	0	0	12.4500000000007	7.00000000000058
305	GAK-17-009	72417	constITI	305	5614.18	14	1	40	1	1	5.83	0.21	10.5	0	0	9	40	1	80	6	0	0	17.5499999999993	7.00000000000058
306	GAK-17-009	72417	constITI	306	5631.73	14	1	40	1	1	1.84	0.27	10.5	0	0	10	40	1	80	6	0	0	20.6100000000006	7.00000000000058
307	GAK-17-009	72417	constITI	307	5652.34	15	0	40	1	1	14.39	0.29	10.5	0	0	0	40	1	80	4	0	0	26.1899999999996	6.39000000000011
308	GAK-17-009	72417	constITI	308	5678.53	15	0	40	1	1	0.95	0.31	10.5	0	0	0	40	1	80	4	0	0	12.7700000000004	6.39000000000011
309	GAK-17-009	72417	constITI	309	5691.3	15	0	80	4	0	13.46	0.46	10.5	0	0	0	40	1	80	4	0	1	28.4299999999994	6.39000000000011
310	GAK-17-009	72417	constITI	310	5719.73	15	0	80	4	0	0.8	0.38	10.5	0	0	0	40	1	80	4	0	1	15.6900000000005	6.39000000000011
311	GAK-17-009	72417	constITI	311	5735.42	15	0	80	4	0	0.04	0.56	10.5	0	0	0	40	1	80	4	0	1	15.1099999999997	6.39000000000011
312	GAK-17-009	72417	constITI	312	5750.53	15	0	40	1	1	0.41	0.34	10.5	0	0	0	40	1	80	4	0	0	12.2600000000002	6.39000000000011
313	GAK-17-009	72417	constITI	313	5762.79	15	0	40	1	1	0.39	0.38	10.5	0	0	0	40	1	80	4	0	0	12.2799999999997	6.39000000000011
314	GAK-17-009	72417	constITI	314	5775.07	15	0	80	4	0	2.63	0.23	10.5	0	0	0	40	1	80	4	0	1	17.3699999999999	6.39000000000011
315	GAK-17-009	72417	constITI	315	5792.44	15	0	80	4	0	2.15	0.44	10.5	0	0	0	40	1	80	4	0	1	17.1000000000004	6.39000000000011
316	GAK-17-009	72417	constITI	316	5809.54	15	0	40	1	1	0.72	0.87	10.5	0	0	0	40	1	80	4	0	0	13.1000000000004	6.39000000000011
317	GAK-17-009	72417	constITI	317	5822.64	15	1	80	4	0	1.16	0.28	10.5	0	0	1	40	1	80	4	0	1	15.9499999999998	6.39000000000011
318	GAK-17-009	72417	constITI	318	5838.59	15	1	80	4	0	0.34	0.3	10.5	0	0	2	40	1	80	4	0	1	15.1499999999996	6.39000000000011
319	GAK-17-009	72417	constITI	319	5853.74	15	1	40	1	1	3.84	0.51	10.5	0	0	3	40	1	80	4	0	0	35.75	6.39000000000011
321	GAK-17-009	72417	constITI	321	5889.49	15	1	40	1	1	27.09	0.37	10.5	0	0	4	40	1	80	4	0	0	38.9700000000003	6.39000000000011
322	GAK-17-009	72417	constITI	322	5928.46	15	1	40	1	1	16.8	0.53	10.5	0	0	5	40	1	80	4	0	0	28.8400000000001	6.39000000000011
323	GAK-17-009	72417	constITI	323	5957.3	15	1	40	1	1	2.18	2.94	10.5	0	0	6	40	1	80	4	0	0	16.6300000000001	6.39000000000011
324	GAK-17-009	72417	constITI	324	5973.93	15	1	40	1	1	3.18	0.77	10.5	0	0	7	40	1	80	4	0	0	15.46	6.39000000000011
325	GAK-17-009	72417	constITI	325	5989.39	15	1	40	1	1	7.7	0.27	10.5	0	0	8	40	1	80	4	0	0	19.4799999999996	6.39000000000011
326	GAK-17-009	72417	constITI	326	6008.87	15	1	80	4	0	3.01	1.03	10.5	0	0	9	40	1	80	4	0	1	18.5500000000002	6.39000000000011
327	GAK-17-009	72417	constITI	327	6027.42	15	1	40	1	1	3.05	0.44	10.5	0	0	10	40	1	80	4	0	0	21.3800000000001	6.39000000000011
328	GAK-17-009	72417	constITI	328	6048.8	16	0	40	4	1	1.4	0.45	10.5	0	0	0	40	1	40	4	1	1	16.3599999999997	10.8199999999996
329	GAK-17-009	72417	constITI	329	6065.16	16	0	40	1	0	1.42	2.94	10.5	0	0	0	40	1	40	4	1	0	15.8699999999999	10.8199999999996
330	GAK-17-009	72417	constITI	330	6081.03	16	0	40	4	1	1.83	0.72	10.5	0	0	0	40	1	40	4	1	1	17.0600000000004	10.8199999999996
331	GAK-17-009	72417	constITI	331	6098.09	16	0	40	1	0	10.25	0.38	10.5	0	0	0	40	1	40	4	1	0	22.1399999999994	10.8199999999996
332	GAK-17-009	72417	constITI	332	6120.23	16	0	40	1	0	0.58	0.34	10.5	0	0	0	40	1	40	4	1	0	12.4300000000003	10.8199999999996
333	GAK-17-009	72417	constITI	333	6132.66	16	0	40	4	1	0.33	0.22	10.5	0	0	0	40	1	40	4	1	1	15.0600000000004	10.8199999999996
334	GAK-17-009	72417	constITI	334	6147.72	16	0	40	4	1	6.01	0.45	10.5	0	0	0	40	1	40	4	1	1	20.9699999999993	10.8199999999996
335	GAK-17-009	72417	constITI	335	6168.69	16	0	40	1	0	2.36	0.3	10.5	0	0	0	40	1	40	4	1	0	14.1700000000001	10.8199999999996
336	GAK-17-009	72417	constITI	336	6182.86	16	0	40	4	1	0.47	0.34	10.5	0	0	0	40	1	40	4	1	1	15.3200000000006	10.8199999999996
337	GAK-17-009	72417	constITI	337	6198.18	16	0	40	1	0	0.38	0.39	10.5	0	0	0	40	1	40	4	1	0	12.2799999999997	10.8199999999996
338	GAK-17-009	72417	constITI	338	6210.46	16	1	40	4	1	5.6	0.41	10.5	0	0	1	40	1	40	4	1	1	61.04	10.8199999999996
340	GAK-17-009	72417	constITI	340	6271.5	16	1	40	4	1	2.92	0.42	10.5	0	0	2	40	1	40	4	1	1	17.8500000000004	10.8199999999996
341	GAK-17-009	72417	constITI	341	6289.35	16	1	40	1	0	2.79	0.35	10.5	0	0	3	40	1	40	4	1	0	14.6499999999996	10.8199999999996
342	GAK-17-009	72417	constITI	342	6304	16	1	40	4	1	2.37	0.39	10.5	0	0	4	40	1	40	4	1	1	17.2700000000004	10.8199999999996
343	GAK-17-009	72417	constITI	343	6321.27	16	1	40	1	0	1.04	0.28	10.5	0	0	5	40	1	40	4	1	0	12.8299999999999	10.8199999999996
344	GAK-17-009	72417	constITI	344	6334.1	16	1	40	4	1	0.98	0.5	10.5	0	0	6	40	1	40	4	1	1	15.9899999999998	10.8199999999996
345	GAK-17-009	72417	constITI	345	6350.09	16	1	40	1	0	0.47	0.48	10.5	0	0	7	40	1	40	4	1	0	12.46	10.8199999999996
346	GAK-17-009	72417	constITI	346	6362.55	16	1	40	4	1	0.24	1.27	10.5	0	0	8	40	1	40	4	1	1	56.54	10.8199999999996
348	GAK-17-009	72417	constITI	348	6419.09	16	1	40	4	1	7.13	0.31	10.5	0	0	9	40	1	40	4	1	1	62.4700000000003	10.8199999999996
350	GAK-17-009	72417	constITI	350	6481.56	16	1	40	4	1	6.25	0.33	10.5	0	0	10	40	1	40	4	1	1	31.8999999999996	10.8199999999996
351	GAK-17-009	72417	constITI	351	6513.46	17	0	80	6	1	1.17	0.31	10.5	0	0	0	40	1	80	6	1	1	17.9899999999998	356.55
352	GAK-17-009	72417	constITI	352	6531.45	17	0	80	6	1	2.37	0.43	10.5	0	0	0	40	1	80	6	1	1	19.3100000000004	356.55
353	GAK-17-009	72417	constITI	353	6550.76	17	0	40	1	0	4.85	0.31	10.5	0	0	0	40	1	80	6	1	0	16.6700000000001	356.55
354	GAK-17-009	72417	constITI	354	6567.43	17	0	40	1	0	2.69	2.32	10.5	0	0	0	40	1	80	6	1	0	16.5199999999995	356.55
355	GAK-17-009	72417	constITI	355	6583.95	17	0	40	1	0	5.43	2.5	10.5	0	0	0	40	1	80	6	1	0	19.4400000000005	356.55
356	GAK-17-009	72417	constITI	356	6603.39	17	0	80	6	1	0.18	0.38	10.5	0	0	0	40	1	80	6	1	1	17.0699999999997	356.55
357	GAK-17-009	72417	constITI	357	6620.46	17	0	40	1	0	2.1	0.12	10.5	0	0	0	40	1	80	6	1	0	13.7299999999996	356.55
358	GAK-17-009	72417	constITI	358	6634.19	17	0	40	1	0	1.34	0.35	10.5	0	0	0	40	1	80	6	1	0	13.2000000000007	356.55
359	GAK-17-009	72417	constITI	359	6647.39	17	0	80	6	1	1.22	0.43	10.5	0	0	0	40	1	80	6	1	1	18.1599999999999	356.55
360	GAK-17-009	72417	constITI	360	6665.55	17	0	80	6	1	13.52	0.48	10.5	0	0	0	40	1	80	6	1	1	30.5100000000002	356.55
361	GAK-17-009	72417	constITI	361	6696.06	17	1	40	1	0	0.24	0.51	10.5	0	0	1	40	1	80	6	1	0	12.2599999999993	356.55
362	GAK-17-009	72417	constITI	362	6708.32	17	1	40	1	0	1.6	0.39	10.5	0	0	2	40	1	80	6	1	0	13.5	356.55
363	GAK-17-009	72417	constITI	363	6721.82	17	1	40	1	0	0.41	0.16	10.5	0	0	3	40	1	80	6	1	0	12.0799999999999	356.55
364	GAK-17-009	72417	constITI	364	6733.9	17	1	80	6	1	0.66	0.4	10.5	0	0	4	40	1	80	6	1	1	17.5700000000006	356.55
365	GAK-17-009	72417	constITI	365	6751.47	17	1	40	1	0	2.16	0.55	10.5	0	0	5	40	1	80	6	1	0	14.2199999999993	356.55
366	GAK-17-009	72417	constITI	366	6765.69	17	1	80	6	1	0.36	0.45	10.5	0	0	6	40	1	80	6	1	1	17.3200000000006	356.55
367	GAK-17-009	72417	constITI	367	6783.01	17	1	40	1	0	0.39	0.32	10.5	0	0	7	40	1	80	6	1	0	12.2199999999993	356.55
368	GAK-17-009	72417	constITI	368	6795.23	17	1	40	1	0	0.35	0.39	10.5	0	0	8	40	1	80	6	1	0	12.25	356.55
369	GAK-17-009	72417	constITI	369	6807.48	17	1	80	6	1	1.68	0.25	10.5	0	0	9	40	1	80	6	1	1	18.4400000000005	356.55
370	GAK-17-009	72417	constITI	370	6825.92	17	1	80	6	1	0.52	0.51	10.5	0	0	10	40	1	80	6	1	1	374.08	356.55
1	GAK-17-009	72517	constITI	1	0	0	0	40	1	1	2.43	0.47	10.5	0	0	0	40	1	40	1	0	0	14.41	2.16000000000004
2	GAK-17-009	72517	constITI	2	14.41	0	0	40	1	0	1.31	0.49	10.5	0	0	0	40	1	40	1	0	1	13.31	2.16000000000004
3	GAK-17-009	72517	constITI	3	27.72	0	0	40	1	0	2.3	0.45	10.5	0	0	0	40	1	40	1	0	1	14.26	2.16000000000004
4	GAK-17-009	72517	constITI	4	41.98	0	0	40	1	0	0.78	3.21	10.5	0	0	0	40	1	40	1	0	1	15.5	2.16000000000004
5	GAK-17-009	72517	constITI	5	57.48	0	0	40	1	1	1.23	0.25	10.5	0	0	0	40	1	40	1	0	0	12.99	2.16000000000004
6	GAK-17-009	72517	constITI	6	70.47	0	0	40	1	1	7.39	0.57	10.5	0	0	0	40	1	40	1	0	0	19.47	2.16000000000004
7	GAK-17-009	72517	constITI	7	89.94	0	0	40	1	0	17.16	0.39	10.5	0	0	0	40	1	40	1	0	1	29.06	2.16000000000004
8	GAK-17-009	72517	constITI	8	119	0	0	40	1	0	13.04	0.41	10.5	0	0	0	40	1	40	1	0	1	24.96	2.16000000000004
9	GAK-17-009	72517	constITI	9	143.96	0	0	40	1	1	3.32	0.04	10.5	0	0	0	40	1	40	1	0	0	14.87	2.16000000000004
10	GAK-17-009	72517	constITI	10	158.83	0	0	40	1	1	24.32	0.38	10.5	0	0	0	40	1	40	1	0	0	36.21	2.16000000000004
11	GAK-17-009	72517	constITI	11	195.04	0	1	40	1	1	0.32	0.42	10.5	0	0	1	40	1	40	1	0	0	12.25	2.16000000000004
12	GAK-17-009	72517	constITI	12	207.29	0	1	40	1	1	0.57	0.32	10.5	0	0	2	40	1	40	1	0	0	12.4	2.16000000000004
13	GAK-17-009	72517	constITI	13	219.69	0	1	40	1	1	6.76	0.41	10.5	0	0	3	40	1	40	1	0	0	18.68	2.16000000000004
14	GAK-17-009	72517	constITI	14	238.37	0	1	40	1	1	5.57	0.3	10.5	0	0	4	40	1	40	1	0	0	17.38	2.16000000000004
15	GAK-17-009	72517	constITI	15	255.75	0	1	40	1	0	5.78	1.4	10.5	0	0	5	40	1	40	1	0	1	18.69	2.16000000000004
16	GAK-17-009	72517	constITI	16	274.44	0	1	40	1	1	0.85	0.63	10.5	0	0	6	40	1	40	1	0	0	12.99	2.16000000000004
17	GAK-17-009	72517	constITI	17	287.43	0	1	40	1	1	2.36	1.76	10.5	0	0	7	40	1	40	1	0	0	15.63	2.16000000000004
18	GAK-17-009	72517	constITI	18	303.06	0	1	40	1	0	1.13	0.53	10.5	0	0	8	40	1	40	1	0	1	13.17	2.16000000000004
19	GAK-17-009	72517	constITI	19	316.23	0	1	40	1	1	1.66	0.25	10.5	0	0	9	40	1	40	1	0	0	13.42	2.16000000000004
20	GAK-17-009	72517	constITI	20	329.65	0	1	40	1	1	6.03	3.2	10.5	0	0	10	40	1	40	1	0	0	22.89	2.16000000000004
21	GAK-17-009	72517	constITI	21	352.54	1	0	40	1	0	2.38	0.45	10.5	0	0	0	40	1	80	2	1	0	14.34	14.25
22	GAK-17-009	72517	constITI	22	366.88	1	0	40	1	0	3.19	0.4	10.5	0	0	0	40	1	80	2	1	0	15.1	14.25
23	GAK-17-009	72517	constITI	23	381.98	1	0	80	2	1	1.36	0.32	10.5	0	0	0	40	1	80	2	1	1	14.19	14.25
24	GAK-17-009	72517	constITI	24	396.17	1	0	80	2	1	0.71	0.31	10.5	0	0	0	40	1	80	2	1	1	13.53	14.25
25	GAK-17-009	72517	constITI	25	409.7	1	0	40	1	0	1.88	0.44	10.5	0	0	0	40	1	80	2	1	0	13.83	14.25
26	GAK-17-009	72517	constITI	26	423.53	1	0	80	2	1	1.56	0.36	10.5	0	0	0	40	1	80	2	1	1	14.43	14.25
27	GAK-17-009	72517	constITI	27	437.96	1	0	80	2	1	0.95	0.35	10.5	0	0	0	40	1	80	2	1	1	13.81	14.25
28	GAK-17-009	72517	constITI	28	451.77	1	0	40	1	0	15.08	0.26	10.5	0	0	0	40	1	80	2	1	0	26.85	14.25
29	GAK-17-009	72517	constITI	29	478.62	1	0	40	1	0	1.98	0.28	10.5	0	0	0	40	1	80	2	1	0	13.77	14.25
30	GAK-17-009	72517	constITI	30	492.39	1	0	80	2	1	0.75	0.84	10.5	0	0	0	40	1	80	2	1	1	14.1	14.25
31	GAK-17-009	72517	constITI	31	506.49	1	1	80	2	1	6.39	0.15	10.5	0	0	1	40	1	80	2	1	1	19.05	14.25
32	GAK-17-009	72517	constITI	32	525.54	1	1	80	2	1	0.07	0.28	10.5	0	0	2	40	1	80	2	1	1	53.38	14.25
34	GAK-17-009	72517	constITI	34	578.92	1	1	80	2	1	0.98	0.31	10.5	0	0	3	40	1	80	2	1	1	13.8000000000001	14.25
35	GAK-17-009	72517	constITI	35	592.72	1	1	80	2	1	1.09	0.52	10.5	0	0	4	40	1	80	2	1	1	14.12	14.25
36	GAK-17-009	72517	constITI	36	606.84	1	1	40	1	0	1.94	0.34	10.5	0	0	5	40	1	80	2	1	0	13.79	14.25
37	GAK-17-009	72517	constITI	37	620.63	1	1	80	2	1	0.88	0.42	10.5	0	0	6	40	1	80	2	1	1	13.8100000000001	14.25
38	GAK-17-009	72517	constITI	38	634.44	1	1	80	2	1	4.83	0.37	10.5	0	0	7	40	1	80	2	1	1	17.7099999999999	14.25
39	GAK-17-009	72517	constITI	39	652.15	1	1	80	2	1	0.55	0.4	10.5	0	0	8	40	1	80	2	1	1	13.46	14.25
40	GAK-17-009	72517	constITI	40	665.61	1	1	80	2	1	1.05	0.41	10.5	0	0	9	40	1	80	2	1	1	13.97	14.25
41	GAK-17-009	72517	constITI	41	679.58	1	1	80	2	1	0.7	0.34	10.5	0	0	10	40	1	80	2	1	1	27.79	14.25
42	GAK-17-009	72517	constITI	42	707.37	2	0	120	4	0	1.5	0.45	10.5	0	0	0	40	1	120	4	0	1	16.46	11.61
43	GAK-17-009	72517	constITI	43	723.83	2	0	40	1	1	1.73	0.36	10.5	0	0	0	40	1	120	4	0	0	13.5999999999999	11.61
44	GAK-17-009	72517	constITI	44	737.43	2	0	120	4	0	0.79	0.25	10.5	0	0	0	40	1	120	4	0	1	15.5500000000001	11.61
45	GAK-17-009	72517	constITI	45	752.98	2	0	40	1	1	0.59	0.32	10.5	0	0	0	40	1	120	4	0	0	12.42	11.61
46	GAK-17-009	72517	constITI	46	765.4	2	0	120	4	0	2.72	0.16	10.5	0	0	0	40	1	120	4	0	1	17.39	11.61
47	GAK-17-009	72517	constITI	47	782.79	2	0	40	1	1	0.97	0.49	10.5	0	0	0	40	1	120	4	0	0	12.97	11.61
48	GAK-17-009	72517	constITI	48	795.76	2	0	120	4	0	1.53	0.35	10.5	0	0	0	40	1	120	4	0	1	16.39	11.61
49	GAK-17-009	72517	constITI	49	812.15	2	0	120	4	0	0.04	0.49	10.5	0	0	0	40	1	120	4	0	1	15.0400000000001	11.61
50	GAK-17-009	72517	constITI	50	827.19	2	0	40	1	1	1.69	0.3	10.5	0	0	0	40	1	120	4	0	0	13.5	11.61
51	GAK-17-009	72517	constITI	51	840.69	2	0	40	1	1	2.68	0.36	10.5	0	0	0	40	1	120	4	0	0	14.55	11.61
52	GAK-17-009	72517	constITI	52	855.24	2	1	120	4	0	0.56	0.55	10.5	0	0	1	40	1	120	4	0	1	15.62	11.61
53	GAK-17-009	72517	constITI	53	870.86	2	1	120	4	0	0.31	0.35	10.5	0	0	2	40	1	120	4	0	1	15.17	11.61
54	GAK-17-009	72517	constITI	54	886.03	2	1	120	4	0	0.53	0.27	10.5	0	0	3	40	1	120	4	0	1	15.3100000000001	11.61
55	GAK-17-009	72517	constITI	55	901.34	2	1	120	4	0	0.16	0.31	10.5	0	0	4	40	1	120	4	0	1	14.98	11.61
56	GAK-17-009	72517	constITI	56	916.32	2	1	120	4	0	0.9	0.57	10.5	0	0	5	40	1	120	4	0	1	36.6099999999999	11.61
58	GAK-17-009	72517	constITI	58	952.93	2	1	120	4	0	0.64	0.35	10.5	0	0	6	40	1	120	4	0	1	15.5	11.61
59	GAK-17-009	72517	constITI	59	968.43	2	1	40	1	1	1.21	0.44	10.5	0	0	7	40	1	120	4	0	0	13.1600000000001	11.61
60	GAK-17-009	72517	constITI	60	981.59	2	1	40	1	1	3.67	0.28	10.5	0	0	8	40	1	120	4	0	0	15.4599999999999	11.61
61	GAK-17-009	72517	constITI	61	997.05	2	1	120	4	0	2.73	0.75	10.5	0	0	9	40	1	120	4	0	1	17.99	11.61
62	GAK-17-009	72517	constITI	62	1015.04	2	1	40	1	1	0.04	0.35	10.5	0	0	10	40	1	120	4	0	0	23.5	11.61
63	GAK-17-009	72517	constITI	63	1038.54	3	0	120	1	0	3.48	0.31	10.5	0	0	0	40	1	120	1	0	1	15.3	9.71000000000014
64	GAK-17-009	72517	constITI	64	1053.84	3	0	40	1	1	0.86	0.31	10.5	0	0	0	40	1	120	1	0	0	12.6800000000001	9.71000000000014
65	GAK-17-009	72517	constITI	65	1066.52	3	0	40	1	1	1.66	0.22	10.5	0	0	0	40	1	120	1	0	0	13.3900000000001	9.71000000000014
66	GAK-17-009	72517	constITI	66	1079.91	3	0	120	1	0	0.22	0.58	10.5	0	0	0	40	1	120	1	0	1	12.3099999999999	9.71000000000014
67	GAK-17-009	72517	constITI	67	1092.22	3	0	120	1	0	0.16	0.8	10.5	0	0	0	40	1	120	1	0	1	31.02	9.71000000000014
69	GAK-17-009	72517	constITI	69	1123.24	3	0	40	1	1	2.12	0.37	10.5	0	0	0	40	1	120	1	0	0	14	9.71000000000014
70	GAK-17-009	72517	constITI	70	1137.24	3	0	120	1	0	0.21	0.47	10.5	0	0	0	40	1	120	1	0	1	12.1900000000001	9.71000000000014
71	GAK-17-009	72517	constITI	71	1149.43	3	0	40	1	1	1.85	4.49	10.5	0	0	0	40	1	120	1	0	0	17.8499999999999	9.71000000000014
72	GAK-17-009	72517	constITI	72	1167.28	3	0	120	1	0	0.93	0.2	10.5	0	0	0	40	1	120	1	0	1	12.6400000000001	9.71000000000014
73	GAK-17-009	72517	constITI	73	1179.92	3	0	40	1	1	1.58	0.37	10.5	0	0	0	40	1	120	1	0	0	13.46	9.71000000000014
74	GAK-17-009	72517	constITI	74	1193.38	3	1	120	1	0	0.21	0.43	10.5	0	0	1	40	1	120	1	0	1	12.1499999999999	9.71000000000014
75	GAK-17-009	72517	constITI	75	1205.53	3	1	120	1	0	2.04	4.54	10.5	0	0	2	40	1	120	1	0	1	18.0899999999999	9.71000000000014
76	GAK-17-009	72517	constITI	76	1223.62	3	1	120	1	0	0.69	0.37	10.5	0	0	3	40	1	120	1	0	1	12.5700000000002	9.71000000000014
77	GAK-17-009	72517	constITI	77	1236.19	3	1	120	1	0	0.11	0.34	10.5	0	0	4	40	1	120	1	0	1	11.96	9.71000000000014
78	GAK-17-009	72517	constITI	78	1248.15	3	1	120	1	0	0.37	0.37	10.5	0	0	5	40	1	120	1	0	1	12.25	9.71000000000014
79	GAK-17-009	72517	constITI	79	1260.4	3	1	120	1	0	0.18	0.42	10.5	0	0	6	40	1	120	1	0	1	12.1099999999999	9.71000000000014
80	GAK-17-009	72517	constITI	80	1272.51	3	1	120	1	0	0.61	0.35	10.5	0	0	7	40	1	120	1	0	1	12.47	9.71000000000014
81	GAK-17-009	72517	constITI	81	1284.98	3	1	120	1	0	2.46	0.47	10.5	0	0	8	40	1	120	1	0	1	14.4400000000001	9.71000000000014
82	GAK-17-009	72517	constITI	82	1299.42	3	1	120	1	0	0.33	0.33	10.5	0	0	9	40	1	120	1	0	1	12.1699999999998	9.71000000000014
83	GAK-17-009	72517	constITI	83	1311.59	3	1	120	1	0	0.34	0.29	10.5	0	0	10	40	1	120	1	0	1	21.8400000000001	9.71000000000014
84	GAK-17-009	72517	constITI	84	1333.43	4	0	40	1	0	1.58	3.46	10.5	0	0	0	40	1	80	6	1	0	16.55	22.5100000000001
85	GAK-17-009	72517	constITI	85	1349.98	4	0	80	6	1	0.81	0.39	10.5	0	0	0	40	1	80	6	1	1	17.71	22.5100000000001
86	GAK-17-009	72517	constITI	86	1367.69	4	0	40	1	0	15.82	2.8	10.5	0	0	0	40	1	80	6	1	0	30.1299999999999	22.5100000000001
87	GAK-17-009	72517	constITI	87	1397.82	4	0	80	6	1	0.74	0.36	10.5	0	0	0	40	1	80	6	1	1	17.6100000000001	22.5100000000001
88	GAK-17-009	72517	constITI	88	1415.43	4	0	80	6	1	2.19	0.15	10.5	0	0	0	40	1	80	6	1	1	18.8499999999999	22.5100000000001
89	GAK-17-009	72517	constITI	89	1434.28	4	0	40	1	0	21.1	0.44	10.5	0	0	0	40	1	80	6	1	0	33.05	22.5100000000001
90	GAK-17-009	72517	constITI	90	1467.33	4	0	80	6	1	3.31	0.34	10.5	0	0	0	40	1	80	6	1	1	20.1600000000001	22.5100000000001
91	GAK-17-009	72517	constITI	91	1487.49	4	0	40	1	0	0.6	0.26	10.5	0	0	0	40	1	80	6	1	0	12.3699999999999	22.5100000000001
92	GAK-17-009	72517	constITI	92	1499.86	4	0	80	6	1	0.72	0.42	10.5	0	0	0	40	1	80	6	1	1	17.6500000000001	22.5100000000001
93	GAK-17-009	72517	constITI	93	1517.51	4	0	40	1	0	7.33	0.31	10.5	0	0	0	40	1	80	6	1	0	19.1500000000001	22.5100000000001
94	GAK-17-009	72517	constITI	94	1536.66	4	1	80	6	1	0.69	0.48	10.5	0	0	1	40	1	80	6	1	1	17.6799999999998	22.5100000000001
95	GAK-17-009	72517	constITI	95	1554.34	4	1	40	1	0	5.33	0.29	10.5	0	0	2	40	1	80	6	1	0	17.1300000000001	22.5100000000001
96	GAK-17-009	72517	constITI	96	1571.47	4	1	40	1	0	5.64	0.26	10.5	0	0	3	40	1	80	6	1	0	17.4100000000001	22.5100000000001
97	GAK-17-009	72517	constITI	97	1588.88	4	1	80	6	1	2.46	0.37	10.5	0	0	4	40	1	80	6	1	1	19.3399999999999	22.5100000000001
98	GAK-17-009	72517	constITI	98	1608.22	4	1	40	1	0	0.38	0.49	10.5	0	0	5	40	1	80	6	1	0	12.3799999999999	22.5100000000001
99	GAK-17-009	72517	constITI	99	1620.6	4	1	80	6	1	0.79	0.51	10.5	0	0	6	40	1	80	6	1	1	17.8100000000002	22.5100000000001
100	GAK-17-009	72517	constITI	100	1638.41	4	1	80	6	1	12.81	0.43	10.5	0	0	7	40	1	80	6	1	1	29.75	22.5100000000001
101	GAK-17-009	72517	constITI	101	1668.16	4	1	80	6	1	9.58	0.42	10.5	0	0	8	40	1	80	6	1	1	26.51	22.5100000000001
102	GAK-17-009	72517	constITI	102	1694.67	4	1	40	1	0	17.85	0.02	10.5	0	0	9	40	1	80	6	1	0	29.3799999999999	22.5100000000001
103	GAK-17-009	72517	constITI	103	1724.05	4	1	80	6	1	7.21	0.4	10.5	0	0	10	40	1	80	6	1	1	46.6200000000001	22.5100000000001
104	GAK-17-009	72517	constITI	104	1770.67	5	0	40	6	0	12.15	0.38	10.5	0	0	0	40	1	40	6	0	1	29.04	4.35999999999993
105	GAK-17-009	72517	constITI	105	1799.71	5	0	40	1	1	9.98	0.0600000000000001	10.5	0	0	0	40	1	40	6	0	0	21.55	4.35999999999993
106	GAK-17-009	72517	constITI	106	1821.26	5	0	40	1	1	13.88	0.33	10.5	0	0	0	40	1	40	6	0	0	25.72	4.35999999999993
107	GAK-17-009	72517	constITI	107	1846.98	5	0	40	6	0	10.29	0.25	10.5	0	0	0	40	1	40	6	0	1	27.05	4.35999999999993
108	GAK-17-009	72517	constITI	108	1874.03	5	0	40	1	1	1.33	1.67	10.5	0	0	0	40	1	40	6	0	0	14.51	4.35999999999993
109	GAK-17-009	72517	constITI	109	1888.54	5	0	40	6	0	1.8	0.32	10.5	0	0	0	40	1	40	6	0	1	18.6300000000001	4.35999999999993
110	GAK-17-009	72517	constITI	110	1907.17	5	0	40	1	1	1	0.42	10.5	0	0	0	40	1	40	6	0	0	12.9299999999998	4.35999999999993
111	GAK-17-009	72517	constITI	111	1920.1	5	0	40	6	0	5.84	0.73	10.5	0	0	0	40	1	40	6	0	1	23.0800000000002	4.35999999999993
112	GAK-17-009	72517	constITI	112	1943.18	5	0	40	1	1	2.61	1.09	10.5	0	0	0	40	1	40	6	0	0	15.21	4.35999999999993
113	GAK-17-009	72517	constITI	113	1958.39	5	0	40	6	0	3.1	0.0800000000000001	10.5	0	0	0	40	1	40	6	0	1	19.6899999999998	4.35999999999993
114	GAK-17-009	72517	constITI	114	1978.08	5	1	40	1	1	9.95	0.68	10.5	0	0	1	40	1	40	6	0	0	22.1400000000001	4.35999999999993
115	GAK-17-009	72517	constITI	115	2000.22	5	1	40	1	1	22.6	0.37	10.5	0	0	2	40	1	40	6	0	0	34.48	4.35999999999993
116	GAK-17-009	72517	constITI	116	2034.7	5	1	40	1	1	0.51	0.41	10.5	0	0	3	40	1	40	6	0	0	12.4300000000001	4.35999999999993
117	GAK-17-009	72517	constITI	117	2047.13	5	1	40	6	0	4.88	4.81	10.5	0	0	4	40	1	40	6	0	1	26.1999999999998	4.35999999999993
118	GAK-17-009	72517	constITI	118	2073.33	5	1	40	1	1	0.42	0.36	10.5	0	0	5	40	1	40	6	0	0	12.29	4.35999999999993
119	GAK-17-009	72517	constITI	119	2085.62	5	1	40	6	0	21.16	0.82	10.5	0	0	6	40	1	40	6	0	1	38.4900000000002	4.35999999999993
120	GAK-17-009	72517	constITI	120	2124.11	5	1	40	1	1	19.13	0.44	10.5	0	0	7	40	1	40	6	0	0	31.0799999999999	4.35999999999993
121	GAK-17-009	72517	constITI	121	2155.19	5	1	40	6	0	2.05	0.31	10.5	0	0	8	40	1	40	6	0	1	18.8699999999999	4.35999999999993
122	GAK-17-009	72517	constITI	122	2174.06	5	1	40	1	1	18.55	0.23	10.5	0	0	9	40	1	40	6	0	0	30.29	4.35999999999993
123	GAK-17-009	72517	constITI	123	2204.35	5	1	40	1	1	13.83	0.39	10.5	0	0	10	40	1	40	6	0	0	30.0799999999999	4.35999999999993
124	GAK-17-009	72517	constITI	124	2234.43	6	0	40	1	0	11.05	0.32	10.5	0	0	0	40	1	120	4	1	0	22.8800000000001	21.4700000000001
125	GAK-17-009	72517	constITI	125	2257.31	6	0	40	1	0	4.04	0.32	10.5	0	0	0	40	1	120	4	1	0	15.8699999999999	21.4700000000001
126	GAK-17-009	72517	constITI	126	2273.18	6	0	40	1	0	4.64	0.27	10.5	0	0	0	40	1	120	4	1	0	16.4200000000001	21.4700000000001
127	GAK-17-009	72517	constITI	127	2289.6	6	0	120	4	1	0.94	0.32	10.5	0	0	0	40	1	120	4	1	1	15.77	21.4700000000001
128	GAK-17-009	72517	constITI	128	2305.37	6	0	120	4	1	2.86	0.41	10.5	0	0	0	40	1	120	4	1	1	17.7800000000002	21.4700000000001
129	GAK-17-009	72517	constITI	129	2323.15	6	0	120	4	1	2.57	0.42	10.5	0	0	0	40	1	120	4	1	1	17.5	21.4700000000001
130	GAK-17-009	72517	constITI	130	2340.65	6	0	40	1	0	2.07	0.31	10.5	0	0	0	40	1	120	4	1	0	13.8899999999999	21.4700000000001
131	GAK-17-009	72517	constITI	131	2354.54	6	0	120	4	1	0.92	0.37	10.5	0	0	0	40	1	120	4	1	1	15.8000000000002	21.4700000000001
132	GAK-17-009	72517	constITI	132	2370.34	6	0	120	4	1	0.25	0.47	10.5	0	0	0	40	1	120	4	1	1	15.23	21.4700000000001
133	GAK-17-009	72517	constITI	133	2385.57	6	0	40	1	0	1.92	0.29	10.5	0	0	0	40	1	120	4	1	0	13.7199999999998	21.4700000000001
134	GAK-17-009	72517	constITI	134	2399.29	6	1	120	4	1	1.66	0.47	10.5	0	0	1	40	1	120	4	1	1	16.6399999999999	21.4700000000001
135	GAK-17-009	72517	constITI	135	2415.93	6	1	120	4	1	0.98	0.41	10.5	0	0	2	40	1	120	4	1	1	15.9000000000001	21.4700000000001
136	GAK-17-009	72517	constITI	136	2431.83	6	1	120	4	1	0.36	0.44	10.5	0	0	3	40	1	120	4	1	1	15.3099999999999	21.4700000000001
137	GAK-17-009	72517	constITI	137	2447.14	6	1	120	4	1	1.75	0.45	10.5	0	0	4	40	1	120	4	1	1	16.71	21.4700000000001
138	GAK-17-009	72517	constITI	138	2463.85	6	1	120	4	1	4.62	0.28	10.5	0	0	5	40	1	120	4	1	1	19.4100000000003	21.4700000000001
139	GAK-17-009	72517	constITI	139	2483.26	6	1	120	4	1	2.33	0.71	10.5	0	0	6	40	1	120	4	1	1	17.5499999999997	21.4700000000001
140	GAK-17-009	72517	constITI	140	2500.81	6	1	120	4	1	1.67	0.53	10.5	0	0	7	40	1	120	4	1	1	16.71	21.4700000000001
141	GAK-17-009	72517	constITI	141	2517.52	6	1	120	4	1	1.01	0.39	10.5	0	0	8	40	1	120	4	1	1	15.9099999999999	21.4700000000001
142	GAK-17-009	72517	constITI	142	2533.43	6	1	120	4	1	0.14	0.35	10.5	0	0	9	40	1	120	4	1	1	15	21.4700000000001
143	GAK-17-009	72517	constITI	143	2548.43	6	1	120	4	1	1.09	0.36	10.5	0	0	10	40	1	120	4	1	1	37.4200000000001	21.4700000000001
144	GAK-17-009	72517	constITI	144	2585.85	7	0	120	1	0	2.54	0.15	10.5	0	0	0	40	1	120	1	0	1	14.2000000000003	20.7899999999999
145	GAK-17-009	72517	constITI	145	2600.05	7	0	40	1	1	1.52	0.38	10.5	0	0	0	40	1	120	1	0	0	13.4099999999999	20.7899999999999
146	GAK-17-009	72517	constITI	146	2613.46	7	0	40	1	1	0.95	0.4	10.5	0	0	0	40	1	120	1	0	0	12.8600000000001	20.7899999999999
147	GAK-17-009	72517	constITI	147	2626.32	7	0	40	1	1	1.47	0.35	10.5	0	0	0	40	1	120	1	0	0	13.3299999999999	20.7899999999999
148	GAK-17-009	72517	constITI	148	2639.65	7	0	120	1	0	1.18	0.33	10.5	0	0	0	40	1	120	1	0	1	13.02	20.7899999999999
149	GAK-17-009	72517	constITI	149	2652.67	7	0	120	1	0	1.92	0.31	10.5	0	0	0	40	1	120	1	0	1	13.7399999999998	20.7899999999999
150	GAK-17-009	72517	constITI	150	2666.41	7	0	40	1	1	1.72	0.28	10.5	0	0	0	40	1	120	1	0	0	13.5100000000002	20.7899999999999
151	GAK-17-009	72517	constITI	151	2679.92	7	0	40	1	1	0.03	0.53	10.5	0	0	0	40	1	120	1	0	0	12.0699999999997	20.7899999999999
152	GAK-17-009	72517	constITI	152	2691.99	7	0	120	1	0	0.92	4.5	10.5	0	0	0	40	1	120	1	0	1	16.9300000000003	20.7899999999999
153	GAK-17-009	72517	constITI	153	2708.92	7	0	120	1	0	0.5	0.35	10.5	0	0	0	40	1	120	1	0	1	12.3600000000001	20.7899999999999
154	GAK-17-009	72517	constITI	154	2721.28	7	1	120	1	0	0.36	0.37	10.5	0	0	1	40	1	120	1	0	1	12.2399999999998	20.7899999999999
155	GAK-17-009	72517	constITI	155	2733.52	7	1	120	1	0	0.58	0.34	10.5	0	0	2	40	1	120	1	0	1	12.4299999999998	20.7899999999999
156	GAK-17-009	72517	constITI	156	2745.95	7	1	120	1	0	2.26	0.34	10.5	0	0	3	40	1	120	1	0	1	14.1100000000001	20.7899999999999
157	GAK-17-009	72517	constITI	157	2760.06	7	1	120	1	0	0.14	0.35	10.5	0	0	4	40	1	120	1	0	1	12	20.7899999999999
158	GAK-17-009	72517	constITI	158	2772.06	7	1	120	1	0	0.09	0.32	10.5	0	0	5	40	1	120	1	0	1	11.9200000000001	20.7899999999999
159	GAK-17-009	72517	constITI	159	2783.98	7	1	120	1	0	1.14	0.27	10.5	0	0	6	40	1	120	1	0	1	12.9200000000001	20.7899999999999
160	GAK-17-009	72517	constITI	160	2796.9	7	1	120	1	0	0.17	0.39	10.5	0	0	7	40	1	120	1	0	1	12.0699999999997	20.7899999999999
161	GAK-17-009	72517	constITI	161	2808.97	7	1	120	1	0	1.39	0.33	10.5	0	0	8	40	1	120	1	0	1	13.23	20.7899999999999
162	GAK-17-009	72517	constITI	162	2822.2	7	1	120	1	0	0.37	0.8	10.5	0	0	9	40	1	120	1	0	1	12.6800000000003	20.7899999999999
163	GAK-17-009	72517	constITI	163	2834.88	7	1	120	1	0	0.18	0.4	10.5	0	0	10	40	1	120	1	0	1	32.8699999999999	20.7899999999999
164	GAK-17-009	72517	constITI	164	2867.75	8	0	40	1	0	5.12	1.43	10.5	0	0	0	40	1	40	4	1	0	18.0599999999999	5.26999999999998
165	GAK-17-009	72517	constITI	165	2885.81	8	0	40	1	0	3.41	0.36	10.5	0	0	0	40	1	40	4	1	0	15.2800000000002	5.26999999999998
166	GAK-17-009	72517	constITI	166	2901.09	8	0	40	4	1	1.51	0.63	10.5	0	0	0	40	1	40	4	1	1	16.6499999999996	5.26999999999998
167	GAK-17-009	72517	constITI	167	2917.74	8	0	40	4	1	2.86	0.75	10.5	0	0	0	40	1	40	4	1	1	18.1200000000003	5.26999999999998
168	GAK-17-009	72517	constITI	168	2935.86	8	0	40	1	0	2.84	0.27	10.5	0	0	0	40	1	40	4	1	0	14.6199999999999	5.26999999999998
169	GAK-17-009	72517	constITI	169	2950.48	8	0	40	4	1	4.42	0.36	10.5	0	0	0	40	1	40	4	1	1	19.29	5.26999999999998
170	GAK-17-009	72517	constITI	170	2969.77	8	0	40	4	1	4.5	0.35	10.5	0	0	0	40	1	40	4	1	1	19.3600000000001	5.26999999999998
171	GAK-17-009	72517	constITI	171	2989.13	8	0	40	1	0	21.74	0.34	10.5	0	0	0	40	1	40	4	1	0	33.5899999999997	5.26999999999998
172	GAK-17-009	72517	constITI	172	3022.72	8	0	40	4	1	2.23	1.66	10.5	0	0	0	40	1	40	4	1	1	18.4000000000001	5.26999999999998
173	GAK-17-009	72517	constITI	173	3041.12	8	0	40	1	0	16.25	0.23	10.5	0	0	0	40	1	40	4	1	0	27.9900000000002	5.26999999999998
174	GAK-17-009	72517	constITI	174	3069.11	8	1	40	4	1	0.54	0.32	10.5	0	0	1	40	1	40	4	1	1	15.3699999999999	5.26999999999998
175	GAK-17-009	72517	constITI	175	3084.48	8	1	40	1	0	8.86	0.31	10.5	0	0	2	40	1	40	4	1	0	20.6799999999998	5.26999999999998
176	GAK-17-009	72517	constITI	176	3105.16	8	1	40	4	1	9.36	0.43	10.5	0	0	3	40	1	40	4	1	1	24.3000000000002	5.26999999999998
177	GAK-17-009	72517	constITI	177	3129.46	8	1	40	4	1	1.22	0.16	10.5	0	0	4	40	1	40	4	1	1	15.8899999999999	5.26999999999998
178	GAK-17-009	72517	constITI	178	3145.35	8	1	40	4	1	0.65	0.41	10.5	0	0	5	40	1	40	4	1	1	15.5700000000002	5.26999999999998
179	GAK-17-009	72517	constITI	179	3160.92	8	1	40	1	0	0.2	0.53	10.5	0	0	6	40	1	40	4	1	0	12.2399999999998	5.26999999999998
180	GAK-17-009	72517	constITI	180	3173.16	8	1	40	1	0	0.47	0.29	10.5	0	0	7	40	1	40	4	1	0	12.27	5.26999999999998
181	GAK-17-009	72517	constITI	181	3185.43	8	1	40	1	0	4.85	0.38	10.5	0	0	8	40	1	40	4	1	0	16.7400000000002	5.26999999999998
182	GAK-17-009	72517	constITI	182	3202.17	8	1	40	1	0	1.89	0.45	10.5	0	0	9	40	1	40	4	1	0	13.8499999999999	5.26999999999998
183	GAK-17-009	72517	constITI	183	3216.02	8	1	40	4	1	2.97	0.28	10.5	0	0	10	40	1	40	4	1	1	23.02	5.26999999999998
184	GAK-17-009	72517	constITI	184	3239.04	9	0	40	1	1	1.37	1.42	10.5	0	0	0	40	1	40	2	0	0	14.3000000000002	5.40000000000008
185	GAK-17-009	72517	constITI	185	3253.34	9	0	40	1	1	0.86	0.35	10.5	0	0	0	40	1	40	2	0	0	12.7199999999998	5.40000000000008
186	GAK-17-009	72517	constITI	186	3266.06	9	0	40	2	0	1.83	0.44	10.5	0	0	0	40	1	40	2	0	1	14.7800000000002	5.40000000000008
187	GAK-17-009	72517	constITI	187	3280.84	9	0	40	2	0	0.29	1.11	10.5	0	0	0	40	1	40	2	0	1	13.9099999999999	5.40000000000008
188	GAK-17-009	72517	constITI	188	3294.75	9	0	40	1	1	1.76	0.28	10.5	0	0	0	40	1	40	2	0	0	13.5500000000002	5.40000000000008
189	GAK-17-009	72517	constITI	189	3308.3	9	0	40	2	0	0.21	0.44	10.5	0	0	0	40	1	40	2	0	1	13.1599999999999	5.40000000000008
190	GAK-17-009	72517	constITI	190	3321.46	9	0	40	1	1	4.74	1.89	10.5	0	0	0	40	1	40	2	0	0	18.1399999999999	5.40000000000008
191	GAK-17-009	72517	constITI	191	3339.6	9	0	40	2	0	1.06	2.44	10.5	0	0	0	40	1	40	2	0	1	34.7800000000002	5.40000000000008
193	GAK-17-009	72517	constITI	193	3374.38	9	0	40	1	1	0.44	0.35	10.5	0	0	0	40	1	40	2	0	0	12.2999999999997	5.40000000000008
194	GAK-17-009	72517	constITI	194	3386.68	9	0	40	2	0	3.96	0.45	10.5	0	0	0	40	1	40	2	0	1	16.9200000000001	5.40000000000008
195	GAK-17-009	72517	constITI	195	3403.6	9	1	40	1	1	1.5	0.3	10.5	0	0	1	40	1	40	2	0	0	13.3099999999999	5.40000000000008
196	GAK-17-009	72517	constITI	196	3416.91	9	1	40	1	1	10.91	0.36	10.5	0	0	2	40	1	40	2	0	0	22.7800000000002	5.40000000000008
197	GAK-17-009	72517	constITI	197	3439.69	9	1	40	2	0	0.41	0.37	10.5	0	0	3	40	1	40	2	0	1	13.29	5.40000000000008
198	GAK-17-009	72517	constITI	198	3452.98	9	1	40	1	1	3.57	0.48	10.5	0	0	4	40	1	40	2	0	0	15.5599999999999	5.40000000000008
199	GAK-17-009	72517	constITI	199	3468.54	9	1	40	2	0	0.75	0.00999999999999979	10.5	0	0	5	40	1	40	2	0	1	13.27	5.40000000000008
200	GAK-17-009	72517	constITI	200	3481.81	9	1	40	2	0	9.37	0.45	10.5	0	0	6	40	1	40	2	0	1	22.3299999999999	5.40000000000008
201	GAK-17-009	72517	constITI	201	3504.14	9	1	40	1	1	9.58	0.35	10.5	0	0	7	40	1	40	2	0	0	61.96	5.40000000000008
203	GAK-17-009	72517	constITI	203	3566.1	9	1	40	1	1	1.41	0.01	10.5	0	0	8	40	1	40	2	0	0	12.9300000000003	5.40000000000008
204	GAK-17-009	72517	constITI	204	3579.03	9	1	40	1	1	27.33	0.4	10.5	0	0	9	40	1	40	2	0	0	39.2399999999998	5.40000000000008
205	GAK-17-009	72517	constITI	205	3618.27	9	1	40	2	0	29.15	0.12	10.5	0	0	10	40	1	40	2	0	1	47.1700000000001	5.40000000000008
206	GAK-17-009	72517	constITI	206	3665.44	10	0	40	1	1	1.88	0.56	10.5	0	0	0	40	1	80	6	0	0	13.9499999999998	8.15000000000007
207	GAK-17-009	72517	constITI	207	3679.39	10	0	80	6	0	0.72	0.35	10.5	0	0	0	40	1	80	6	0	1	17.5799999999999	8.15000000000007
208	GAK-17-009	72517	constITI	208	3696.97	10	0	40	1	1	2.51	0.34	10.5	0	0	0	40	1	80	6	0	0	14.3600000000001	8.15000000000007
209	GAK-17-009	72517	constITI	209	3711.33	10	0	40	1	1	3.16	0.31	10.5	0	0	0	40	1	80	6	0	0	14.98	8.15000000000007
210	GAK-17-009	72517	constITI	210	3726.31	10	0	80	6	0	0.67	0.44	10.5	0	0	0	40	1	80	6	0	1	17.6199999999999	8.15000000000007
211	GAK-17-009	72517	constITI	211	3743.93	10	0	80	6	0	0.65	0.13	10.5	0	0	0	40	1	80	6	0	1	17.29	8.15000000000007
212	GAK-17-009	72517	constITI	212	3761.22	10	0	80	6	0	1.16	0.2	10.5	0	0	0	40	1	80	6	0	1	17.8700000000003	8.15000000000007
213	GAK-17-009	72517	constITI	213	3779.09	10	0	40	1	1	4.55	0.36	10.5	0	0	0	40	1	80	6	0	0	16.4200000000001	8.15000000000007
214	GAK-17-009	72517	constITI	214	3795.51	10	0	40	1	1	9.08	0.37	10.5	0	0	0	40	1	80	6	0	0	20.9599999999996	8.15000000000007
215	GAK-17-009	72517	constITI	215	3816.47	10	0	80	6	0	0.54	0.52	10.5	0	0	0	40	1	80	6	0	1	17.5700000000002	8.15000000000007
216	GAK-17-009	72517	constITI	216	3834.04	10	1	80	6	0	0.86	0.42	10.5	0	0	1	40	1	80	6	0	1	17.79	8.15000000000007
217	GAK-17-009	72517	constITI	217	3851.83	10	1	80	6	0	0.11	0.41	10.5	0	0	2	40	1	80	6	0	1	17.0300000000002	8.15000000000007
218	GAK-17-009	72517	constITI	218	3868.86	10	1	80	6	0	0.3	0.88	10.5	0	0	3	40	1	80	6	0	1	17.6900000000001	8.15000000000007
219	GAK-17-009	72517	constITI	219	3886.55	10	1	80	6	0	0.18	0.91	10.5	0	0	4	40	1	80	6	0	1	17.5999999999999	8.15000000000007
220	GAK-17-009	72517	constITI	220	3904.15	10	1	80	6	0	0.94	0.32	10.5	0	0	5	40	1	80	6	0	1	17.77	8.15000000000007
221	GAK-17-009	72517	constITI	221	3921.92	10	1	80	6	0	0.47	0.36	10.5	0	0	6	40	1	80	6	0	1	17.3400000000001	8.15000000000007
222	GAK-17-009	72517	constITI	222	3939.26	10	1	80	6	0	0.5	0.47	10.5	0	0	7	40	1	80	6	0	1	17.4799999999996	8.15000000000007
223	GAK-17-009	72517	constITI	223	3956.74	10	1	80	6	0	1.48	0.37	10.5	0	0	8	40	1	80	6	0	1	18.3600000000001	8.15000000000007
224	GAK-17-009	72517	constITI	224	3975.1	10	1	80	6	0	1.18	0.33	10.5	0	0	9	40	1	80	6	0	1	18.02	8.15000000000007
225	GAK-17-009	72517	constITI	225	3993.12	10	1	80	6	0	0.19	0.33	10.5	0	0	10	40	1	80	6	0	1	25.1700000000001	8.15000000000007
226	GAK-17-009	72517	constITI	226	4018.29	11	0	40	1	0	3.13	0.31	10.5	0	0	0	40	1	40	2	1	0	14.9499999999998	3.99999999999975
227	GAK-17-009	72517	constITI	227	4033.24	11	0	40	2	1	2.17	0.45	10.5	0	0	0	40	1	40	2	1	1	15.1300000000001	3.99999999999975
228	GAK-17-009	72517	constITI	228	4048.37	11	0	40	1	0	1.05	0.32	10.5	0	0	0	40	1	40	2	1	0	12.8800000000001	3.99999999999975
229	GAK-17-009	72517	constITI	229	4061.25	11	0	40	2	1	1.17	0.35	10.5	0	0	0	40	1	40	2	1	1	14.0300000000002	3.99999999999975
230	GAK-17-009	72517	constITI	230	4075.28	11	0	40	1	0	0.73	0.42	10.5	0	0	0	40	1	40	2	1	0	12.6599999999999	3.99999999999975
231	GAK-17-009	72517	constITI	231	4087.94	11	0	40	2	1	1.96	0.37	10.5	0	0	0	40	1	40	2	1	1	14.8399999999997	3.99999999999975
232	GAK-17-009	72517	constITI	232	4102.78	11	0	40	2	1	0.97	0.11	10.5	0	0	0	40	1	40	2	1	1	13.5900000000001	3.99999999999975
233	GAK-17-009	72517	constITI	233	4116.37	11	0	40	1	0	8.09	0.28	10.5	0	0	0	40	1	40	2	1	0	19.8800000000001	3.99999999999975
234	GAK-17-009	72517	constITI	234	4136.25	11	0	40	2	1	15.58	0.4	10.5	0	0	0	40	1	40	2	1	1	28.4899999999998	3.99999999999975
235	GAK-17-009	72517	constITI	235	4164.74	11	0	40	1	0	8.33	0.62	10.5	0	0	0	40	1	40	2	1	0	20.46	3.99999999999975
236	GAK-17-009	72517	constITI	236	4185.2	11	1	40	1	0	0.25	0.31	10.5	0	0	1	40	1	40	2	1	0	12.0700000000006	3.99999999999975
237	GAK-17-009	72517	constITI	237	4197.27	11	1	40	1	0	0.75	0.84	10.5	0	0	2	40	1	40	2	1	0	13.0999999999995	3.99999999999975
238	GAK-17-009	72517	constITI	238	4210.37	11	1	40	2	1	6.61	0.43	10.5	0	0	3	40	1	40	2	1	1	19.5500000000002	3.99999999999975
239	GAK-17-009	72517	constITI	239	4229.92	11	1	40	1	0	0.42	0.21	10.5	0	0	4	40	1	40	2	1	0	12.1400000000003	3.99999999999975
240	GAK-17-009	72517	constITI	240	4242.06	11	1	40	1	0	1.7	0.47	10.5	0	0	5	40	1	40	2	1	0	54.1999999999998	3.99999999999975
242	GAK-17-009	72517	constITI	242	4296.26	11	1	40	2	1	1.37	0.32	10.5	0	0	6	40	1	40	2	1	1	14.1999999999998	3.99999999999975
243	GAK-17-009	72517	constITI	243	4310.46	11	1	40	2	1	10.67	0.34	10.5	0	0	7	40	1	40	2	1	1	23.5199999999995	3.99999999999975
244	GAK-17-009	72517	constITI	244	4333.98	11	1	40	2	1	12	0.23	10.5	0	0	8	40	1	40	2	1	1	24.7400000000007	3.99999999999975
245	GAK-17-009	72517	constITI	245	4358.72	11	1	40	1	0	1.32	0.0800000000000001	10.5	0	0	9	40	1	40	2	1	0	12.9099999999999	3.99999999999975
246	GAK-17-009	72517	constITI	246	4371.63	11	1	40	1	0	3.68	0.35	10.5	0	0	10	40	1	40	2	1	0	19.5299999999997	3.99999999999975
247	GAK-17-009	72517	constITI	247	4391.16	12	0	80	6	1	2.31	0.42	10.5	0	0	0	40	1	80	6	1	1	19.2399999999998	10.1700000000003
248	GAK-17-009	72517	constITI	248	4410.4	12	0	80	6	1	3.4	0.42	10.5	0	0	0	40	1	80	6	1	1	20.3299999999999	10.1700000000003
249	GAK-17-009	72517	constITI	249	4430.73	12	0	80	6	1	2.13	0.39	10.5	0	0	0	40	1	80	6	1	1	19.0300000000007	10.1700000000003
250	GAK-17-009	72517	constITI	250	4449.76	12	0	40	1	0	0.7	0.29	10.5	0	0	0	40	1	80	6	1	0	12.5	10.1700000000003
251	GAK-17-009	72517	constITI	251	4462.26	12	0	40	1	0	3.26	0.28	10.5	0	0	0	40	1	80	6	1	0	15.0500000000002	10.1700000000003
252	GAK-17-009	72517	constITI	252	4477.31	12	0	40	1	0	2.19	0.3	10.5	0	0	0	40	1	80	6	1	0	14	10.1700000000003
253	GAK-17-009	72517	constITI	253	4491.31	12	0	80	6	1	1.22	0.38	10.5	0	0	0	40	1	80	6	1	1	18.1099999999997	10.1700000000003
254	GAK-17-009	72517	constITI	254	4509.42	12	0	40	1	0	2.02	0.26	10.5	0	0	0	40	1	80	6	1	0	13.79	10.1700000000003
255	GAK-17-009	72517	constITI	255	4523.21	12	0	40	1	0	2.23	0.26	10.5	0	0	0	40	1	80	6	1	0	14	10.1700000000003
256	GAK-17-009	72517	constITI	256	4537.21	12	0	80	6	1	2.03	0.46	10.5	0	0	0	40	1	80	6	1	1	19	10.1700000000003
257	GAK-17-009	72517	constITI	257	4556.21	12	1	80	6	1	2.52	0.53	10.5	0	0	1	40	1	80	6	1	1	19.5600000000004	10.1700000000003
258	GAK-17-009	72517	constITI	258	4575.77	12	1	80	6	1	0.62	0.5	10.5	0	0	2	40	1	80	6	1	1	17.6299999999992	10.1700000000003
259	GAK-17-009	72517	constITI	259	4593.4	12	1	80	6	1	0.33	0.75	10.5	0	0	3	40	1	80	6	1	1	17.5900000000001	10.1700000000003
260	GAK-17-009	72517	constITI	260	4610.99	12	1	80	6	1	4.83	0.34	10.5	0	0	4	40	1	80	6	1	1	21.6800000000003	10.1700000000003
261	GAK-17-009	72517	constITI	261	4632.67	12	1	40	1	0	5.22	0.32	10.5	0	0	5	40	1	80	6	1	0	17.0500000000002	10.1700000000003
262	GAK-17-009	72517	constITI	262	4649.72	12	1	40	1	0	3.07	1.14	10.5	0	0	6	40	1	80	6	1	0	15.7199999999993	10.1700000000003
263	GAK-17-009	72517	constITI	263	4665.44	12	1	40	1	0	19.28	2.19	10.5	0	0	7	40	1	80	6	1	0	32.9800000000005	10.1700000000003
264	GAK-17-009	72517	constITI	264	4698.42	12	1	80	6	1	12.8	0.92	10.5	0	0	8	40	1	80	6	1	1	30.2299999999996	10.1700000000003
265	GAK-17-009	72517	constITI	265	4728.65	12	1	40	1	0	0.96	0.5	10.5	0	0	9	40	1	80	6	1	0	12.9700000000003	10.1700000000003
266	GAK-17-009	72517	constITI	266	4741.62	12	1	80	6	1	3.63	0.38	10.5	0	0	10	40	1	80	6	1	1	30.6800000000003	10.1700000000003
267	GAK-17-009	72517	constITI	267	4772.3	13	0	40	1	1	1.3	0.46	10.5	0	0	0	40	1	80	2	0	0	13.2699999999995	0.850000000000037
268	GAK-17-009	72517	constITI	268	4785.57	13	0	80	2	0	14.36	0.4	10.5	0	0	0	40	1	80	2	0	1	27.2700000000004	0.850000000000037
269	GAK-17-009	72517	constITI	269	4812.84	13	0	40	1	1	1.89	0.29	10.5	0	0	0	40	1	80	2	0	0	13.6899999999996	0.850000000000037
270	GAK-17-009	72517	constITI	270	4826.53	13	0	80	2	0	3.45	0.45	10.5	0	0	0	40	1	80	2	0	1	16.4099999999999	0.850000000000037
271	GAK-17-009	72517	constITI	271	4842.94	13	0	80	2	0	1.26	0.36	10.5	0	0	0	40	1	80	2	0	1	14.1300000000001	0.850000000000037
272	GAK-17-009	72517	constITI	272	4857.07	13	0	40	1	1	1.92	0.38	10.5	0	0	0	40	1	80	2	0	0	13.8100000000004	0.850000000000037
273	GAK-17-009	72517	constITI	273	4870.88	13	0	40	1	1	0.88	0.18	10.5	0	0	0	40	1	80	2	0	0	12.5699999999997	0.850000000000037
274	GAK-17-009	72517	constITI	274	4883.45	13	0	80	2	0	1.48	0.38	10.5	0	0	0	40	1	80	2	0	1	14.3699999999999	0.850000000000037
275	GAK-17-009	72517	constITI	275	4897.82	13	0	40	1	1	2.62	0.27	10.5	0	0	0	40	1	80	2	0	0	14.4000000000005	0.850000000000037
276	GAK-17-009	72517	constITI	276	4912.22	13	0	80	2	0	0.8	0.51	10.5	0	0	0	40	1	80	2	0	1	13.8199999999997	0.850000000000037
277	GAK-17-009	72517	constITI	277	4926.04	13	1	80	2	0	0.13	0.27	10.5	0	0	1	40	1	80	2	0	1	12.9099999999999	0.850000000000037
278	GAK-17-009	72517	constITI	278	4938.95	13	1	40	1	1	1.38	1.53	10.5	0	0	2	40	1	80	2	0	0	14.4200000000001	0.850000000000037
279	GAK-17-009	72517	constITI	279	4953.37	13	1	40	1	1	1.2	0.23	10.5	0	0	3	40	1	80	2	0	0	12.9400000000005	0.850000000000037
280	GAK-17-009	72517	constITI	280	4966.31	13	1	40	1	1	3.02	0.28	10.5	0	0	4	40	1	80	2	0	0	14.8099999999995	0.850000000000037
281	GAK-17-009	72517	constITI	281	4981.12	13	1	40	1	1	0.09	0.34	10.5	0	0	5	40	1	80	2	0	0	52.46	0.850000000000037
283	GAK-17-009	72517	constITI	283	5033.58	13	1	40	1	1	8.79	3.64	10.5	0	0	6	40	1	80	2	0	0	23.9400000000005	0.850000000000037
284	GAK-17-009	72517	constITI	284	5057.52	13	1	40	1	1	6.18	0.37	10.5	0	0	7	40	1	80	2	0	0	18.0599999999995	0.850000000000037
285	GAK-17-009	72517	constITI	285	5075.58	13	1	40	1	1	12.16	0.32	10.5	0	0	8	40	1	80	2	0	0	23.9899999999998	0.850000000000037
286	GAK-17-009	72517	constITI	286	5099.57	13	1	40	1	1	5.69	0.31	10.5	0	0	9	40	1	80	2	0	0	17.5100000000002	0.850000000000037
287	GAK-17-009	72517	constITI	287	5117.08	13	1	40	1	1	2.3	0.31	10.5	0	0	10	40	1	80	2	0	0	14.96	0.850000000000037
288	GAK-17-009	72517	constITI	288	5132.04	14	0	120	4	0	2.58	0.4	10.5	0	0	0	40	1	120	4	0	1	17.4899999999998	22.4300000000005
289	GAK-17-009	72517	constITI	289	5149.53	14	0	40	1	1	4.91	0.29	10.5	0	0	0	40	1	120	4	0	0	16.71	22.4300000000005
290	GAK-17-009	72517	constITI	290	5166.24	14	0	120	4	0	2.25	0.38	10.5	0	0	0	40	1	120	4	0	1	17.1400000000003	22.4300000000005
291	GAK-17-009	72517	constITI	291	5183.38	14	0	40	1	1	3.9	0.29	10.5	0	0	0	40	1	120	4	0	0	15.6999999999998	22.4300000000005
292	GAK-17-009	72517	constITI	292	5199.08	14	0	120	4	0	2.08	1.94	10.5	0	0	0	40	1	120	4	0	1	18.5299999999997	22.4300000000005
293	GAK-17-009	72517	constITI	293	5217.61	14	0	40	1	1	6.49	0.44	10.5	0	0	0	40	1	120	4	0	0	18.4400000000005	22.4300000000005
294	GAK-17-009	72517	constITI	294	5236.05	14	0	40	1	1	3.6	0.35	10.5	0	0	0	40	1	120	4	0	0	15.46	22.4300000000005
295	GAK-17-009	72517	constITI	295	5251.51	14	0	120	4	0	1.99	0.04	10.5	0	0	0	40	1	120	4	0	1	16.54	22.4300000000005
296	GAK-17-009	72517	constITI	296	5268.05	14	0	40	1	1	2.93	0.21	10.5	0	0	0	40	1	120	4	0	0	14.6499999999996	22.4300000000005
297	GAK-17-009	72517	constITI	297	5282.7	14	0	120	4	0	2.84	0.41	10.5	0	0	0	40	1	120	4	0	1	17.7600000000002	22.4300000000005
298	GAK-17-009	72517	constITI	298	5300.46	14	1	40	1	1	0.74	1.04	10.5	0	0	1	40	1	120	4	0	0	13.29	22.4300000000005
299	GAK-17-009	72517	constITI	299	5313.75	14	1	40	1	1	0.45	0.37	10.5	0	0	2	40	1	120	4	0	0	12.3299999999999	22.4300000000005
300	GAK-17-009	72517	constITI	300	5326.08	14	1	40	1	1	0.64	0.34	10.5	0	0	3	40	1	120	4	0	0	12.4899999999998	22.4300000000005
301	GAK-17-009	72517	constITI	301	5338.57	14	1	120	4	0	1.17	0.94	10.5	0	0	4	40	1	120	4	0	1	16.6199999999999	22.4300000000005
302	GAK-17-009	72517	constITI	302	5355.19	14	1	40	1	1	5.55	0.39	10.5	0	0	5	40	1	120	4	0	0	17.4500000000007	22.4300000000005
303	GAK-17-009	72517	constITI	303	5372.64	14	1	40	1	1	0.94	0.31	10.5	0	0	6	40	1	120	4	0	0	12.7599999999993	22.4300000000005
304	GAK-17-009	72517	constITI	304	5385.4	14	1	40	1	1	3.84	0.28	10.5	0	0	7	40	1	120	4	0	0	15.6300000000001	22.4300000000005
305	GAK-17-009	72517	constITI	305	5401.03	14	1	40	1	1	0.75	0.13	10.5	0	0	8	40	1	120	4	0	0	12.3900000000003	22.4300000000005
306	GAK-17-009	72517	constITI	306	5413.42	14	1	120	4	0	0.1	0.38	10.5	0	0	9	40	1	120	4	0	1	14.9899999999998	22.4300000000005
307	GAK-17-009	72517	constITI	307	5428.41	14	1	120	4	0	5.2	0.35	10.5	0	0	10	40	1	120	4	0	1	42.4800000000005	22.4300000000005
308	GAK-17-009	72517	constITI	308	5470.89	15	0	80	4	1	1.32	0.46	10.5	0	0	0	40	1	80	4	1	1	16.29	27.9599999999999
309	GAK-17-009	72517	constITI	309	5487.18	15	0	80	4	1	0.66	0.41	10.5	0	0	0	40	1	80	4	1	1	15.5799999999999	27.9599999999999
310	GAK-17-009	72517	constITI	310	5502.76	15	0	40	1	0	2.19	1.61	10.5	0	0	0	40	1	80	4	1	0	15.3099999999995	27.9599999999999
311	GAK-17-009	72517	constITI	311	5518.07	15	0	80	4	1	0.57	0.43	10.5	0	0	0	40	1	80	4	1	1	15.5100000000002	27.9599999999999
312	GAK-17-009	72517	constITI	312	5533.58	15	0	40	1	0	2.15	1.43	10.5	0	0	0	40	1	80	4	1	0	15.0900000000001	27.9599999999999
313	GAK-17-009	72517	constITI	313	5548.67	15	0	40	1	0	1.39	1.53	10.5	0	0	0	40	1	80	4	1	0	14.4300000000003	27.9599999999999
314	GAK-17-009	72517	constITI	314	5563.1	15	0	80	4	1	0.72	0.39	10.5	0	0	0	40	1	80	4	1	1	15.6199999999999	27.9599999999999
315	GAK-17-009	72517	constITI	315	5578.72	15	0	40	1	0	0.31	1.17	10.5	0	0	0	40	1	80	4	1	0	12.9899999999998	27.9599999999999
316	GAK-17-009	72517	constITI	316	5591.71	15	0	40	1	0	3.04	1.21	10.5	0	0	0	40	1	80	4	1	0	56.2799999999998	27.9599999999999
318	GAK-17-009	72517	constITI	318	5647.99	15	0	80	4	1	0.35	0.39	10.5	0	0	0	40	1	80	4	1	1	15.25	27.9599999999999
319	GAK-17-009	72517	constITI	319	5663.24	15	1	80	4	1	2.43	0.44	10.5	0	0	1	40	1	80	4	1	1	17.3800000000001	27.9599999999999
320	GAK-17-009	72517	constITI	320	5680.62	15	1	80	4	1	0.48	0.37	10.5	0	0	2	40	1	80	4	1	1	15.3599999999997	27.9599999999999
321	GAK-17-009	72517	constITI	321	5695.98	15	1	80	4	1	0.42	0.31	10.5	0	0	3	40	1	80	4	1	1	15.2400000000007	27.9599999999999
322	GAK-17-009	72517	constITI	322	5711.22	15	1	80	4	1	2.22	0.32	10.5	0	0	4	40	1	80	4	1	1	17.0500000000002	27.9599999999999
323	GAK-17-009	72517	constITI	323	5728.27	15	1	80	4	1	0.02	0.47	10.5	0	0	5	40	1	80	4	1	1	15	27.9599999999999
324	GAK-17-009	72517	constITI	324	5743.27	15	1	80	4	1	1.35	0.41	10.5	0	0	6	40	1	80	4	1	1	16.2699999999995	27.9599999999999
325	GAK-17-009	72517	constITI	325	5759.54	15	1	80	4	1	2.47	0.7	10.5	0	0	7	40	1	80	4	1	1	17.6800000000003	27.9599999999999
326	GAK-17-009	72517	constITI	326	5777.22	15	1	80	4	1	2.13	0.35	10.5	0	0	8	40	1	80	4	1	1	16.9899999999998	27.9599999999999
327	GAK-17-009	72517	constITI	327	5794.21	15	1	80	4	1	1.85	0.0199999999999996	10.5	0	0	9	40	1	80	4	1	1	16.3800000000001	27.9599999999999
328	GAK-17-009	72517	constITI	328	5810.59	15	1	80	4	1	4.54	0.33	10.5	0	0	10	40	1	80	4	1	1	47.3299999999999	27.9599999999999
329	GAK-17-009	72517	constITI	329	5857.92	16	0	40	1	1	8.21	0.32	10.5	0	0	0	40	1	120	6	0	0	20.04	4.61999999999964
330	GAK-17-009	72517	constITI	330	5877.96	16	0	40	1	1	9.97	0.23	10.5	0	0	0	40	1	120	6	0	0	21.71	4.61999999999964
331	GAK-17-009	72517	constITI	331	5899.67	16	0	120	6	0	1.6	0.25	10.5	0	0	0	40	1	120	6	0	1	18.3599999999997	4.61999999999964
332	GAK-17-009	72517	constITI	332	5918.03	16	0	120	6	0	0.7	0.77	10.5	0	0	0	40	1	120	6	0	1	17.9800000000005	4.61999999999964
333	GAK-17-009	72517	constITI	333	5936.01	16	0	40	1	1	0.44	1.6	10.5	0	0	0	40	1	120	6	0	0	13.5500000000002	4.61999999999964
334	GAK-17-009	72517	constITI	334	5949.56	16	0	120	6	0	1.6	0.37	10.5	0	0	0	40	1	120	6	0	1	18.4799999999996	4.61999999999964
335	GAK-17-009	72517	constITI	335	5968.04	16	0	40	1	1	0.43	0.3	10.5	0	0	0	40	1	120	6	0	0	12.2399999999998	4.61999999999964
336	GAK-17-009	72517	constITI	336	5980.28	16	0	120	6	0	0.78	0.37	10.5	0	0	0	40	1	120	6	0	1	17.6599999999999	4.61999999999964
337	GAK-17-009	72517	constITI	337	5997.94	16	0	40	1	1	2.23	0.27	10.5	0	0	0	40	1	120	6	0	0	14.0100000000002	4.61999999999964
338	GAK-17-009	72517	constITI	338	6011.95	16	0	120	6	0	0.54	1.89	10.5	0	0	0	40	1	120	6	0	1	18.9400000000005	4.61999999999964
339	GAK-17-009	72517	constITI	339	6030.89	16	1	120	6	0	0.21	0.51	10.5	0	0	1	40	1	120	6	0	1	17.2299999999996	4.61999999999964
340	GAK-17-009	72517	constITI	340	6048.12	16	1	120	6	0	2.11	0.21	10.5	0	0	2	40	1	120	6	0	1	18.8299999999999	4.61999999999964
341	GAK-17-009	72517	constITI	341	6066.95	16	1	120	6	0	1.27	0.54	10.5	0	0	3	40	1	120	6	0	1	18.3200000000006	4.61999999999964
342	GAK-17-009	72517	constITI	342	6085.27	16	1	40	1	1	8.17	0.29	10.5	0	0	4	40	1	120	6	0	0	19.9699999999993	4.61999999999964
343	GAK-17-009	72517	constITI	343	6105.24	16	1	120	6	0	1.4	0.29	10.5	0	0	5	40	1	120	6	0	1	18.1999999999998	4.61999999999964
344	GAK-17-009	72517	constITI	344	6123.44	16	1	40	1	1	1.12	0.25	10.5	0	0	6	40	1	120	6	0	0	12.8800000000001	4.61999999999964
345	GAK-17-009	72517	constITI	345	6136.32	16	1	40	1	1	0.79	1.27	10.5	0	0	7	40	1	120	6	0	0	13.5700000000006	4.61999999999964
346	GAK-17-009	72517	constITI	346	6149.89	16	1	40	1	1	0.84	1.3	10.5	0	0	8	40	1	120	6	0	0	13.6499999999996	4.61999999999964
347	GAK-17-009	72517	constITI	347	6163.54	16	1	120	6	0	8	0.34	10.5	0	0	9	40	1	120	6	0	1	24.8500000000004	4.61999999999964
348	GAK-17-009	72517	constITI	348	6188.39	16	1	120	6	0	1.12	0.41	10.5	0	0	10	40	1	120	6	0	1	22.6499999999996	4.61999999999964
349	GAK-17-009	72517	constITI	349	6211.04	17	0	40	1	1	2.38	0.27	10.5	0	0	0	40	1	120	6	0	0	14.1599999999999	12.8899999999999
350	GAK-17-009	72517	constITI	350	6225.2	17	0	120	6	0	0.45	0.4	10.5	0	0	0	40	1	120	6	0	1	17.3600000000006	12.8899999999999
351	GAK-17-009	72517	constITI	351	6242.56	17	0	40	1	1	0.8	0.11	10.5	0	0	0	40	1	120	6	0	0	12.4199999999992	12.8899999999999
352	GAK-17-009	72517	constITI	352	6254.98	17	0	120	6	0	1.09	1.2	10.5	0	0	0	40	1	120	6	0	1	18.8000000000002	12.8899999999999
353	GAK-17-009	72517	constITI	353	6273.78	17	0	40	1	1	0.67	0.31	10.5	0	0	0	40	1	120	6	0	0	12.4900000000007	12.8899999999999
354	GAK-17-009	72517	constITI	354	6286.27	17	0	120	6	0	0.21	0.64	10.5	0	0	0	40	1	120	6	0	1	17.3599999999997	12.8899999999999
355	GAK-17-009	72517	constITI	355	6303.63	17	0	40	1	1	1.75	1.62	10.5	0	0	0	40	1	120	6	0	0	14.8800000000001	12.8899999999999
356	GAK-17-009	72517	constITI	356	6318.51	17	0	40	1	1	1.6	4.78	10.5	0	0	0	40	1	120	6	0	0	17.8899999999994	12.8899999999999
357	GAK-17-009	72517	constITI	357	6336.4	17	0	120	6	0	0.94	0.34	10.5	0	0	0	40	1	120	6	0	1	17.79	12.8899999999999
358	GAK-17-009	72517	constITI	358	6354.19	17	0	120	6	0	0.17	0.36	10.5	0	0	0	40	1	120	6	0	1	17.04	12.8899999999999
359	GAK-17-009	72517	constITI	359	6371.23	17	1	120	6	0	0.71	0.49	10.5	0	0	1	40	1	120	6	0	1	17.71	12.8899999999999
360	GAK-17-009	72517	constITI	360	6388.94	17	1	120	6	0	0.87	0.44	10.5	0	0	2	40	1	120	6	0	1	17.8200000000006	12.8899999999999
361	GAK-17-009	72517	constITI	361	6406.76	17	1	120	6	0	0.22	0.37	10.5	0	0	3	40	1	120	6	0	1	17.0999999999995	12.8899999999999
362	GAK-17-009	72517	constITI	362	6423.86	17	1	120	6	0	1.7	0.39	10.5	0	0	4	40	1	120	6	0	1	18.6000000000004	12.8899999999999
363	GAK-17-009	72517	constITI	363	6442.46	17	1	120	6	0	1.15	0.36	10.5	0	0	5	40	1	120	6	0	1	18.0199999999995	12.8899999999999
364	GAK-17-009	72517	constITI	364	6460.48	17	1	120	6	0	1.37	0.45	10.5	0	0	6	40	1	120	6	0	1	18.3300000000008	12.8899999999999
365	GAK-17-009	72517	constITI	365	6478.81	17	1	120	6	0	0.49	0.32	10.5	0	0	7	40	1	120	6	0	1	17.3199999999997	12.8899999999999
366	GAK-17-009	72517	constITI	366	6496.13	17	1	120	6	0	7.63	0.74	10.5	0	0	8	40	1	120	6	0	1	24.8800000000001	12.8899999999999
367	GAK-17-009	72517	constITI	367	6521.01	17	1	40	1	1	6.9	0.73	10.5	0	0	9	40	1	120	6	0	0	19.1399999999994	12.8899999999999
368	GAK-17-009	72517	constITI	368	6540.15	17	1	40	1	1	3.28	0.41	10.5	0	0	10	40	1	120	6	0	0	28.0799999999999	12.8899999999999
369	GAK-17-009	72517	constITI	369	6568.23	18	0	40	1	1	2.52	0.31	10.5	0	0	0	40	1	80	1	0	0	14.3400000000001	301
370	GAK-17-009	72517	constITI	370	6582.57	18	0	40	1	1	8.63	0.27	10.5	0	0	0	40	1	80	1	0	0	20.4099999999999	301
371	GAK-17-009	72517	constITI	371	6602.98	18	0	40	1	1	29.59	0.31	10.5	0	0	0	40	1	80	1	0	0	41.4100000000008	301
372	GAK-17-009	72517	constITI	372	6644.39	18	0	80	1	0	10.63	0.47	10.5	0	0	0	40	1	80	1	0	1	22.6099999999997	301
373	GAK-17-009	72517	constITI	373	6667	18	0	80	1	0	3.58	0.24	10.5	0	0	0	40	1	80	1	0	1	15.3299999999999	301
374	GAK-17-009	72517	constITI	374	6682.33	18	0	80	1	0	1.87	0.3	10.5	0	0	0	40	1	80	1	0	1	13.6800000000003	301
375	GAK-17-009	72517	constITI	375	6696.01	18	0	80	1	0	1.22	0.36	10.5	0	0	0	40	1	80	1	0	1	13.0900000000001	301
376	GAK-17-009	72517	constITI	376	6709.1	18	0	40	1	1	0.83	0.39	10.5	0	0	0	40	1	80	1	0	0	12.7299999999996	301
377	GAK-17-009	72517	constITI	377	6721.83	18	0	40	1	1	1.98	0.38	10.5	0	0	0	40	1	80	1	0	0	13.8699999999999	301
378	GAK-17-009	72517	constITI	378	6735.7	18	0	80	1	0	1.26	0.41	10.5	0	0	0	40	1	80	1	0	1	13.1800000000003	301
379	GAK-17-009	72517	constITI	379	6748.88	18	1	40	1	1	1.56	0.29	10.5	0	0	1	40	1	80	1	0	0	13.3599999999997	301
380	GAK-17-009	72517	constITI	380	6762.24	18	1	40	1	1	10.52	0.31	10.5	0	0	2	40	1	80	1	0	0	22.3400000000001	301
381	GAK-17-009	72517	constITI	381	6784.58	18	1	40	1	1	0.56	0.32	10.5	0	0	3	40	1	80	1	0	0	12.3900000000003	301
382	GAK-17-009	72517	constITI	382	6796.97	18	1	40	1	1	7.63	0.3	10.5	0	0	4	40	1	80	1	0	0	19.4399999999996	301
383	GAK-17-009	72517	constITI	383	6816.41	18	1	80	1	0	1.4	0.3	10.5	0	0	5	40	1	80	1	0	1	13.21	301
384	GAK-17-009	72517	constITI	384	6829.62	18	1	80	1	0	0.94	0.11	10.5	0	0	6	40	1	80	1	0	1	12.5600000000004	301
385	GAK-17-009	72517	constITI	385	6842.18	18	1	40	1	1	1.54	1.39	10.5	0	0	7	40	1	80	1	0	0	14.4399999999996	301
386	GAK-17-009	72517	constITI	386	6856.62	18	1	80	1	0	1.73	0.32	10.5	0	0	8	40	1	80	1	0	1	13.5600000000004	301
387	GAK-17-009	72517	constITI	387	6870.18	18	1	40	1	1	1.19	0.27	10.5	0	0	9	40	1	80	1	0	0	12.9699999999993	301
388	GAK-17-009	72517	constITI	388	6883.15	18	1	40	1	1	2.81	1.54	10.5	0	0	10	40	1	80	1	0	0	316.85	301
1	GAK-17-009	72617	constITI	1	0	0	0	40	1	1	2.5	0.48	10.5	0	0	0	40	1	120	2	0	0	14.49	1.75
2	GAK-17-009	72617	constITI	2	14.49	0	0	120	2	0	9.46	0.23	10.5	0	0	0	40	1	120	2	0	1	22.2	1.75
3	GAK-17-009	72617	constITI	3	36.69	0	0	40	1	1	2.09	0.32	10.5	0	0	0	40	1	120	2	0	0	13.92	1.75
4	GAK-17-009	72617	constITI	4	50.61	0	0	120	2	0	22.29	0.0899999999999999	10.5	0	0	0	40	1	120	2	0	1	34.89	1.75
5	GAK-17-009	72617	constITI	5	85.5	0	0	120	2	0	15.88	0.68	10.5	0	0	0	40	1	120	2	0	1	29.07	1.75
6	GAK-17-009	72617	constITI	6	114.57	0	0	40	1	1	0.76	0.29	10.5	0	0	0	40	1	120	2	0	0	12.56	1.75
7	GAK-17-009	72617	constITI	7	127.13	0	0	120	2	0	1.73	0.46	10.5	0	0	0	40	1	120	2	0	1	14.7	1.75
8	GAK-17-009	72617	constITI	8	141.83	0	0	40	1	1	1.02	1.74	10.5	0	0	0	40	1	120	2	0	0	14.27	1.75
9	GAK-17-009	72617	constITI	9	156.1	0	0	120	2	0	4.02	0.25	10.5	0	0	0	40	1	120	2	0	1	16.78	1.75
10	GAK-17-009	72617	constITI	10	172.88	0	0	40	1	1	6.66	0.24	10.5	0	0	0	40	1	120	2	0	0	18.41	1.75
11	GAK-17-009	72617	constITI	11	191.29	0	1	120	2	0	3.64	0.0699999999999998	10.5	0	0	1	40	1	120	2	0	1	16.22	1.75
12	GAK-17-009	72617	constITI	12	207.51	0	1	40	1	1	1.21	4.71	10.5	0	0	2	40	1	120	2	0	0	17.43	1.75
13	GAK-17-009	72617	constITI	13	224.94	0	1	40	1	1	0.94	0.24	10.5	0	0	3	40	1	120	2	0	0	12.69	1.75
14	GAK-17-009	72617	constITI	14	237.63	0	1	40	1	1	4.75	0.37	10.5	0	0	4	40	1	120	2	0	0	16.63	1.75
15	GAK-17-009	72617	constITI	15	254.26	0	1	40	1	1	5.66	0.28	10.5	0	0	5	40	1	120	2	0	0	17.45	1.75
16	GAK-17-009	72617	constITI	16	271.71	0	1	120	2	0	2.55	0.43	10.5	0	0	6	40	1	120	2	0	1	15.49	1.75
17	GAK-17-009	72617	constITI	17	287.2	0	1	120	2	0	1	0.39	10.5	0	0	7	40	1	120	2	0	1	13.9	1.75
18	GAK-17-009	72617	constITI	18	301.1	0	1	40	1	1	0.54	1.44	10.5	0	0	8	40	1	120	2	0	0	13.49	1.75
19	GAK-17-009	72617	constITI	19	314.59	0	1	40	1	1	2.83	0.31	10.5	0	0	9	40	1	120	2	0	0	14.65	1.75
20	GAK-17-009	72617	constITI	20	329.24	0	1	40	1	1	12.33	0.36	10.5	0	0	10	40	1	120	2	0	0	25.94	1.75
21	GAK-17-009	72617	constITI	21	355.18	1	0	40	4	0	2.88	0.5	10.5	0	0	0	40	1	40	4	0	1	17.89	2.89000000000006
22	GAK-17-009	72617	constITI	22	373.07	1	0	40	4	0	10.17	0.43	10.5	0	0	0	40	1	40	4	0	1	25.11	2.89000000000006
23	GAK-17-009	72617	constITI	23	398.18	1	0	40	4	0	3.35	0.46	10.5	0	0	0	40	1	40	4	0	1	18.32	2.89000000000006
24	GAK-17-009	72617	constITI	24	416.5	1	0	40	1	1	1.07	3.82	10.5	0	0	0	40	1	40	4	0	0	16.4	2.89000000000006
25	GAK-17-009	72617	constITI	25	432.9	1	0	40	1	1	7.3	0.22	10.5	0	0	0	40	1	40	4	0	0	19.03	2.89000000000006
26	GAK-17-009	72617	constITI	26	451.93	1	0	40	1	1	11.67	0.37	10.5	0	0	0	40	1	40	4	0	0	23.55	2.89000000000006
27	GAK-17-009	72617	constITI	27	475.48	1	0	40	4	0	4.29	0.41	10.5	0	0	0	40	1	40	4	0	1	19.21	2.89000000000006
28	GAK-17-009	72617	constITI	28	494.69	1	0	40	4	0	18.79	0.33	10.5	0	0	0	40	1	40	4	0	1	69.81	2.89000000000006
30	GAK-17-009	72617	constITI	30	564.5	1	0	40	1	1	0.15	0.28	10.5	0	0	0	40	1	40	4	0	0	11.9400000000001	2.89000000000006
31	GAK-17-009	72617	constITI	31	576.44	1	0	40	1	1	1.53	1.18	10.5	0	0	0	40	1	40	4	0	0	14.2199999999999	2.89000000000006
32	GAK-17-009	72617	constITI	32	590.66	1	1	40	4	0	1.15	0.36	10.5	0	0	1	40	1	40	4	0	1	16.02	2.89000000000006
33	GAK-17-009	72617	constITI	33	606.68	1	1	40	1	1	7.23	0.75	10.5	0	0	2	40	1	40	4	0	0	19.49	2.89000000000006
34	GAK-17-009	72617	constITI	34	626.17	1	1	40	1	1	5.93	0.42	10.5	0	0	3	40	1	40	4	0	0	17.86	2.89000000000006
35	GAK-17-009	72617	constITI	35	644.03	1	1	40	1	1	1.26	4.15	10.5	0	0	4	40	1	40	4	0	0	16.9200000000001	2.89000000000006
36	GAK-17-009	72617	constITI	36	660.95	1	1	40	4	0	6.04	0.37	10.5	0	0	5	40	1	40	4	0	1	20.92	2.89000000000006
37	GAK-17-009	72617	constITI	37	681.87	1	1	40	1	1	1.93	0.21	10.5	0	0	6	40	1	40	4	0	0	13.65	2.89000000000006
38	GAK-17-009	72617	constITI	38	695.52	1	1	40	4	0	9.61	0.21	10.5	0	0	7	40	1	40	4	0	1	24.33	2.89000000000006
39	GAK-17-009	72617	constITI	39	719.85	1	1	40	1	1	0.38	2.29	10.5	0	0	8	40	1	40	4	0	0	14.18	2.89000000000006
40	GAK-17-009	72617	constITI	40	734.03	1	1	40	4	0	0.68	0.3	10.5	0	0	9	40	1	40	4	0	1	15.49	2.89000000000006
41	GAK-17-009	72617	constITI	41	749.52	1	1	40	4	0	3.49	0.68	10.5	0	0	10	40	1	40	4	0	1	21.5600000000001	2.89000000000006
42	GAK-17-009	72617	constITI	42	771.08	2	0	80	6	1	2.86	0.38	10.5	0	0	0	40	1	80	6	1	1	37.3399999999999	49.6699999999999
44	GAK-17-009	72617	constITI	44	808.42	2	0	40	1	0	0.5	0.29	10.5	0	0	0	40	1	80	6	1	0	12.3000000000001	49.6699999999999
45	GAK-17-009	72617	constITI	45	820.72	2	0	80	6	1	4.88	0.28	10.5	0	0	0	40	1	80	6	1	1	21.67	49.6699999999999
46	GAK-17-009	72617	constITI	46	842.39	2	0	40	1	0	0.9	0.0700000000000001	10.5	0	0	0	40	1	80	6	1	0	12.48	49.6699999999999
47	GAK-17-009	72617	constITI	47	854.87	2	0	80	6	1	0.66	0.3	10.5	0	0	0	40	1	80	6	1	1	17.47	49.6699999999999
48	GAK-17-009	72617	constITI	48	872.34	2	0	40	1	0	12.41	0.27	10.5	0	0	0	40	1	80	6	1	0	24.1899999999999	49.6699999999999
49	GAK-17-009	72617	constITI	49	896.53	2	0	40	1	0	9.58	1.05	10.5	0	0	0	40	1	80	6	1	0	22.14	49.6699999999999
50	GAK-17-009	72617	constITI	50	918.67	2	0	80	6	1	1.77	0.35	10.5	0	0	0	40	1	80	6	1	1	18.63	49.6699999999999
51	GAK-17-009	72617	constITI	51	937.3	2	0	80	6	1	0.78	0.36	10.5	0	0	0	40	1	80	6	1	1	17.6500000000001	49.6699999999999
52	GAK-17-009	72617	constITI	52	954.95	2	0	40	1	0	5.9	0.01	10.5	0	0	0	40	1	80	6	1	0	17.42	49.6699999999999
53	GAK-17-009	72617	constITI	53	972.37	2	1	80	6	1	1.13	0.45	10.5	0	0	1	40	1	80	6	1	1	18.09	49.6699999999999
54	GAK-17-009	72617	constITI	54	990.46	2	1	80	6	1	0.27	1.79	10.5	0	0	2	40	1	80	6	1	1	18.5699999999999	49.6699999999999
55	GAK-17-009	72617	constITI	55	1009.03	2	1	80	6	1	6.07	0.32	10.5	0	0	3	40	1	80	6	1	1	22.9000000000001	49.6699999999999
56	GAK-17-009	72617	constITI	56	1031.93	2	1	40	1	0	4.49	0.62	10.5	0	0	4	40	1	80	6	1	0	16.6199999999999	49.6699999999999
57	GAK-17-009	72617	constITI	57	1048.55	2	1	80	6	1	1.96	0.9	10.5	0	0	5	40	1	80	6	1	1	19.3700000000001	49.6699999999999
58	GAK-17-009	72617	constITI	58	1067.92	2	1	80	6	1	10.18	0.0599999999999996	10.5	0	0	6	40	1	80	6	1	1	26.75	49.6699999999999
59	GAK-17-009	72617	constITI	59	1094.67	2	1	80	6	1	11.29	0.32	10.5	0	0	7	40	1	80	6	1	1	28.1199999999999	49.6699999999999
60	GAK-17-009	72617	constITI	60	1122.79	2	1	80	6	1	0.93	0.33	10.5	0	0	8	40	1	80	6	1	1	98.8099999999999	49.6699999999999
63	GAK-17-009	72617	constITI	63	1221.6	2	1	80	6	1	1.23	1.06	10.5	0	0	9	40	1	80	6	1	1	18.8000000000002	49.6699999999999
64	GAK-17-009	72617	constITI	64	1240.4	2	1	80	6	1	8.89	2.77	10.5	0	0	10	40	1	80	6	1	1	77.8299999999999	49.6699999999999
65	GAK-17-009	72617	constITI	65	1318.23	3	0	40	1	0	1.18	0.29	10.5	0	0	0	40	1	40	6	1	0	12.98	3.26999999999983
66	GAK-17-009	72617	constITI	66	1331.21	3	0	40	6	1	0.31	0.33	10.5	0	0	0	40	1	40	6	1	1	17.1499999999999	3.26999999999983
67	GAK-17-009	72617	constITI	67	1348.36	3	0	40	6	1	6.65	0.31	10.5	0	0	0	40	1	40	6	1	1	23.47	3.26999999999983
68	GAK-17-009	72617	constITI	68	1371.83	3	0	40	1	0	0.59	1.47	10.5	0	0	0	40	1	40	6	1	0	13.5700000000002	3.26999999999983
69	GAK-17-009	72617	constITI	69	1385.4	3	0	40	1	0	8.72	0.33	10.5	0	0	0	40	1	40	6	1	0	20.5599999999999	3.26999999999983
70	GAK-17-009	72617	constITI	70	1405.96	3	0	40	6	1	0.46	0.47	10.5	0	0	0	40	1	40	6	1	1	17.4400000000001	3.26999999999983
71	GAK-17-009	72617	constITI	71	1423.4	3	0	40	6	1	2.93	1.17	10.5	0	0	0	40	1	40	6	1	1	20.6099999999999	3.26999999999983
72	GAK-17-009	72617	constITI	72	1444.01	3	0	40	1	0	1.52	1.45	10.5	0	0	0	40	1	40	6	1	0	14.48	3.26999999999983
73	GAK-17-009	72617	constITI	73	1458.49	3	0	40	6	1	1.57	0.33	10.5	0	0	0	40	1	40	6	1	1	18.4100000000001	3.26999999999983
74	GAK-17-009	72617	constITI	74	1476.9	3	0	40	1	0	3.08	0.28	10.5	0	0	0	40	1	40	6	1	0	14.8699999999999	3.26999999999983
75	GAK-17-009	72617	constITI	75	1491.77	3	1	40	6	1	4.28	0.34	10.5	0	0	1	40	1	40	6	1	1	21.1300000000001	3.26999999999983
76	GAK-17-009	72617	constITI	76	1512.9	3	1	40	1	0	5.25	0.28	10.5	0	0	2	40	1	40	6	1	0	17.04	3.26999999999983
77	GAK-17-009	72617	constITI	77	1529.94	3	1	40	6	1	24.87	0.39	10.5	0	0	3	40	1	40	6	1	1	41.77	3.26999999999983
78	GAK-17-009	72617	constITI	78	1571.71	3	1	40	6	1	11.15	1.63	10.5	0	0	4	40	1	40	6	1	1	29.29	3.26999999999983
79	GAK-17-009	72617	constITI	79	1601	3	1	40	1	0	4.02	0.53	10.5	0	0	5	40	1	40	6	1	0	16.0599999999999	3.26999999999983
80	GAK-17-009	72617	constITI	80	1617.06	3	1	40	6	1	20.43	1.62	10.5	0	0	6	40	1	40	6	1	1	38.5599999999999	3.26999999999983
81	GAK-17-009	72617	constITI	81	1655.62	3	1	40	1	0	7.94	2.92	10.5	0	0	7	40	1	40	6	1	0	22.3700000000001	3.26999999999983
82	GAK-17-009	72617	constITI	82	1677.99	3	1	40	1	0	13.2	3.88	10.5	0	0	8	40	1	40	6	1	0	28.5899999999999	3.26999999999983
83	GAK-17-009	72617	constITI	83	1706.58	3	1	40	1	0	3.9	1.89	10.5	0	0	9	40	1	40	6	1	0	17.3000000000002	3.26999999999983
[truncated: 55,881 more rows]
